# Supplementary material for: Genome-wide analysis of fitness data and its application to improve metabolic models
Source: BMC Bioinformatics. 2018 Oct 10;19:368. doi: 10.1186/s12859-018-2341-9 (PMC6180484; doi:10.1186/s12859-018-2341-9)
Supplement: Supplementary file 2 — Genes prediction for orphan reactions. In a separate excel file, which can also be downloaded from: http://wassist.cs.technion.ac.il/~edwardv/fitnessAnalysis/Sup2.Genes_prediction_for_orphan_reactions.xlsx. (XLSX 533 kb) [file 12859_2018_2341_MOESM2_ESM.xlsx]

## Sheet: Table of Contents
Tab Name	Description
orphan reactions	Table includes list of all orphan reactions iJO1366, as well as Top-20 predicted gene candidates for adequate among them
Bayesian confidence	Table includes values of Bayesian confidence for each predicted gene-to-reaction assignment
Unbiased confidence	Table includes values of unbiased confidence for each predicted gene-to-reaction assignment
iJO1366 reactions	All reactions in iJO1366 (As appear in Orth JD, Conrad TM, Na J, Lerman J a, Nam H, Feist AM, et al. A comprehensive genome-scale reconstruction of Escherichia coli metabolism--2011. Mol Syst Biol. EMBO and Macmillan Publishers Limited; 2011;7: 535. doi:10.1038/msb.2011.65)
iJO1366 Metabolites	All meatabolites in iJO1366 (As appear in Orth JD, Conrad TM, Na J, Lerman J a, Nam H, Feist AM, et al. A comprehensive genome-scale reconstruction of Escherichia coli metabolism--2011. Mol Syst Biol. EMBO and Macmillan Publishers Limited; 2011;7: 535. doi:10.1038/msb.2011.65)
Usage example:
Reaction ALAt2rpp	Located in row 352 Predicted 1st candidate gene, b4208, is located in cell G352 in "orphan reactions" tab its Bayesian confidence, 4.05%, is located in cell G352 in "Bayesian confidence" tab its unbiased confidence, 98.97%, is located in cell G352 in "Unbiased confidence" tab
Reaction CMPN	Located in row 373 Predicted 2nd candidate gene, b4384, is located in cell H373 in "orphan reactions" tab its Bayesian confidence, 22.14%, is located in cell H373 in "Bayesian confidence" tab its unbiased confidence, 99.85%, is located in cell H373 in "Unbiased confidence" tab

## Sheet: orphan reactions
Rid	Reaction Abbreviation	Rxn Name	Rxn Formulae	Reaction Type	Is Adequate?	1st cand	2nd cand	3rd cand	4th cand	5th cand	6th cand	7th cand	8th cand	9th cand	10th cand	11th cand	12th cand	13th cand	14th cand	15th cand	16th cand	17th cand	18th cand	19th cand	20th cand
1	DM_4CRSOL	'Sink needed to allow p-Cresol to leave system'	'4crsol[c] -> '	EXCHANGE	FALSE
2	DM_5DRIB	'Sink needed to allow 5'-deoxyribose to leave system'	'5drib[c] -> '	EXCHANGE	FALSE
3	DM_AACALD	'Sink needed to allow aminoacetaldehyde to leave system'	'aacald[c] -> '	EXCHANGE	FALSE
4	DM_AMOB	'Sink needed to allow S-Adenosyl-4-methylthio-2-oxobutanoate to leave system'	'amob[c] -> '	EXCHANGE	FALSE
5	DM_MTHTHF	'Sink needed to allow (2R,4S)-2-methyl-2,3,3,4-tetrahydroxytetrahydrofuran to leave system'	'mththf[c] -> '	EXCHANGE	FALSE
6	DM_OXAM	'Sink needed to allow oxamate to leave system'	'oxam[c] -> '	EXCHANGE	FALSE
7	Ec_biomass_iJO1366_WT_53p95M	'E. coli biomass objective function (iJO1366) - WT - with 53.95 GAM estimate'	0.000223 10fthf[c] + 0.000223 2dmmql8[c] + 2.5e-005 2fe2s[c] + 0.000248 4fe4s[c] + 0.000223 5mthf[c] + 0.000279 accoa[c] + 0.000223 adocbl[c] + 0.49915 ala-L[c] + 0.000223 amet[c] + 0.28742 arg-L[c] + 0.23423 asn-L[c] + 0.23423 asp-L[c] + 54.12 atp[c] + 0.000116 bmocogdp[c] + 2e-006 btn[c] + 0.004952 ca2[c] + 0.000223 chor[c] + 0.004952 cl[c] + 0.000168 coa[c] + 2.4e-005 cobalt2[c] + 0.1298 ctp[c…	ARTIFICIAL	TRUE
8	Ec_biomass_iJO1366_core_53p95M	'E. coli biomass objective function (iJO1366) - core - with 53.95 GAM estimate'	0.000223 10fthf[c] + 2.6e-005 2fe2s[c] + 0.000223 2ohph[c] + 0.00026 4fe4s[c] + 0.51369 ala-L[c] + 0.000223 amet[c] + 0.29579 arg-L[c] + 0.24105 asn-L[c] + 0.24105 asp-L[c] + 54.1248 atp[c] + 0.000122 bmocogdp[c] + 2e-006 btn[c] + 0.005205 ca2[c] + 0.005205 cl[c] + 0.000576 coa[c] + 2.5e-005 cobalt2[c] + 0.13351 ctp[c] + 0.000709 cu2[c] + 0.09158 cys-L[c] + 0.026166 datp[c] + 0.027017 dctp[c] + 0…	ARTIFICIAL	TRUE
9	EX_12ppd-R(e)	'(R)-Propane-1,2-diol exchange'	'12ppd-R[e] <=> '	EXCHANGE	FALSE
10	EX_12ppd-S(e)	'(S)-Propane-1,2-diol exchange'	'12ppd-S[e] <=> '	EXCHANGE	FALSE
11	EX_14glucan(e)	'1,4-alpha-D-glucan exchange'	'14glucan[e] <=> '	EXCHANGE	FALSE
12	EX_15dap(e)	'1,5-Diaminopentane exchange'	'15dap[e] <=> '	EXCHANGE	FALSE
13	EX_23camp(e)	'2',3'-Cyclic AMP exchange'	'23camp[e] <=> '	EXCHANGE	FALSE
14	EX_23ccmp(e)	'2',3'-Cyclic CMP exchange'	'23ccmp[e] <=> '	EXCHANGE	FALSE
15	EX_23cgmp(e)	'2',3'-Cyclic GMP exchange'	'23cgmp[e] <=> '	EXCHANGE	FALSE
16	EX_23cump(e)	'2',3'-Cyclic UMP exchange'	'23cump[e] <=> '	EXCHANGE	FALSE
17	EX_23dappa(e)	'2,3-diaminopropionate exchange'	'23dappa[e] <=> '	EXCHANGE	FALSE
18	EX_26dap-M(e)	'meso-2,6-Diaminoheptanedioate exchange'	'26dap-M[e] <=> '	EXCHANGE	FALSE
19	EX_2ddglcn(e)	'2-Dehydro-3-deoxy-D-gluconate exchange'	'2ddglcn[e] <=> '	EXCHANGE	FALSE
20	EX_34dhpac(e)	'3,4-Dihydroxyphenylacetaldehyde exchange'	'34dhpac[e] <=> '	EXCHANGE	FALSE
21	EX_3amp(e)	'3'-AMP exchange'	'3amp[e] <=> '	EXCHANGE	FALSE
22	EX_3cmp(e)	'3'-cmp exchange'	'3cmp[e] <=> '	EXCHANGE	FALSE
23	EX_3gmp(e)	'3'-GMP exchange'	'3gmp[e] <=> '	EXCHANGE	FALSE
24	EX_3hcinnm(e)	'3-hydroxycinnamic acid exchange'	'3hcinnm[e] <=> '	EXCHANGE	FALSE
25	EX_3hpp(e)	'3-Hydroxypropanoate exchange'	'3hpp[e] <=> '	EXCHANGE	FALSE
26	EX_3hpppn(e)	'3-(3-hydroxy-phenyl)propionate exchange'	'3hpppn[e] <=> '	EXCHANGE	FALSE
27	EX_3ump(e)	'3'-UMP exchange'	'3ump[e] <=> '	EXCHANGE	FALSE
28	EX_4abut(e)	'4-Aminobutanoate exchange'	'4abut[e] <=> '	EXCHANGE	FALSE
29	EX_4hoxpacd(e)	'4-Hydroxyphenylacetaldehyde exchange'	'4hoxpacd[e] <=> '	EXCHANGE	FALSE
30	EX_5dglcn(e)	'5-Dehydro-D-gluconate exchange'	'5dglcn[e] <=> '	EXCHANGE	FALSE
31	EX_5mtr(e)	'5-Methylthio-D-ribose exchange'	'5mtr[e] <=> '	EXCHANGE	FALSE
32	EX_LalaDglu(e)	'L-alanine-D-glutamate exchange'	'LalaDglu[e] <=> '	EXCHANGE	FALSE
33	EX_LalaDgluMdap(e)	'L-alanine-D-glutamate-meso-2,6-diaminoheptanedioate exchange'	'LalaDgluMdap[e] <=> '	EXCHANGE	FALSE
34	EX_LalaDgluMdapDala(e)	'L-alanine-D-glutamate-meso-2,6-diaminoheptanedioate-D-alanine exchange'	'LalaDgluMdapDala[e] <=> '	EXCHANGE	FALSE
35	EX_LalaLglu(e)	'L-alanine-L-glutamate exchange'	'LalaLglu[e] <=> '	EXCHANGE	FALSE
36	EX_ac(e)	'Acetate exchange'	'ac[e] <=> '	EXCHANGE	FALSE
37	EX_acac(e)	'Acetoacetate exchange'	'acac[e] <=> '	EXCHANGE	FALSE
38	EX_acald(e)	'Acetaldehyde exchange'	'acald[e] <=> '	EXCHANGE	FALSE
39	EX_acgal(e)	'N-Acetyl-D-galactosamine exchange'	'acgal[e] <=> '	EXCHANGE	FALSE
40	EX_acgal1p(e)	'N-Acetyl-D-galactosamine 1-phosphate exchange'	'acgal1p[e] <=> '	EXCHANGE	FALSE
41	EX_acgam(e)	'N-Acetyl-D-glucosamine exchange'	'acgam[e] <=> '	EXCHANGE	FALSE
42	EX_acgam1p(e)	'N-Acetyl-D-glucosamine 1-phosphate exchange'	'acgam1p[e] <=> '	EXCHANGE	FALSE
43	EX_acmana(e)	'N-Acetyl-D-mannosamine exchange'	'acmana[e] <=> '	EXCHANGE	FALSE
44	EX_acmum(e)	'N-Acetylmuramate exchange'	'acmum[e] <=> '	EXCHANGE	FALSE
45	EX_acnam(e)	'N-Acetylneuraminate exchange'	'acnam[e] <=> '	EXCHANGE	FALSE
46	EX_acolipa(e)	'4-Amino-4-deoxy-L-arabinose modified core oligosaccharide lipid A exchange'	'acolipa[e] <=> '	EXCHANGE	FALSE
47	EX_acser(e)	'O-Acetyl-L-serine exchange'	'acser[e] <=> '	EXCHANGE	FALSE
48	EX_ade(e)	'Adenine exchange'	'ade[e] <=> '	EXCHANGE	FALSE
49	EX_adn(e)	'Adenosine exchange'	'adn[e] <=> '	EXCHANGE	FALSE
50	EX_adocbl(e)	'Adenosylcobalamin exchange'	'adocbl[e] <=> '	EXCHANGE	FALSE
51	EX_ag(e)	'silver exchange'	'ag[e] <=> '	EXCHANGE	FALSE
52	EX_agm(e)	'Agmatine exchange'	'agm[e] <=> '	EXCHANGE	FALSE
53	EX_akg(e)	'2-Oxoglutarate exchange'	'akg[e] <=> '	EXCHANGE	FALSE
54	EX_ala-B(e)	'beta-Alanine exchange'	'ala-B[e] <=> '	EXCHANGE	FALSE
55	EX_ala-D(e)	'D-Alanine exchange'	'ala-D[e] <=> '	EXCHANGE	FALSE
56	EX_ala-L(e)	'L-Alanine exchange'	'ala-L[e] <=> '	EXCHANGE	FALSE
57	EX_alaala(e)	'D-Alanyl-D-alanine exchange'	'alaala[e] <=> '	EXCHANGE	FALSE
58	EX_all-D(e)	'D-Allose exchange'	'all-D[e] <=> '	EXCHANGE	FALSE
59	EX_alltn(e)	'Allantoin exchange'	'alltn[e] <=> '	EXCHANGE	FALSE
60	EX_amp(e)	'AMP exchange'	'amp[e] <=> '	EXCHANGE	FALSE
61	EX_anhgm(e)	'N-Acetyl-D-glucosamine(anhydrous)N-Acetylmuramic acid exchange'	'anhgm[e] <=> '	EXCHANGE	FALSE
62	EX_arab-L(e)	'L-Arabinose exchange'	'arab-L[e] <=> '	EXCHANGE	FALSE
63	EX_arbt(e)	'Arbutin exchange'	'arbt[e] <=> '	EXCHANGE	FALSE
64	EX_arbtn(e)	'aerobactin minus Fe3 exchange'	'arbtn[e] <=> '	EXCHANGE	FALSE
65	EX_arbtn-fe3(e)	'Aerobactin exchange'	'arbtn-fe3[e] <=> '	EXCHANGE	FALSE
66	EX_arg-L(e)	'L-Arginine exchange'	'arg-L[e] <=> '	EXCHANGE	FALSE
67	EX_ascb-L(e)	'L-Ascorbate exchange'	'ascb-L[e] <=> '	EXCHANGE	FALSE
68	EX_asn-L(e)	'L-Asparagine exchange'	'asn-L[e] <=> '	EXCHANGE	FALSE
69	EX_aso3(e)	'arsenite exchange'	'aso3[e] <=> '	EXCHANGE	FALSE
70	EX_asp-L(e)	'L-Aspartate exchange'	'asp-L[e] <=> '	EXCHANGE	FALSE
71	EX_btn(e)	'Biotin exchange'	'btn[e] <=> '	EXCHANGE	FALSE
72	EX_but(e)	'Butyrate (n-C4:0) exchange'	'but[e] <=> '	EXCHANGE	FALSE
73	EX_butso3(e)	'butanesulfonate exchange'	'butso3[e] <=> '	EXCHANGE	FALSE
74	EX_ca2(e)	'Calcium exchange'	'ca2[e] <=> '	EXCHANGE	FALSE
75	EX_cbi(e)	'Cobinamide exchange'	'cbi[e] <=> '	EXCHANGE	FALSE
76	EX_cbl1(e)	'Cob(I)alamin exchange'	'cbl1[e] <=> '	EXCHANGE	FALSE
77	EX_cd2(e)	'Cadmium exchange'	'cd2[e] <=> '	EXCHANGE	FALSE
78	EX_cgly(e)	'Cys-Gly exchange'	'cgly[e] <=> '	EXCHANGE	FALSE
79	EX_chol(e)	'Choline exchange'	'chol[e] <=> '	EXCHANGE	FALSE
80	EX_chtbs(e)	'chitobiose exchange'	'chtbs[e] <=> '	EXCHANGE	FALSE
81	EX_cit(e)	'Citrate exchange'	'cit[e] <=> '	EXCHANGE	FALSE
82	EX_cl(e)	'Chloride exchange'	'cl[e] <=> '	EXCHANGE	FALSE
83	EX_cm(e)	'Chloramphenicol exchange'	'cm[e] <=> '	EXCHANGE	FALSE
84	EX_cmp(e)	'CMP exchange'	'cmp[e] <=> '	EXCHANGE	FALSE
85	EX_co2(e)	'CO2 exchange'	'co2[e] <=> '	EXCHANGE	FALSE
86	EX_cobalt2(e)	'Co2+ exchange'	'cobalt2[e] <=> '	EXCHANGE	FALSE
87	EX_colipa(e)	'core oligosaccharide lipid A exchange'	'colipa[e] <=> '	EXCHANGE	TRUE
88	EX_colipap(e)	'core oligosaccharide lipid A diphosphate exchange'	'colipap[e] <=> '	EXCHANGE	FALSE
89	EX_cpgn(e)	'coprogen exchange'	'cpgn[e] <=> '	EXCHANGE	FALSE
90	EX_cpgn-un(e)	'coprogen unloaded (no Fe(III)) exchange'	'cpgn-un[e] <=> '	EXCHANGE	FALSE
91	EX_crn(e)	'L-Carnitine exchange'	'crn[e] <=> '	EXCHANGE	FALSE
92	EX_crn-D(e)	'D-carnitine exchange'	'crn-D[e] <=> '	EXCHANGE	FALSE
93	EX_csn(e)	'Cytosine exchange'	'csn[e] <=> '	EXCHANGE	FALSE
94	EX_cu(e)	'Cu+ exchange'	'cu[e] <=> '	EXCHANGE	TRUE
95	EX_cu2(e)	'Cu2+ exchange'	'cu2[e] <=> '	EXCHANGE	FALSE
96	EX_cyan(e)	'Hydrogen cyanide exchange'	'cyan[e] <=> '	EXCHANGE	FALSE
97	EX_cynt(e)	'Cyanate exchange'	'cynt[e] <=> '	EXCHANGE	FALSE
98	EX_cys-D(e)	'D-Cysteine exchange'	'cys-D[e] <=> '	EXCHANGE	FALSE
99	EX_cys-L(e)	'L-Cysteine exchange'	'cys-L[e] <=> '	EXCHANGE	FALSE
100	EX_cytd(e)	'Cytidine exchange'	'cytd[e] <=> '	EXCHANGE	FALSE
101	EX_dad-2(e)	'Deoxyadenosine exchange'	'dad-2[e] <=> '	EXCHANGE	FALSE
102	EX_damp(e)	'dAMP exchange'	'damp[e] <=> '	EXCHANGE	FALSE
103	EX_dca(e)	'Decanoate (n-C10:0) exchange'	'dca[e] <=> '	EXCHANGE	FALSE
104	EX_dcmp(e)	'dCMP exchange'	'dcmp[e] <=> '	EXCHANGE	FALSE
105	EX_dcyt(e)	'Deoxycytidine exchange'	'dcyt[e] <=> '	EXCHANGE	FALSE
106	EX_ddca(e)	'Dodecanoate (n-C12:0) exchange'	'ddca[e] <=> '	EXCHANGE	FALSE
107	EX_dgmp(e)	'dGMP exchange'	'dgmp[e] <=> '	EXCHANGE	FALSE
108	EX_dgsn(e)	'Deoxyguanosine exchange'	'dgsn[e] <=> '	EXCHANGE	FALSE
109	EX_dha(e)	'Dihydroxyacetone exchange'	'dha[e] <=> '	EXCHANGE	FALSE
110	EX_dimp(e)	'dIMP exchange'	'dimp[e] <=> '	EXCHANGE	FALSE
111	EX_din(e)	'Deoxyinosine exchange'	'din[e] <=> '	EXCHANGE	FALSE
112	EX_dms(e)	'Dimethyl sulfide exchange'	'dms[e] <=> '	EXCHANGE	FALSE
113	EX_dmso(e)	'Dimethyl sulfoxide exchange'	'dmso[e] <=> '	EXCHANGE	FALSE
114	EX_dopa(e)	'Dopamine exchange'	'dopa[e] <=> '	EXCHANGE	FALSE
115	EX_doxrbcn(e)	'doxorubicin exchange'	'doxrbcn[e] <=> '	EXCHANGE	FALSE
116	EX_dtmp(e)	'dTMP exchange'	'dtmp[e] <=> '	EXCHANGE	FALSE
117	EX_dump(e)	'dUMP exchange'	'dump[e] <=> '	EXCHANGE	FALSE
118	EX_duri(e)	'Deoxyuridine exchange'	'duri[e] <=> '	EXCHANGE	FALSE
119	EX_eca4colipa(e)	'(enterobacterial common antigen)x4 core oligosaccharide lipid A exchange'	'eca4colipa[e] <=> '	EXCHANGE	FALSE
120	EX_enlipa(e)	'phosphoethanolamine KDO(2)-lipid (A) exchange'	'enlipa[e] <=> '	EXCHANGE	FALSE
121	EX_enter(e)	'Enterochelin exchange'	'enter[e] <=> '	EXCHANGE	FALSE
122	EX_etha(e)	'Ethanolamine exchange'	'etha[e] <=> '	EXCHANGE	FALSE
123	EX_ethso3(e)	'ethanesulfonate exchange'	'ethso3[e] <=> '	EXCHANGE	FALSE
124	EX_etoh(e)	'Ethanol exchange'	'etoh[e] <=> '	EXCHANGE	FALSE
125	EX_f6p(e)	'D-fructose 6-phosphate exchange'	'f6p[e] <=> '	EXCHANGE	FALSE
126	EX_fald(e)	'Formaldehyde exchange'	'fald[e] <=> '	EXCHANGE	FALSE
127	EX_fe2(e)	'Fe2+ exchange'	'fe2[e] <=> '	EXCHANGE	FALSE
128	EX_fe3(e)	'Fe3+ exchange'	'fe3[e] <=> '	EXCHANGE	TRUE
129	EX_fe3dcit(e)	'Fe(III)dicitrate exchange'	'fe3dcit[e] <=> '	EXCHANGE	FALSE
130	EX_fe3dhbzs(e)	'ferric 2,3-dihydroxybenzoylserine exchange'	'fe3dhbzs[e] <=> '	EXCHANGE	FALSE
131	EX_fe3hox(e)	'Fe(III)hydroxamate exchange'	'fe3hox[e] <=> '	EXCHANGE	FALSE
132	EX_fe3hox-un(e)	'Fe(III)hydoxamate, unloaded exchange'	'fe3hox-un[e] <=> '	EXCHANGE	FALSE
133	EX_fecrm(e)	'Ferrichrome exchange'	'fecrm[e] <=> '	EXCHANGE	FALSE
134	EX_fecrm-un(e)	'Ferrichrome minus Fe(III) exchange'	'fecrm-un[e] <=> '	EXCHANGE	FALSE
135	EX_feenter(e)	'Fe-enterobactin exchange'	'feenter[e] <=> '	EXCHANGE	FALSE
136	EX_feoxam(e)	'ferroxamine exchange'	'feoxam[e] <=> '	EXCHANGE	FALSE
137	EX_feoxam-un(e)	'ferroxamine minus Fe(3) exchange'	'feoxam-un[e] <=> '	EXCHANGE	FALSE
138	EX_for(e)	'Formate exchange'	'for[e] <=> '	EXCHANGE	FALSE
139	EX_fru(e)	'D-Fructose exchange'	'fru[e] <=> '	EXCHANGE	FALSE
140	EX_frulys(e)	'fructoselysine exchange'	'frulys[e] <=> '	EXCHANGE	FALSE
141	EX_fruur(e)	'D-Fructuronate exchange'	'fruur[e] <=> '	EXCHANGE	FALSE
142	EX_fuc-L(e)	'L-Fucose exchange'	'fuc-L[e] <=> '	EXCHANGE	FALSE
143	EX_fum(e)	'Fumarate exchange'	'fum[e] <=> '	EXCHANGE	FALSE
144	EX_fusa(e)	'fusidic acid exchange'	'fusa[e] <=> '	EXCHANGE	FALSE
145	EX_g1p(e)	'D-Glucose 1-phosphate exchange'	'g1p[e] <=> '	EXCHANGE	FALSE
146	EX_g3pc(e)	'sn-Glycero-3-phosphocholine exchange'	'g3pc[e] <=> '	EXCHANGE	FALSE
147	EX_g3pe(e)	'sn-Glycero-3-phosphoethanolamine exchange'	'g3pe[e] <=> '	EXCHANGE	FALSE
148	EX_g3pg(e)	'Glycerophosphoglycerol exchange'	'g3pg[e] <=> '	EXCHANGE	FALSE
149	EX_g3pi(e)	'sn-Glycero-3-phospho-1-inositol exchange'	'g3pi[e] <=> '	EXCHANGE	FALSE
150	EX_g3ps(e)	'Glycerophosphoserine exchange'	'g3ps[e] <=> '	EXCHANGE	FALSE
151	EX_g6p(e)	'D-Glucose 6-phosphate exchange'	'g6p[e] <=> '	EXCHANGE	FALSE
152	EX_gal(e)	'D-Galactose exchange'	'gal[e] <=> '	EXCHANGE	FALSE
153	EX_gal-bD(e)	'beta D-Galactose exchange'	'gal-bD[e] <=> '	EXCHANGE	FALSE
154	EX_gal1p(e)	'alpha-D-Galactose 1-phosphate exchange'	'gal1p[e] <=> '	EXCHANGE	FALSE
155	EX_galct-D(e)	'D-Galactarate exchange'	'galct-D[e] <=> '	EXCHANGE	FALSE
156	EX_galctn-D(e)	'D-Galactonate exchange'	'galctn-D[e] <=> '	EXCHANGE	FALSE
157	EX_galctn-L(e)	'L-Galactonate exchange'	'galctn-L[e] <=> '	EXCHANGE	FALSE
158	EX_galt(e)	'Galactitol exchange'	'galt[e] <=> '	EXCHANGE	FALSE
159	EX_galur(e)	'D-Galacturonate exchange'	'galur[e] <=> '	EXCHANGE	FALSE
160	EX_gam(e)	'D-Glucosamine exchange'	'gam[e] <=> '	EXCHANGE	FALSE
161	EX_gam6p(e)	'D-Glucosamine 6-phosphate exchange'	'gam6p[e] <=> '	EXCHANGE	FALSE
162	EX_gbbtn(e)	'gamma-butyrobetaine exchange'	'gbbtn[e] <=> '	EXCHANGE	FALSE
163	EX_gdp(e)	'GDP exchange'	'gdp[e] <=> '	EXCHANGE	FALSE
164	EX_glc(e)	'D-Glucose exchange'	'glc-D[e] <=> '	EXCHANGE	TRUE
165	EX_glcn(e)	'D-Gluconate exchange'	'glcn[e] <=> '	EXCHANGE	FALSE
166	EX_glcr(e)	'D-Glucarate exchange'	'glcr[e] <=> '	EXCHANGE	FALSE
167	EX_glcur(e)	'D-Glucuronate exchange'	'glcur[e] <=> '	EXCHANGE	FALSE
168	EX_glcur1p(e)	'D-Glucuronate 1-phosphate exchange'	'glcur1p[e] <=> '	EXCHANGE	FALSE
169	EX_gln-L(e)	'L-Glutamine exchange'	'gln-L[e] <=> '	EXCHANGE	FALSE
170	EX_glu-L(e)	'L-Glutamate exchange'	'glu-L[e] <=> '	EXCHANGE	FALSE
171	EX_gly(e)	'Glycine exchange'	'gly[e] <=> '	EXCHANGE	FALSE
172	EX_glyald(e)	'D-Glyceraldehyde exchange'	'glyald[e] <=> '	EXCHANGE	FALSE
173	EX_glyb(e)	'Glycine betaine exchange'	'glyb[e] <=> '	EXCHANGE	FALSE
174	EX_glyc(e)	'Glycerol exchange'	'glyc[e] <=> '	EXCHANGE	FALSE
175	EX_glyc-R(e)	'(R)-Glycerate exchange'	'glyc-R[e] <=> '	EXCHANGE	FALSE
176	EX_glyc2p(e)	'Glycerol 2-phosphate exchange'	'glyc2p[e] <=> '	EXCHANGE	FALSE
177	EX_glyc3p(e)	'Glycerol 3-phosphate exchange'	'glyc3p[e] <=> '	EXCHANGE	FALSE
178	EX_glyclt(e)	'Glycolate exchange'	'glyclt[e] <=> '	EXCHANGE	FALSE
179	EX_gmp(e)	'GMP exchange'	'gmp[e] <=> '	EXCHANGE	FALSE
180	EX_gsn(e)	'Guanosine exchange'	'gsn[e] <=> '	EXCHANGE	FALSE
181	EX_gthox(e)	'Oxidized glutathione exchange'	'gthox[e] <=> '	EXCHANGE	FALSE
182	EX_gthrd(e)	'Reduced glutathione exchange'	'gthrd[e] <=> '	EXCHANGE	FALSE
183	EX_gtp(e)	'GTP exchange'	'gtp[e] <=> '	EXCHANGE	FALSE
184	EX_gua(e)	'Guanine exchange'	'gua[e] <=> '	EXCHANGE	FALSE
185	EX_h(e)	'H+ exchange'	'h[e] <=> '	EXCHANGE	TRUE
186	EX_h2(e)	'H2 exchange'	'h2[e] <=> '	EXCHANGE	FALSE
187	EX_h2o(e)	'H2O exchange'	'h2o[e] <=> '	EXCHANGE	TRUE
188	EX_h2o2(e)	'Hydrogen peroxide exchange'	'h2o2[e] <=> '	EXCHANGE	FALSE
189	EX_h2s(e)	'Hydrogen sulfide exchange'	'h2s[e] <=> '	EXCHANGE	FALSE
190	EX_hacolipa(e)	'hepta-acylated core oligosaccharide lipid A (E. coli) exchange'	'hacolipa[e] <=> '	EXCHANGE	FALSE
191	EX_halipa(e)	'hepta-acylated KDO(2)-lipid (A) exchange'	'halipa[e] <=> '	EXCHANGE	FALSE
192	EX_hdca(e)	'Hexadecanoate (n-C16:0) exchange'	'hdca[e] <=> '	EXCHANGE	TRUE
193	EX_hdcea(e)	'hexadecenoate (n-C16:1) exchange'	'hdcea[e] <=> '	EXCHANGE	FALSE
194	EX_hg2(e)	'Hg2+ exchange'	'hg2[e] <=> '	EXCHANGE	FALSE
195	EX_his-L(e)	'L-Histidine exchange'	'his-L[e] <=> '	EXCHANGE	FALSE
196	EX_hom-L(e)	'L-Homoserine exchange'	'hom-L[e] <=> '	EXCHANGE	FALSE
197	EX_hxa(e)	'Hexanoate (n-C6:0) exchange'	'hxa[e] <=> '	EXCHANGE	FALSE
198	EX_hxan(e)	'Hypoxanthine exchange'	'hxan[e] <=> '	EXCHANGE	FALSE
199	EX_idon-L(e)	'L-Idonate exchange'	'idon-L[e] <=> '	EXCHANGE	FALSE
200	EX_ile-L(e)	'L-Isoleucine exchange'	'ile-L[e] <=> '	EXCHANGE	FALSE
201	EX_imp(e)	'IMP exchange'	'imp[e] <=> '	EXCHANGE	FALSE
202	EX_indole(e)	'Indole exchange'	'indole[e] <=> '	EXCHANGE	FALSE
203	EX_inost(e)	'myo-Inositol exchange'	'inost[e] <=> '	EXCHANGE	FALSE
204	EX_ins(e)	'Inosine exchange'	'ins[e] <=> '	EXCHANGE	FALSE
205	EX_isetac(e)	'Isethionic acid exchange'	'isetac[e] <=> '	EXCHANGE	FALSE
206	EX_k(e)	'K+ exchange'	'k[e] <=> '	EXCHANGE	FALSE
207	EX_kdo2lipid4(e)	'KDO(2)-lipid IV(A) exchange'	'kdo2lipid4[e] <=> '	EXCHANGE	FALSE
208	EX_lac-D(e)	'D-lactate exchange'	'lac-D[e] <=> '	EXCHANGE	FALSE
209	EX_lac-L(e)	'L-Lactate exchange'	'lac-L[e] <=> '	EXCHANGE	FALSE
210	EX_lcts(e)	'Lactose exchange'	'lcts[e] <=> '	EXCHANGE	FALSE
211	EX_leu-L(e)	'L-Leucine exchange'	'leu-L[e] <=> '	EXCHANGE	FALSE
212	EX_lipa(e)	'KDO(2)-lipid (A) exchange'	'lipa[e] <=> '	EXCHANGE	TRUE
213	EX_lipa_cold(e)	'cold adapted KDO(2)-lipid (A) exchange'	'lipa_cold[e] <=> '	EXCHANGE	FALSE
214	EX_lipoate(e)	'Lipoate exchange'	'lipoate[e] <=> '	EXCHANGE	FALSE
215	EX_lys-L(e)	'L-Lysine exchange'	'lys-L[e] <=> '	EXCHANGE	FALSE
216	EX_lyx-L(e)	'L-Lyxose exchange'	'lyx-L[e] <=> '	EXCHANGE	FALSE
217	EX_mal-D(e)	'D-Malate exchange'	'mal-D[e] <=> '	EXCHANGE	FALSE
218	EX_mal-L(e)	'L-Malate exchange'	'mal-L[e] <=> '	EXCHANGE	FALSE
219	EX_malt(e)	'Maltose exchange'	'malt[e] <=> '	EXCHANGE	FALSE
220	EX_malthx(e)	'Maltohexaose exchange'	'malthx[e] <=> '	EXCHANGE	FALSE
221	EX_maltpt(e)	'Maltopentaose exchange'	'maltpt[e] <=> '	EXCHANGE	FALSE
222	EX_malttr(e)	'Maltotriose exchange'	'malttr[e] <=> '	EXCHANGE	FALSE
223	EX_maltttr(e)	'Maltotetraose exchange'	'maltttr[e] <=> '	EXCHANGE	FALSE
224	EX_man(e)	'D-Mannose exchange'	'man[e] <=> '	EXCHANGE	FALSE
225	EX_man6p(e)	'D-Mannose 6-phosphate exchange'	'man6p[e] <=> '	EXCHANGE	FALSE
226	EX_manglyc(e)	'2(alpha-D-Mannosyl)-D-glycerate exchange'	'manglyc[e] <=> '	EXCHANGE	FALSE
227	EX_melib(e)	'Melibiose exchange'	'melib[e] <=> '	EXCHANGE	FALSE
228	EX_meoh(e)	'methanol exchange'	'meoh[e] <=> '	EXCHANGE	FALSE
229	EX_met-D(e)	'D-Methionine exchange'	'met-D[e] <=> '	EXCHANGE	FALSE
230	EX_met-L(e)	'L-Methionine exchange'	'met-L[e] <=> '	EXCHANGE	FALSE
231	EX_metsox-R-L(e)	'L-methionine-R-sulfoxide exchange'	'metsox-R-L[e] <=> '	EXCHANGE	FALSE
232	EX_metsox-S-L(e)	'L-Methionine S-oxide exchange'	'metsox-S-L[e] <=> '	EXCHANGE	FALSE
233	EX_mg2(e)	'Mg exchange'	'mg2[e] <=> '	EXCHANGE	FALSE
234	EX_mincyc(e)	'minocycline exchange'	'mincyc[e] <=> '	EXCHANGE	FALSE
235	EX_minohp(e)	'myo-Inositol hexakisphosphate exchange'	'minohp[e] <=> '	EXCHANGE	FALSE
236	EX_mmet(e)	'S-Methyl-L-methionine exchange'	'mmet[e] <=> '	EXCHANGE	FALSE
237	EX_mn2(e)	'Mn2+ exchange'	'mn2[e] <=> '	EXCHANGE	FALSE
238	EX_mnl(e)	'D-Mannitol exchange'	'mnl[e] <=> '	EXCHANGE	FALSE
239	EX_mobd(e)	'Molybdate exchange'	'mobd[e] <=> '	EXCHANGE	FALSE
240	EX_mso3(e)	'methanesulfonate exchange'	'mso3[e] <=> '	EXCHANGE	FALSE
241	EX_n2o(e)	'Nitrous oxide exchange'	'n2o[e] <=> '	EXCHANGE	FALSE
242	EX_na1(e)	'Sodium exchange'	'na1[e] <=> '	EXCHANGE	FALSE
243	EX_nac(e)	'Nicotinate exchange'	'nac[e] <=> '	EXCHANGE	FALSE
244	EX_nh4(e)	'Ammonia exchange'	'nh4[e] <=> '	EXCHANGE	FALSE
245	EX_ni2(e)	'Ni2+ exchange'	'ni2[e] <=> '	EXCHANGE	FALSE
246	EX_nmn(e)	'NMN exchange'	'nmn[e] <=> '	EXCHANGE	FALSE
247	EX_no(e)	'Nitric oxide exchange'	'no[e] <=> '	EXCHANGE	FALSE
248	EX_no2(e)	'Nitrite exchange'	'no2[e] <=> '	EXCHANGE	FALSE
249	EX_no3(e)	'Nitrate exchange'	'no3[e] <=> '	EXCHANGE	FALSE
250	EX_novbcn(e)	'novobiocin exchange'	'novbcn[e] <=> '	EXCHANGE	FALSE
251	EX_o16a4colipa(e)	'(O16 antigen)x4 core oligosaccharide lipid A exchange'	'o16a4colipa[e] <=> '	EXCHANGE	FALSE
252	EX_o2(e)	'O2 exchange'	'o2[e] <=> '	EXCHANGE	FALSE
253	EX_o2s(e)	'Superoxide anion exchange'	'o2s[e] <=> '	EXCHANGE	FALSE
254	EX_ocdca(e)	'octadecanoate (n-C18:0) exchange'	'ocdca[e] <=> '	EXCHANGE	FALSE
255	EX_ocdcea(e)	'octadecenoate (n-C18:1) exchange'	'ocdcea[e] <=> '	EXCHANGE	FALSE
256	EX_octa(e)	'octanoate (n-C8:0) exchange'	'octa[e] <=> '	EXCHANGE	FALSE
257	EX_orn(e)	'Ornithine exchange'	'orn[e] <=> '	EXCHANGE	FALSE
258	EX_orot(e)	'Orotate exchange'	'orot[e] <=> '	EXCHANGE	FALSE
259	EX_pacald(e)	'Phenylacetaldehyde exchange'	'pacald[e] <=> '	EXCHANGE	FALSE
260	EX_peamn(e)	'Phenethylamine exchange'	'peamn[e] <=> '	EXCHANGE	FALSE
261	EX_phe-L(e)	'L-Phenylalanine exchange'	'phe-L[e] <=> '	EXCHANGE	FALSE
262	EX_pheme(e)	'Protoheme exchange'	'pheme[e] <=> '	EXCHANGE	FALSE
263	EX_pi(e)	'Phosphate exchange'	'pi[e] <=> '	EXCHANGE	FALSE
264	EX_pnto-R(e)	'(R)-Pantothenate exchange'	'pnto-R[e] <=> '	EXCHANGE	FALSE
265	EX_ppa(e)	'Propionate exchange'	'ppa[e] <=> '	EXCHANGE	FALSE
266	EX_ppal(e)	'Propanal exchange'	'ppal[e] <=> '	EXCHANGE	FALSE
267	EX_pppn(e)	'Phenylpropanoate exchange'	'pppn[e] <=> '	EXCHANGE	FALSE
268	EX_ppt(e)	'Phosphonate exchange'	'ppt[e] <=> '	EXCHANGE	FALSE
269	EX_pro-L(e)	'L-Proline exchange'	'pro-L[e] <=> '	EXCHANGE	FALSE
270	EX_progly(e)	'L-Prolinylglycine exchange'	'progly[e] <=> '	EXCHANGE	FALSE
271	EX_psclys(e)	'psicoselysine exchange'	'psclys[e] <=> '	EXCHANGE	FALSE
272	EX_pser-L(e)	'O-Phospho-L-serine exchange'	'pser-L[e] <=> '	EXCHANGE	FALSE
273	EX_ptrc(e)	'Putrescine exchange'	'ptrc[e] <=> '	EXCHANGE	FALSE
274	EX_pydam(e)	'Pyridoxamine exchange'	'pydam[e] <=> '	EXCHANGE	FALSE
275	EX_pydx(e)	'Pyridoxal exchange'	'pydx[e] <=> '	EXCHANGE	FALSE
276	EX_pydxn(e)	'Pyridoxine exchange'	'pydxn[e] <=> '	EXCHANGE	FALSE
277	EX_pyr(e)	'Pyruvate exchange'	'pyr[e] <=> '	EXCHANGE	FALSE
278	EX_quin(e)	'Quinate exchange'	'quin[e] <=> '	EXCHANGE	FALSE
279	EX_r5p(e)	'alpha-D-Ribose 5-phosphate exchange'	'r5p[e] <=> '	EXCHANGE	FALSE
280	EX_rfamp(e)	'rifampin exchange'	'rfamp[e] <=> '	EXCHANGE	FALSE
281	EX_rib-D(e)	'D-Ribose exchange'	'rib-D[e] <=> '	EXCHANGE	FALSE
282	EX_rmn(e)	'L-Rhamnose exchange'	'rmn[e] <=> '	EXCHANGE	FALSE
283	EX_sbt-D(e)	'D-Sorbitol exchange'	'sbt-D[e] <=> '	EXCHANGE	FALSE
284	EX_sel(e)	'Selenate exchange'	'sel[e] <=> '	EXCHANGE	FALSE
285	EX_ser-D(e)	'D-Serine exchange'	'ser-D[e] <=> '	EXCHANGE	FALSE
286	EX_ser-L(e)	'L-Serine exchange'	'ser-L[e] <=> '	EXCHANGE	FALSE
287	EX_skm(e)	'Shikimate exchange'	'skm[e] <=> '	EXCHANGE	FALSE
288	EX_slnt(e)	'selenite exchange'	'slnt[e] <=> '	EXCHANGE	FALSE
289	EX_so2(e)	'sulfur dioxide exchange'	'so2[e] <=> '	EXCHANGE	FALSE
290	EX_so3(e)	'Sulfite exchange'	'so3[e] <=> '	EXCHANGE	FALSE
291	EX_so4(e)	'Sulfate exchange'	'so4[e] <=> '	EXCHANGE	FALSE
292	EX_spmd(e)	'Spermidine exchange'	'spmd[e] <=> '	EXCHANGE	FALSE
293	EX_succ(e)	'Succinate exchange'	'succ[e] <=> '	EXCHANGE	FALSE
294	EX_sucr(e)	'Sucrose exchange'	'sucr[e] <=> '	EXCHANGE	FALSE
295	EX_sulfac(e)	'sulfoacetate exchange'	'sulfac[e] <=> '	EXCHANGE	FALSE
296	EX_tartr-D(e)	'D-tartrate exchange'	'tartr-D[e] <=> '	EXCHANGE	FALSE
297	EX_tartr-L(e)	'L-tartrate exchange'	'tartr-L[e] <=> '	EXCHANGE	FALSE
298	EX_taur(e)	'Taurine exchange'	'taur[e] <=> '	EXCHANGE	FALSE
299	EX_tcynt(e)	'Thiocyanate exchange'	'tcynt[e] <=> '	EXCHANGE	FALSE
300	EX_thm(e)	'Thiamin exchange'	'thm[e] <=> '	EXCHANGE	FALSE
301	EX_thr-L(e)	'L-Threonine exchange'	'thr-L[e] <=> '	EXCHANGE	FALSE
302	EX_thrp(e)	'L-Threonine O-3-phosphate exchange'	'thrp[e] <=> '	EXCHANGE	FALSE
303	EX_thym(e)	'Thymine exchange'	'thym[e] <=> '	EXCHANGE	FALSE
304	EX_thymd(e)	'Thymidine exchange'	'thymd[e] <=> '	EXCHANGE	FALSE
305	EX_tma(e)	'Trimethylamine exchange'	'tma[e] <=> '	EXCHANGE	FALSE
306	EX_tmao(e)	'Trimethylamine N-oxide exchange'	'tmao[e] <=> '	EXCHANGE	FALSE
307	EX_tre(e)	'Trehalose exchange'	'tre[e] <=> '	EXCHANGE	FALSE
308	EX_trp-L(e)	'L-Tryptophan exchange'	'trp-L[e] <=> '	EXCHANGE	FALSE
309	EX_tsul(e)	'Thiosulfate exchange'	'tsul[e] <=> '	EXCHANGE	FALSE
310	EX_ttdca(e)	'tetradecanoate (n-C14:0) exchange'	'ttdca[e] <=> '	EXCHANGE	FALSE
311	EX_ttdcea(e)	'tetradecenoate (n-C14:1) exchange'	'ttdcea[e] <=> '	EXCHANGE	FALSE
312	EX_ttrcyc(e)	'tetracycline exchange'	'ttrcyc[e] <=> '	EXCHANGE	FALSE
313	EX_tungs(e)	'tungstate exchange'	'tungs[e] <=> '	EXCHANGE	FALSE
314	EX_tym(e)	'Tyramine exchange'	'tym[e] <=> '	EXCHANGE	FALSE
315	EX_tyr-L(e)	'L-Tyrosine exchange'	'tyr-L[e] <=> '	EXCHANGE	FALSE
316	EX_tyrp(e)	'Phosphotyrosine exchange'	'tyrp[e] <=> '	EXCHANGE	FALSE
317	EX_uacgam(e)	'UDP-N-acetyl-D-glucosamine exchange'	'uacgam[e] <=> '	EXCHANGE	FALSE
318	EX_udpacgal(e)	'UDP-N-acetyl-D-galactosamine exchange'	'udpacgal[e] <=> '	EXCHANGE	FALSE
319	EX_udpg(e)	'UDPglucose exchange'	'udpg[e] <=> '	EXCHANGE	FALSE
320	EX_udpgal(e)	'UDPgalactose exchange'	'udpgal[e] <=> '	EXCHANGE	FALSE
321	EX_udpglcur(e)	'UDP-D-glucuronate exchange'	'udpglcur[e] <=> '	EXCHANGE	FALSE
322	EX_ump(e)	'UMP exchange'	'ump[e] <=> '	EXCHANGE	FALSE
323	EX_ura(e)	'Uracil exchange'	'ura[e] <=> '	EXCHANGE	FALSE
324	EX_urea(e)	'Urea exchange'	'urea[e] <=> '	EXCHANGE	FALSE
325	EX_uri(e)	'Uridine exchange'	'uri[e] <=> '	EXCHANGE	FALSE
326	EX_val-L(e)	'L-Valine exchange'	'val-L[e] <=> '	EXCHANGE	FALSE
327	EX_xan(e)	'Xanthine exchange'	'xan[e] <=> '	EXCHANGE	FALSE
328	EX_xmp(e)	'Xanthosine 5'-phosphate exchange'	'xmp[e] <=> '	EXCHANGE	FALSE
329	EX_xtsn(e)	'Xanthosine exchange'	'xtsn[e] <=> '	EXCHANGE	FALSE
330	EX_xyl-D(e)	'D-Xylose exchange'	'xyl-D[e] <=> '	EXCHANGE	FALSE
331	EX_xylu-L(e)	'L-Xylulose exchange'	'xylu-L[e] <=> '	EXCHANGE	FALSE
332	EX_zn2(e)	'Zinc exchange'	'zn2[e] <=> '	EXCHANGE	FALSE
333	12DGR120tipp	'1,2 diacylglycerol transport via flipping (periplasm to cytoplasm, n-C12:0)'	'12dgr120[p] -> 12dgr120[c] '	TRANSPORT	TRUE	b3918	b3821	b4291	b4476	b4221	b4356	b0985	b3719	b4371	b3861	b3740	b3184	b2211	b3667	b3597	b4157	b0916	b3216	b0562	b4373
334	12DGR140tipp	'1,2 diacylglycerol transport via flipping (periplasm to cytoplasm, n-C14:0)'	'12dgr140[p] -> 12dgr140[c] '	TRANSPORT	TRUE	b3918	b3821	b4291	b4476	b4221	b4356	b0985	b3719	b4371	b3861	b3740	b3184	b2211	b3667	b3597	b4157	b0916	b3216	b0562	b4373
335	12DGR141tipp	'1,2 diacylglycerol transport via flipping (periplasm to cytoplasm, n-C14:1)'	'12dgr141[p] -> 12dgr141[c] '	TRANSPORT	TRUE	b3918	b3821	b4291	b4476	b4221	b4356	b0985	b3719	b4371	b3861	b3740	b3184	b2211	b3667	b3597	b4157	b0916	b3216	b0562	b4373
336	12DGR160tipp	'1,2 diacylglycerol transport via flipping (periplasm to cytoplasm, n-C16:0)'	'12dgr160[p] -> 12dgr160[c] '	TRANSPORT	TRUE	b3918	b3821	b4291	b4476	b4221	b4356	b0985	b3719	b4371	b3861	b3740	b3184	b2211	b3667	b3597	b4157	b0916	b3216	b0562	b4373
337	12DGR161tipp	'1,2 diacylglycerol transport via flipping (periplasm to cytoplasm, n-C16:1)'	'12dgr161[p] -> 12dgr161[c] '	TRANSPORT	TRUE	b3821	b3546	b3918	b3199	b3719	b0459	b3861	b3740	b3801	b0030	b1278	b3832	b4371	b3561	b3558	b0391	b3921	b0859	b3862	b3873
338	12DGR180tipp	'1,2 diacylglycerol transport via flipping (periplasm to cytoplasm, n-C18:0)'	'12dgr180[p] -> 12dgr180[c] '	TRANSPORT	TRUE	b3918	b3821	b4291	b4476	b4221	b4356	b0985	b3719	b4371	b3861	b3740	b3184	b2211	b3667	b3597	b4157	b0916	b3216	b0562	b4373
339	12DGR181tipp	'1,2 diacylglycerol transport via flipping (periplasm to cytoplasm, n-C18:1)'	'12dgr181[p] -> 12dgr181[c] '	TRANSPORT	TRUE	b3821	b3546	b3918	b3199	b3719	b0459	b3861	b3740	b3801	b0030	b1278	b3832	b4371	b3561	b3558	b0391	b3921	b0859	b3862	b3873
341	12PPDRtpp	'(R)-Propane-1,2-diol facilitated transport (periplasm)'	'12ppd-R[p] <=> 12ppd-R[c] '	TRANSPORT	FALSE
343	12PPDStpp	'(S)-Propane-1,2-diol facilitated transport (periplasm)'	'12ppd-S[p] <=> 12ppd-S[c] '	TRANSPORT	FALSE
350	23DAPPAt2pp	'2,3-diaminopropionate transport in via proton symport'	'23dappa[p] + h[p] -> 23dappa[c] + h[c] '	TRANSPORT	FALSE
417	3HPPtpp	'3-hydroxypropionate transport via proton symport (periplasm)'	'3hpp[c] + h[c] -> 3hpp[p] + h[p] '	TRANSPORT	FALSE
454	4PCPpp	'tetrapeptide L,D-carboxypeptidase (periplasm)'	'LalaDgluMdapDala[p] + h2o[p] -> LalaDgluMdap[p] + ala-D[p] '	INTERNAL	TRUE	b0110	b0433	b2275	b1824	b4205	b3718	b0383	b4233	b0382	b4355	b3227	b1072	b3679	b1192	b4300	b4000	b3258	b2217	b2813	b2250
462	5MTRtpp	'5-Methylthio-D-ribose transport via proton symport (periplasm)'	'5mtr[c] + h[c] -> 5mtr[p] + h[p] '	TRANSPORT	FALSE
473	AACTOOR	'Aminoacetone:oxygen oxidoreductase(deaminating)(flavin-containing)'	'aact[c] + h2o[c] + o2[c] -> h2o2[c] + mthgxl[c] + nh4[c] '	INTERNAL	TRUE	b3945	b0963	b1651	b3617	b3012	b3616	b0894	b4139	b3512	b0976	b1539	b3923	b0212	b0974	b4123	b1799	b3509	b0163	b1492	b0895
500	ACGAL1PPpp	'N-acetyl-D-galactosamine 1-phosphatase (periplasm)'	'acgal1p[p] + h2o[p] -> acgal[p] + pi[p] '	INTERNAL	FALSE
503	ACGAM1PPpp	'N-acetyl-D-glucosamine 1-phosphatase (periplasm)'	'acgam1p[p] + h2o[p] -> acgam[p] + pi[p] '	INTERNAL	TRUE	b0480	b1407	b2215	b1502	b2758	b1022	b1734	b2272	b1696	b1710	b3495	b2671	b1023	b1902	b1492	b1456	b2085	b1724	b0901	b0178
550	ACt2rpp	'acetate reversible transport via proton symport (periplasm)'	'ac[p] + h[p] <=> ac[c] + h[c] '	TRANSPORT	FALSE
587	AGM4PCPpp	'N-Acetyl-D-glucosamine(anhydrous)N-Acetylmuramyl-tetrapeptide L,D-carboxypeptidase (periplasmic)'	'anhgm4p[p] + h2o[p] -> ala-D[p] + anhgm3p[p] '	INTERNAL	TRUE	b0433	b1192	b2275	b0110	b1824	b1107	b4205	b3718	b0383	b2811	b0382	b4355	b3227	b1072	b3679	b2813	b2134	b4300	b4000	b3258
623	ALAt2rpp	'L-alanine reversible transport via proton symport (periplasm)'	'ala-L[p] + h[p] <=> ala-L[c] + h[c] '	TRANSPORT	TRUE	b4208	b3456	b2215	b3457	b0007	b3460	b3542	b3495	b2756	b1407	b4184	b4600	b1502	b2272	b0648	b4465	b0132	b1579	b3455	b4311
632	ALDD4	'aldehyde dehydrogenase (butanal, NAD)'	'btal[c] + h2o[c] + nad[c] -> but[c] + 2 h[c] + nadh[c] '	INTERNAL	TRUE	b2762	b0221	b2047	b3506	b1799	b2272	b1795	b1948	b2223	b3923	b2757	b3227	b0935	b1932	b2764	b2443	b0220	b1972	b1492	b3748
690	ARBTNR1	'aerobactin reductase'	'2 arbtn-fe3[c] + fadh2[c] -> 2 arbtn[c] + fad[c] + 2 fe2[c] + 2 h[c] '	INTERNAL	TRUE	b3199	b4131	b0049	b4300	b0285	b3163	b1349	b3844	b2764	b2602	b3144	b3753	b0221	b0240	b2829	b1725	b0058	b3558	b3686	b3102
691	ARBTNR2	'aerobactin reductase'	'2 arbtn-fe3[c] + fmnh2[c] -> 2 arbtn[c] + 2 fe2[c] + fmn[c] + 2 h[c] '	INTERNAL	TRUE	b4367	b3199	b0152	b3700	b1349	b3740	b0132	b0859	b0153	b3164	b0948	b0151	b0815	b3778	b0049	b4300	b3163	b3258	b2806	b3963
692	ARBTNR3	'aerobactin reductase'	'2 arbtn-fe3[c] + rbflvrd[c] -> 2 arbtn[c] + 2 fe2[c] + 2 h[c] + ribflv[c] '	INTERNAL	TRUE	b3199	b4367	b3844	b0152	b0590	b0049	b1349	b0589	b0431	b0151	b3740	b0132	b0859	b0153	b4169	b3164	b0948	b3700	b0815	b3778
695	ARBTNtex	'aerobactin secretion (to extracellular)'	'arbtn[p] + h[p] -> h[c] + arbtn[e] '	TRANSPORT	TRUE	b1252	b3035	b3005	b3006	b2215	b0585	b0957	b3387	b0584	b0588	b0590	b0462	b0632	b0589	b0592	b1857	b1175	b3193	b1592	b1711
696	ARBTNtonex	'aerobactin transport via ton system (extracellular)'	'arbtn-fe3[e] + h[p] -> h[c] + arbtn-fe3[p] '	TRANSPORT	FALSE
697	ARBTNtpp	'aerobactin secretion (to periplasm)'	'arbtn[c] + h[p] -> h[c] + arbtn[p] '	TRANSPORT	TRUE	b1252	b3035	b3005	b3006	b2215	b0585	b0957	b3387	b0584	b0588	b0590	b0462	b0632	b0589	b0592	b1857	b1175	b3193	b1592	b1711
723	ASNabcpp	'L-asparagine transport via ABC system (periplasm)'	'atp[c] + h2o[c] + asn-L[p] -> adp[c] + asn-L[c] + h[c] + pi[c] '	TRANSPORT	TRUE	b0674	b2957	b4138	b3744	b3922	b1349	b3923	b4003	b3227	b1598	b3333	b1365	b3859	b3512	b4000	b4049	b3406	b1072	b3506	b4300
742	ASPt2rpp	'L-aspartate transport in via proton symport (periplasm) reversible'	'asp-L[p] + h[p] <=> asp-L[c] + h[c] '	TRANSPORT	TRUE	b4138	b3528	b4077	b2957	b3227	b3922	b0152	b4000	b4123	b3333	b0383	b2151	b3144	b4300	b1349	b0401	b1241	b2211	b0859	b4465
748	ATPM	'ATP maintenance requirement'	'atp[c] + h2o[c] -> adp[c] + h[c] + pi[c] '	INTERNAL	TRUE	b0049	b3199	b3005	b0590	b3258	b0589	b3740	b3197	b0285	b0152	b3006	b4131	b2829	b3163	b4300	b3164	b3778	b0859	b0151	b0592
761	BTNt2ipp	'Biotin transport via proton symport (periplasm)'	'btn[p] + h[p] -> btn[c] + h[c] '	TRANSPORT	TRUE	b3551	b0778	b0775	b4095	b1681	b3062	b0776	b2937	b2236	b3522	b4149	b4213	b1617	b2130	b2552	b4269	b4252	b1680	b3902	b1679
799	CDGS	'7-deaza-7-carboxyguanine synthase'	'cph4[c] + h[c] -> cdg[c] + nh4[c] '	INTERNAL	TRUE	b2303	b1270	b1198	b1598	b1606	b1200	b0870	b2501	b0160	b1896	b1197	b3922	b1272	b1830	b1585	b1321	b1958	b1046	b1045	b2320
818	CITt3pp	'citrate transport out via proton antiport (periplasm)'	'cit[c] + h[p] -> h[c] + cit[p] '	TRANSPORT	TRUE	b1276	b0612	b0720	b0617	b0616	b3227	b2537	b4123	b0118	b1492	b4600	b3528	b3922	b1023	b3048	b4465	b4000	b1407	b2215	b0615
822	CLPNH120pp	'cardiolipin hydrolase (periplasm, n-C12:0)'	'clpn120[p] + h2o[p] -> h[p] + pa120[p] + pg120[p] '	INTERNAL	TRUE	b0494	b3821	b1278	b2835	b3825	b0899	b1674	b3558	b2344	b2254	b3327	b3861	b2251	b0459	b1342	b1722	b2395	b3719	b3326	b0227
823	CLPNH140pp	'cardiolipin hydrolase (periplasm, n-C14:0)'	'clpn140[p] + h2o[p] -> h[p] + pa140[p] + pg140[p] '	INTERNAL	TRUE	b0494	b3821	b1278	b2835	b3825	b0899	b1674	b3558	b2344	b2254	b3327	b3861	b2251	b0459	b1342	b1722	b2395	b3719	b3326	b0227
824	CLPNH141pp	'cardiolipin hydrolase (periplasm, n-C14:1)'	'clpn141[p] + h2o[p] -> h[p] + pa141[p] + pg141[p] '	INTERNAL	TRUE	b0494	b3821	b1278	b2835	b3825	b0899	b1674	b3558	b2344	b2254	b3327	b3861	b2251	b0459	b1342	b1722	b2395	b3719	b3326	b0227
825	CLPNH160pp	'cardiolipin hydrolase (periplasm, n-C16:0)'	'clpn160[p] + h2o[p] -> h[p] + pa160[p] + pg160[p] '	INTERNAL	TRUE	b0494	b3821	b1278	b2835	b2344	b1674	b3825	b0899	b3558	b1677	b2254	b3327	b3861	b2174	b2251	b0459	b2395	b2836	b1342	b1722
826	CLPNH161pp	'cardiolipin hydrolase (periplasm, n-C16:1)'	'clpn161[p] + h2o[p] -> h[p] + pa161[p] + pg161[p] '	INTERNAL	TRUE	b0494	b3821	b1278	b2835	b3825	b0899	b1674	b3558	b2344	b3546	b2254	b1837	b3327	b3861	b2251	b1342	b0459	b3719	b4555	b1722
827	CLPNH180pp	'cardiolipin hydrolase (periplasm, n-C18:0)'	'clpn180[p] + h2o[p] -> h[p] + pa180[p] + pg180[p] '	INTERNAL	TRUE	b0494	b3821	b1278	b2835	b3825	b0899	b1674	b3558	b2344	b2254	b3327	b3861	b2251	b0459	b1342	b1722	b2395	b3719	b3326	b0227
828	CLPNH181pp	'cardiolipin hydrolase (periplasm, n-C18:1)'	'clpn181[p] + h2o[p] -> h[p] + pa181[p] + pg181[p] '	INTERNAL	TRUE	b0494	b3821	b1278	b2835	b3825	b0899	b1674	b3558	b2344	b3546	b2254	b1837	b3327	b3861	b2251	b1342	b0459	b3719	b4555	b1722
838	CMPN	'CMP nucleosidase'	'cmp[c] + h2o[c] -> csn[c] + r5p[c] '	INTERNAL	TRUE	b0030	b4384	b3752	b1982	b3831	b0613	b0336	b3750	b3753	b0651	b4213	b2465	b1372	b1114	b0058	b1598	b1341	b4371	b3925	b1824
852	CPGNR1	'coprogen(Fe(III)) reductase'	'2 cpgn[c] + fadh2[c] -> 2 cpgn-un[c] + fad[c] + 2 fe2[c] + 2 h[c] '	INTERNAL	TRUE	b3199	b4131	b0049	b4300	b0285	b1349	b3163	b3844	b2764	b3753	b2602	b3144	b0221	b0590	b0240	b2829	b4169	b1725	b0058	b0589
853	CPGNR2	'coprogen(Fe(III)) reductase'	'2 cpgn[c] + fmnh2[c] -> 2 cpgn-un[c] + 2 fe2[c] + fmn[c] + 2 h[c] '	INTERNAL	TRUE	b4367	b3199	b0152	b1349	b3700	b3740	b0590	b0132	b3005	b0859	b0153	b3164	b0948	b0151	b0815	b3778	b0589	b0049	b4300	b3163
854	CPGNR3	'coprogen(Fe(III)) reductase'	'2 cpgn[c] + rbflvrd[c] -> 2 cpgn-un[c] + 2 fe2[c] + 2 h[c] + ribflv[c] '	INTERNAL	TRUE	b3199	b4367	b0590	b3005	b3844	b0589	b0152	b0588	b0431	b0584	b3006	b1349	b0049	b0151	b3740	b0592	b4169	b0132	b0585	b0859
855	CPGNUtex	'coprogen unloaded secretion (extracellular)'	'cpgn-un[p] + h[p] -> h[c] + cpgn-un[e] '	TRANSPORT	TRUE	b1252	b3035	b3005	b3006	b2215	b0585	b0957	b3387	b0584	b0588	b0590	b0462	b0632	b0589	b0592	b1857	b1175	b3193	b1592	b1711
856	CPGNUtpp	'coprogen unloaded secretion'	'cpgn-un[c] + h[p] -> h[c] + cpgn-un[p] '	TRANSPORT	TRUE	b1252	b3035	b3005	b3006	b2215	b0585	b0957	b3387	b0584	b0588	b0590	b0462	b0632	b0589	b0592	b1857	b1175	b3193	b1592	b1711
904	CYSDabcpp	'D-cysteine uptake via ABC system (periplasm)'	'atp[c] + h2o[c] + cys-D[p] -> adp[c] + cys-D[c] + h[c] + pi[c] '	TRANSPORT	FALSE
911	CYSabcpp	'L-cysteine uptake via ABC system (periplasm)'	'atp[c] + h2o[c] + cys-L[p] -> adp[c] + cys-L[c] + h[c] + pi[c] '	TRANSPORT	FALSE
945	DAPabcpp	'M-diaminopimelic acid ABC transport (periplasm)'	'atp[c] + h2o[c] + 26dap-M[p] -> 26dap-M[c] + adp[c] + h[c] + pi[c] '	TRANSPORT	TRUE	b1326	b1192	b0110	b4233	b2838	b1679	b0088	b3289	b0425	b1703	b1799	b1495	b2757	b1448	b4264	b2921	b4469	b1693	b3897	b3923
980	DHAtpp	'Dihydroxyacetone transport via facilitated diffusion (periplasm)'	'dha[p] <=> dha[c] '	TRANSPORT	TRUE	b1198	b3945	b1200	b3923	b3922	b0978	b3512	b2464	b0485	b2097	b2112	b1492	b0977	b0972	b3507	b1598	b0975	b0974	b3003	b1199
983	DHBSH	'2,3-dihydroxybenzoylserine hydrolase'	'23dhbzs[c] + h2o[c] -> 23dhb[c] + ser-L[c] '	INTERNAL	TRUE	b0588	b0585	b0590	b0592	b0589	b1345	b1023	b0583	b0601	b2215	b0584	b2132	b0591	b2270	b1349	b1495	b1350	b1489	b3005	b1252
998	DHORDfum	'Fumarate dependent DHORD'	'dhor-S[c] + fum[c] -> orot[c] + succ[c] '	INTERNAL	TRUE	b0945	b1062	b4245	b3642	b1281	b0523	b4006	b0522	b2499	b0032	b2557	b4005	b1335	b2312	b2476	b0033	b0908	b1755	b2329	b1780
1025	DNMPPA	'Dihydroneopterin monophosphate dephosphorylase'	'dhpmp[c] + h2o[c] -> dhnpt[c] + pi[c] '	INTERNAL	TRUE	b2303	b1349	b1415	b1329	b1598	b2351	b0401	b1201	b1285	b1253	b1198	b1528	b0565	b2765	b1365	b0719	b1422	b1200	b1822	b0577
1108	ETHAt2pp	'ethanolamine transport in via proton symport'	'etha[p] + h[p] -> etha[c] + h[c] '	TRANSPORT	TRUE	b1241	b0494	b0977	b0545	b2443	b1200	b3511	b1824	b2007	b1083	b4376	b1760	b2241	b3506	b1801	b2242	b1487	b2440	b1300	b1697
1172	FE3DHBZR	'release of Fe(III) from ferric 2,3-dihydroxybenzoylserine'	'fe3dhbzs[c] -> 23dhbzs[c] + fe3[c] '	INTERNAL	TRUE	b0590	b0588	b0589	b0585	b3844	b0592	b3199	b4209	b4289	b0049	b0584	b3005	b2552	b1492	b1349	b0150	b0431	b1799	b1252	b0531
1175	FE3HOXR1	'Fe(III)hydroxamate reductase'	'fadh2[c] + 2 fe3hox[c] -> fad[c] + 2 fe2[c] + 2 fe3hox-un[c] + 2 h[c] '	INTERNAL	TRUE	b3199	b4131	b0049	b4300	b0285	b3163	b1349	b3844	b2764	b3753	b3144	b2602	b0240	b0590	b0221	b3005	b2829	b4169	b1725	b0589
1176	FE3HOXR2	'Fe(III)hydroxamate reductase'	'2 fe3hox[c] + fmnh2[c] -> 2 fe2[c] + 2 fe3hox-un[c] + fmn[c] + 2 h[c] '	INTERNAL	TRUE	b4367	b3199	b0152	b3700	b3005	b1349	b0590	b0859	b3740	b0132	b0153	b3164	b2806	b0948	b0151	b0815	b3778	b3258	b0589	b0049
1177	FE3HOXR3	'Fe(III)hydroxamate reductase'	'2 fe3hox[c] + rbflvrd[c] -> 2 fe2[c] + 2 fe3hox-un[c] + 2 h[c] + ribflv[c] '	INTERNAL	TRUE	b3199	b3005	b4367	b0590	b3844	b0589	b0152	b0584	b3006	b0588	b0431	b0049	b1349	b0151	b0592	b3740	b0585	b4169	b0859	b0132
1178	FE3HOXUtex	'Fe(III)hydroxamate unloaded secretion'	'fe3hox-un[c] + h[p] -> h[c] + fe3hox-un[p] '	TRANSPORT	TRUE	b1252	b3035	b3005	b3006	b2215	b0585	b0957	b3387	b0584	b0588	b0590	b0462	b0632	b0589	b0592	b1857	b1175	b3193	b1592	b1711
1179	FE3HOXUtpp	'Fe(III)hydroxamate unloaded secretion (extracellular)'	'fe3hox-un[p] + h[p] -> h[c] + fe3hox-un[e] '	TRANSPORT	TRUE	b1252	b3035	b3005	b3006	b2215	b0585	b0957	b3387	b0584	b0588	b0590	b0462	b0632	b0589	b0592	b1857	b1175	b3193	b1592	b1711
1184	FE3abcpp	'iron (III) transport via ABC system (periplasm to cytoplasm)'	'atp[c] + h2o[c] + fe3[p] -> adp[c] + fe3[c] + h[c] + pi[c] '	TRANSPORT	TRUE	b0590	b0588	b0589	b0585	b3844	b0592	b4209	b4289	b1799	b0584	b2552	b1492	b3005	b0150	b3906	b0648	b0431	b1386	b3227	b1252
1186	FECRMR1	'Ferrichrome reductase'	'fadh2[c] + 2 fecrm[c] -> fad[c] + 2 fe2[c] + 2 fecrm-un[c] + 2 h[c] '	INTERNAL	TRUE	b3199	b4131	b0049	b4300	b0285	b3163	b1349	b3844	b2764	b3753	b3144	b2602	b0240	b0590	b0221	b3005	b2829	b4169	b1725	b0589
1187	FECRMR2	'Ferrichrome reductase'	'2 fecrm[c] + fmnh2[c] -> 2 fe2[c] + 2 fecrm-un[c] + fmn[c] + 2 h[c] '	INTERNAL	TRUE	b4367	b3199	b0152	b3700	b3005	b1349	b0590	b0859	b3740	b0132	b0153	b3164	b2806	b0948	b0151	b0815	b3778	b3258	b0589	b0049
1188	FECRMR3	'Ferrichrome reductase'	'2 fecrm[c] + rbflvrd[c] -> 2 fe2[c] + 2 fecrm-un[c] + 2 h[c] + ribflv[c] '	INTERNAL	TRUE	b3199	b3005	b4367	b0590	b3844	b0589	b0152	b0584	b3006	b0588	b0431	b0049	b1349	b0151	b0592	b3740	b0585	b4169	b0859	b0132
1189	FECRMUtex	'ferrichrome (minus Fe) secretion (to extracellular)'	'fecrm-un[p] + h[p] -> h[c] + fecrm-un[e] '	TRANSPORT	TRUE	b1252	b3035	b3005	b3006	b2215	b0585	b0957	b3387	b0584	b0588	b0590	b0462	b0632	b0589	b0592	b1857	b1175	b3193	b1592	b1711
1190	FECRMUtpp	'ferrichrome (minus Fe) secretion (to periplasm)'	'fecrm-un[c] + h[p] -> h[c] + fecrm-un[p] '	TRANSPORT	TRUE	b1252	b3035	b3005	b3006	b2215	b0585	b0957	b3387	b0584	b0588	b0590	b0462	b0632	b0589	b0592	b1857	b1175	b3193	b1592	b1711
1194	FEENTERR1	'Fe-enterobactin reduction (Fe(III)-unloading)'	'fadh2[c] + 2 feenter[c] -> 2 enter[c] + fad[c] + 2 fe2[c] + 2 h[c] '	INTERNAL	TRUE	b0585	b0588	b0590	b0592	b0589	b1252	b0583	b1345	b3005	b0591	b0584	b1023	b0601	b2215	b3006	b2132	b1349	b2270	b0586	b1489
1195	FEENTERR2	'Fe-enterobactin reduction (Fe(III)-unloading)'	'2 feenter[c] + fmnh2[c] -> 2 enter[c] + 2 fe2[c] + fmn[c] + 2 h[c] '	INTERNAL	TRUE	b0585	b0588	b0590	b0592	b0589	b1252	b0583	b1345	b3005	b0591	b0584	b1023	b0601	b2215	b3006	b2132	b1349	b2270	b0586	b1489
1196	FEENTERR3	'Fe-enterobactin reduction (Fe(III)-unloading)'	'2 feenter[c] + rbflvrd[c] -> 2 enter[c] + 2 fe2[c] + 2 h[c] + ribflv[c] '	INTERNAL	TRUE	b3844	b0585	b0590	b0588	b4367	b0589	b0592	b0584	b1252	b0431	b0430	b3849	b0583	b1345	b3005	b0432	b2215	b1349	b0594	b3006
1205	FEOXAMUtex	'ferroxamine (minus Fe3) secretion (to extracellular)'	'feoxam-un[p] + h[p] -> h[c] + feoxam-un[e] '	TRANSPORT	TRUE	b1252	b3035	b3005	b3006	b2215	b0585	b0957	b3387	b0584	b0588	b0590	b0462	b0632	b0589	b0592	b1857	b1175	b3193	b1592	b1711
1206	FEOXAMUtpp	'ferroxamine (minus Fe3) secretion (to periplasm)'	'feoxam-un[c] + h[p] -> h[c] + feoxam-un[p] '	TRANSPORT	TRUE	b4367	b3844	b0815	b0431	b0124	b0132	b0805	b4120	b4291	b3700	b1019	b3849	b0432	b0153	b3806	b0430	b2806	b0593	b0152	b0402
1214	FFSD	'beta-fructofuranosidase'	'h2o[c] + suc6p[c] -> fru[c] + g6p[c] '	INTERNAL	TRUE	b0394	b0979	b1283	b0972	b0425	b2543	b3068	b0822	b1702	b1492	b0384	b3519	b3565	b1320	b3923	b1466	b4187	b4263	b1469	b0874
1242	FTHFLi	'formate-tetrahydrofolate ligase'	'atp[c] + for[c] + thf[c] -> 10fthf[c] + adp[c] + pi[c] '	INTERNAL	TRUE	b4006	b4005	b0522	b2557	b2499	b0523	b2312	b2500	b2476	b1849	b2023	b1232	b1693	b2021	b4177	b2254	b2020	b0945	b2022	b1062
1410	GLYOX3	'glyoxalase III'	'h2o[c] + mthgxl[c] -> h[c] + lac-D[c] '	INTERNAL	TRUE	b2133	b3945	b0963	b0212	b0677	b1651	b1710	b0237	b0710	b1896	b0676	b1198	b0932	b1235	b1444	b0980	b1466	b2758	b2086	b1539
1413	GLYt2rpp	'glycine reversible transport via proton symport (periplasm)'	'gly[p] + h[p] <=> gly[c] + h[c] '	TRANSPORT	TRUE	b0007	b4208	b0132	b4356	b1307	b4157	b0277	b0288	b4301	b4465	b2215	b0700	b2757	b4491	b2735	b0137	b1072	b4575	b1407	b3566
1458	GUACYC	'guanylate cyclase'	'gtp[c] -> 35cgmp[c] + ppi[c] '	INTERNAL	TRUE	b3857	b0783	b0784	b4061	b0394	b2521	b0785	b2622	b4127	b0781	b0826	b1969	b4219	b3661	b3034	b0827	b2112	b4135	b3291	b1066
1463	GUAtpp	'Guanine transport via diffusion (periplasm)'	'gua[p] <=> gua[c] '	TRANSPORT	TRUE	b3654	b4384	b4382	b2964	b2407	b4383	b0477	b1489	b1349	b3227	b0238	b2744	b3897	b2842	b4371	b0030	b4252	b2845	b3831	b0125
1466	GUR1PPpp	'Glucuronate 1-phosphate phosphatase (periplasm)'	'glcur1p[p] + h2o[p] -> glcur[p] + pi[p] '	INTERNAL	TRUE	b1902	b2215	b2758	b3748	b3511	b0178	b1673	b1407	b0480	b0843	b1180	b3488	b1674	b3495	b2272	b0559	b1022	b1502	b3928	b0938
1470	H2SO	'Hydrogen sulfide oxidation'	'h2s[c] + 2 o2[c] -> 2 h[c] + so4[c] '	INTERNAL	TRUE	b2762	b1919	b2751	b2764	b2750	b2763	b2422	b2423	b2752	b2421	b2424	b2425	b2414	b3708	b1287	b0828	b1241	b3661	b4243	b3709
1501	HEX4	'hexokinase (D-mannose:ATP)'	'atp[c] + man[c] -> adp[c] + h[c] + man6p[c] '	INTERNAL	TRUE	b1033	b2049	b2467	b2756	b2048	b2215	b3923	b0899	b0979	b1683	b2272	b3922	b1703	b1197	b1283	b3666	b1817	b1072	b0839	b2333
1538	HYPOE	'hypothetical enyme'	'h2o[c] + pyam5p[c] -> pi[c] + pydam[c] '	INTERNAL	TRUE	b0870	b2418	b1241	b1114	b1192	b2158	b3506	b2787	b2443	b1200	b0545	b1072	b0522	b2901	b1755	b1461	b2068	b0046	b1780	b0381
1540	HYXNtpp	'Hypoxanthine transport (periplasm)'	'hxan[p] <=> hxan[c] '	TRANSPORT	TRUE	b0030	b4384	b1623	b3752	b2964	b3227	b3665	b2744	b4371	b2406	b4382	b4383	b0477	b2407	b2987	b2945	b1349	b4237	b0613	b3139
1614	LALDO3	'L-Lactaldehyde:NADP+ 1-oxidoreductase'	'h[c] + mthgxl[c] + nadph[c] -> lald-L[c] + nadp[c] '	INTERNAL	TRUE	b3945	b0963	b2799	b1651	b0975	b1072	b3001	b0974	b1824	b4300	b3012	b3605	b3902	b0977	b3922	b0979	b3923	b1415	b3093	b1725
1617	LCARR	'lacaldehyde reductase (R-propane-1,2-diol forming)'	'h[c] + lald-D[c] + nadh[c] <=> 12ppd-R[c] + nad[c] '	INTERNAL	TRUE	b3012	b0963	b3001	b3506	b0435	b3512	b1046	b0965	b3922	b4382	b1725	b3945	b0974	b4381	b3923	b0895	b2290	b2535	b1336	b0975
1639	LIPOt2pp	'Lipoate transport via proton symport (periplasm)'	'h[p] + lipoate[p] -> h[c] + lipoate[c] '	TRANSPORT	FALSE
1729	MALt3pp	'L-malate transport out via proton antiport (periplasm)'	'mal-L[c] + h[p] -> h[c] + mal-L[p] '	TRANSPORT	TRUE	b4138	b3528	b3227	b3571	b3922	b3543	b3749	b2808	b0383	b2151	b3144	b4227	b4123	b3709	b0137	b4000	b2535	b3506	b3473	b0136
1777	METSOX1abcpp	'L-methionine S-oxide transport via ABC system (periplasm)'	'atp[c] + h2o[c] + metsox-S-L[p] -> adp[c] + h[c] + metsox-S-L[c] + pi[c] '	TRANSPORT	TRUE	b0462	b2480	b0199	b1659	b1814	b0772	b0707	b0999	b3551	b2381	b1780	b2661	b1067	b2261	b0198	b3003	b1123	b0712	b1114	b2582
1779	METSOX2abcpp	'L-methionine R-oxide transport via ABC system (periplasm)'	'atp[c] + h2o[c] + metsox-R-L[p] -> adp[c] + h[c] + metsox-R-L[c] + pi[c] '	TRANSPORT	TRUE	b0199	b1814	b2582	b1479	b1659	b2261	b0707	b1538	b0198	b1780	b2480	b1321	b0778	b0932	b1412	b0772	b3008	b1464	b3150	b3598
1786	MG2t3_2pp	'magnesium (Mg+2) transport in/out via proton antiport (periplasm)'	'2 h[c] + mg2[p] <=> mg2[c] + 2 h[p] '	TRANSPORT	TRUE	b3816	b4242	b0238	b2014	b3260	b3930	b3862	b0427	b2214	b3740	b4536	b3181	b2832	b0689	b3832	b0402	b4375	b2512	b3462	b2506
1795	MINOHPtexi	'myo-inositol phosphate transport via diffusion (extracellular to periplasm)'	'minohp[e] -> minohp[p] '	TRANSPORT	FALSE
1796	MLDCP1App	'murein L,D-carboxypeptidase (murein5px4p) (periplasm)'	'h2o[p] + murein5px4p[p] -> alaala[p] + murein3px4p[p] '	INTERNAL	TRUE	b3396	b2010	b1320	b2519	b2134	b4476	b0383	b1634	b3819	b1349	b2211	b3918	b3667	b1289	b2327	b2813	b0819	b0092	b2107	b0402
1797	MLDCP1Bpp	'murein L,D-carboxypeptidase (murein4p4p) (periplasm)'	'h2o[p] + murein4p4p[p] -> ala-D[p] + murein4p3p[p] '	INTERNAL	TRUE	b0433	b2811	b2813	b2010	b4205	b2435	b0153	b4323	b3690	b2134	b3437	b3258	b2810	b4476	b4294	b3718	b3740	b3891	b3057	b1617
1798	MLDCP2App	'murein L,D-carboxypeptidase (murein5p5p) (periplasm)'	'h2o[p] + murein5p5p[p] -> alaala[p] + murein5p3p[p] '	INTERNAL	TRUE	b3396	b2519	b1320	b0092	b0383	b2134	b1634	b2327	b3198	b0402	b2010	b2211	b1349	b3785	b3819	b3667	b0596	b3740	b1289	b2107
1799	MLDCP2Bpp	'murein L,D-carboxypeptidase (murein4p3p) (periplasm)'	'h2o[p] + murein4p3p[p] -> ala-D[p] + murein3p3p[p] '	INTERNAL	TRUE	b0433	b2813	b2811	b4323	b0153	b2435	b3891	b4476	b4205	b3718	b3667	b2555	b3258	b4399	b3819	b3057	b3690	b4294	b3604	b3597
1800	MLDCP3App	'murein L,D-carboxypeptidase (murein5px3p) (periplasm)'	'h2o[p] + murein5px3p[p] -> alaala[p] + murein3px3p[p] '	INTERNAL	TRUE	b3396	b1349	b2215	b0383	b2272	b1320	b4657	b4184	b3143	b3323	b3079	b0092	b1407	b4109	b1634	b4156	b1502	b4308	b4661	b1022
1801	MLDEP1pp	'murein L,D-endopeptidase (murein3px3p) (periplasm)'	'h2o[p] + murein3px3p[p] -> murein3p3p[p] '	INTERNAL	TRUE	b2010	b2813	b4476	b2134	b3819	b3667	b2395	b2211	b4221	b2575	b3532	b4399	b4294	b3396	b3597	b2555	b1634	b4323	b0916	b2326
1802	MLDEP2pp	'murein L,D-endopeptidase (murein5px3p) (periplasm)'	'h2o[p] + murein5px3p[p] -> murein5p3p[p] '	INTERNAL	TRUE	b3396	b4399	b2211	b2327	b2813	b3819	b3740	b4476	b3020	b4373	b3667	b3532	b2395	b2436	b4398	b3662	b4469	b2106	b2555	b2984
1837	MOX	'malate oxidase'	'mal-L[c] + o2[c] <=> h2o2[c] + oaa[c] '	INTERNAL	TRUE	b1479	b2463	b2210	b3236	b0722	b0723	b0721	b1611	b1539	b2286	b0728	b1687	b2043	b0707	b2282	b1083	b0870	b1276	b2278	b1084
1856	NACtpp	'Nicotinic acid uptake (periplasm)'	'nac[p] -> nac[c] '	TRANSPORT	TRUE	b1768	b0109	b1991	b0931	b2574	b0750	b1755	b0638	b1197	b1538	b0686	b1766	b0961	b0515	b0444	b1528	b0292	b2351	b1624	b1466
1865	NADN	'NAD nucleosidase'	'h2o[c] + nad[c] -> adprib[c] + h[c] + ncam[c] '	INTERNAL	TRUE	b1982	b1991	b0931	b0927	b1336	b2808	b2320	b1130	b2317	b3197	b0925	b1598	b1606	b1129	b0401	b1190	b3351	b1321	b0751	b1114
1869	NADPPPS	'NADP phosphatase'	'h2o[c] + nadp[c] -> nad[c] + pi[c] '	INTERNAL	TRUE	b4006	b2029	b2903	b0767	b0522	b0907	b4005	b0908	b0134	b2905	b0973	b0133	b3506	b2499	b3197	b2557	b1693	b1406	b2661	b1241
1894	NMNDA	'nicotinamide-nucleotide amidase'	'h2o[c] + nmn[c] -> nh4[c] + nicrnt[c] '	INTERNAL	TRUE	b1768	b0931	b0109	b1991	b0750	b2574	b0751	b1755	b0638	b3996	b1197	b1321	b1538	b0686	b1528	b1766	b2320	b0292	b0961	b0515
1895	NMNN	'NMN nucleosidase'	'h2o[c] + nmn[c] -> h[c] + ncam[c] + r5p[c] '	INTERNAL	TRUE	b0030	b4384	b1982	b3752	b0613	b3753	b0651	b2465	b3750	b1372	b1114	b0058	b1598	b1341	b3925	b4371	b4000	b3831	b1336	b3227
1897	NMNt7pp	'NMN transport via NMN glycohydrolase (periplasm)'	'h2o[c] + nmn[p] -> h[c] + ncam[c] + r5p[c] '	TRANSPORT	TRUE	b0030	b4384	b1982	b3752	b0613	b3753	b0651	b2465	b3750	b1372	b1114	b0058	b1598	b1341	b3925	b4371	b4000	b3831	b1336	b3227
1973	O16GLCT2	'glucosyltransferase II (LPS O16 antigen biosynthesis)'	'gfgaragund[c] + udpg[c] -> h[c] + o16aund[c] + udp[c] '	INTERNAL	TRUE	b3417	b3628	b0759	b3631	b3627	b0758	b3632	b3630	b1236	b0688	b3625	b2037	b2028	b1896	b2032	b3387	b2039	b3404	b3626	b3428
1993	OMMBLHX3	'2-Octaprenyl-3-methyl-6-methoxy-1,4-benzoquinol hydroxylase (anaerobic)'	'2ommbl[c] + 2 atp[c] + 3 h2o[c] + nad[c] -> 2omhmbl[c] + 2 adp[c] + 3 h[c] + nadh[c] + 2 pi[c] '	INTERNAL	FALSE
1996	OMPHHX3	'2-octaprenyl-6-methoxyphenol hydroxylase (anaerobic)'	'2omph[c] + 2 atp[c] + 3 h2o[c] + nad[c] -> 2ombzl[c] + 2 adp[c] + 3 h[c] + nadh[c] + 2 pi[c] '	INTERNAL	FALSE
2000	OPHHX3	'2-Octaprenylphenol hydroxylase (anaerobic)'	'2oph[c] + 2 atp[c] + 3 h2o[c] + nad[c] -> 2ohph[c] + 2 adp[c] + 3 h[c] + nadh[c] + 2 pi[c] '	INTERNAL	FALSE
2010	OXAMTC	'oxamate transcarbamoylase'	'oxur[c] + pi[c] -> cbp[c] + oxam[c] '	INTERNAL	TRUE	b4245	b0033	b0032	b1062	b0273	b3172	b0522	b3960	b3958	b3957	b0945	b4006	b3959	b0523	b2476	b2499	b2557	b2312	b4005	b3359
2023	PACALDt2rpp	'phenylacetaldehyde reversible transport via proton symport (periplasm)'	'h[p] + pacald[p] <=> h[c] + pacald[c] '	TRANSPORT	TRUE	b3945	b2957	b0123	b1824	b1072	b1386	b1799	b3923	b1349	b3512	b0895	b3506	b1823	b0613	b0812	b0871	b2535	b0975	b3922	b3507
2048	PDX5PO2	'pyridoxine 5'-phosphate oxidase (anaerboic'	'nad[c] + pdx5p[c] -> h[c] + nadh[c] + pydx5p[c] '	INTERNAL	TRUE	b0870	b0766	b2418	b0907	b1192	b1241	b1114	b2158	b2787	b2901	b1321	b2443	b0052	b0004	b3506	b2564	b1461	b1755	b3003	b2068
2112	PHEMEtiex	'protoheme transport irreversible out via diffusion (periplasm to extracellular)'	'pheme[p] -> pheme[e] '	TRANSPORT	FALSE
2164	PMDPHT	'pyrimidine phosphatase'	'5aprbu[c] + h2o[c] -> 4r5au[c] + pi[c] '	INTERNAL	FALSE
2177	PPALtpp	'propanal transport via channel (periplasm)'	'ppal[c] <=> ppal[p] '	TRANSPORT	FALSE
2258	PYDAMtpp	'pyridoxamine import'	'pydam[p] -> pydam[c] '	TRANSPORT	FALSE
2262	PYDXNtpp	'pyridoxine import'	'pydxn[p] -> pydxn[c] '	TRANSPORT	TRUE	b0052	b2564	b2320	b1479	b2418	b1755	b1314	b1756	b1609	b1800	b1539	b2565	b1653	b1602	b1056	b1378	b2278	b2244	b1780	b1913
2265	PYDXtpp	'pyridoxal import'	'pydx[p] -> pydx[c] '	TRANSPORT	TRUE	b0870	b1241	b1114	b2787	b2158	b2901	b2443	b1755	b1321	b2068	b1461	b3506	b1780	b1200	b1072	b0907	b1392	b0046	b4328	b2440
2269	PYRt2rpp	'pyruvate reversible transport via proton symport (periplasm)'	'h[p] + pyr[p] <=> h[c] + pyr[c] '	TRANSPORT	TRUE	b2521	b1800	b3508	b0435	b1045	b2580	b0977	b3528	b1795	b0973	b3774	b0975	b4116	b1799	b1067	b1785	b2393	b1703	b0707	b1241
2274	QUIN2tpp	'Quinate transport (periplasm)'	'quin[p] <=> quin[c] '	TRANSPORT	FALSE
2278	R1PK	'ribose 1-phosphokinase'	'atp[c] + r1p[c] -> adp[c] + h[c] + r15bp[c] '	INTERNAL	TRUE	b4384	b1982	b1623	b0030	b3831	b2393	b0613	b3654	b3227	b2964	b1198	b2407	b1349	b2744	b3922	b3753	b4000	b4371	b2406	b4213
2332	SELGTHR	'selenate glutathione reductase'	'4 gthrd[c] + 2 h[c] + slnt[c] -> dgslnt[c] + gthox[c] + 3 h2o[c] '	INTERNAL	TRUE	b2424	b1710	b2422	b2423	b1064	b2425	b2763	b2764	b2751	b2752	b0490	b1177	b2421	b3610	b3826	b1837	b2676	b1345	b1589	b2376
2333	SELGTHR2	'selenate glutathione reductase II'	'dgslnt[c] + h[c] + nadph[c] -> gslnt[c] + gthrd[c] + nadp[c] '	INTERNAL	TRUE	b0212	b2676	b3012	b1710	b0963	b3945	b1585	b1321	b2762	b4379	b4151	b1197	b2901	b3506	b0490	b1651	b0394	b1837	b1908	b2670
2334	SELGTHR3	'selenate glutathione reductase III'	'gslnt[c] + nadph[c] -> gthrd[c] + nadp[c] + seln[c] '	INTERNAL	TRUE	b1710	b0212	b2676	b3012	b0963	b1645	b3945	b1585	b0490	b1321	b3895	b2762	b4379	b4151	b1197	b2901	b3506	b1651	b0394	b1837
2383	SUCCt3pp	'succinate transport out via proton antiport (periplasm)'	'succ[c] + h[p] -> h[c] + succ[p] '	TRANSPORT	TRUE	b3528	b4138	b4123	b4122	b3227	b3922	b0383	b2151	b4000	b3144	b0612	b1241	b3063	b4300	b3709	b3215	b2757	b1200	b3571	b3506
2439	THYMt3pp	'thymine transport out via proton antiport (periplasm)'	'thym[c] + h[p] -> h[c] + thym[p] '	TRANSPORT	FALSE
2491	ThDPAT	'ThDP adenylyl transferase'	'adp[c] + h[c] + thmpp[c] -> athtp[c] + pi[c] '	INTERNAL	TRUE	b1106	b1342	b1956	b1683	b1681	b3993	b1343	b1682	b1244	b3994	b2494	b1679	b3992	b3990	b1235	b1449	b1517	b1178	b0789	b2025
2509	UDCPPtppi	'undecaprenyl phosphate transport (cytoplasm to periplasm)'	'udcpp[p] -> udcpp[c] '	TRANSPORT	TRUE	b3622	b3199	b3785	b2035	b2174	b1281	b3784	b3786	b3740	b1329	b1822	b2066	b3197	b0859	b2498	b3813	b0819	b1198	b3929	b1186
2546	URIC	'uricase'	'2 h2o[c] + o2[c] + urate[c] -> alltn[c] + co2[c] + h2o2[c] '	INTERNAL	TRUE	b2757	b0516	b2756	b0485	b3923	b0646	b1022	b0138	b4622	b1692	b4497	b1407	b3061	b0647	b1283	b1029	b2272	b1691	b4636	b3079
2564	XANtpp	'xanthine reversible transport (periplasm)'	'xan[p] <=> xan[c] '	TRANSPORT	TRUE	b0030	b3654	b0238	b2744	b4384	b3752	b4237	b2407	b3922	b2868	b3227	b3750	b2987	b2945	b4371	b3753	b3897	b3861	b3665	b4213

## Sheet: Bayesian confidence
Rid	Reaction Abbreviation	Rxn Name	Rxn Formulae	Reaction Type	Is Adequate?	1st cand	2nd cand	3rd cand	4th cand	5th cand	6th cand	7th cand	8th cand	9th cand	10th cand	11th cand	12th cand	13th cand	14th cand	15th cand	16th cand	17th cand	18th cand	19th cand	20th cand
1	DM_4CRSOL	'Sink needed to allow p-Cresol to leave system'	'4crsol[c] -> '	EXCHANGE	FALSE
2	DM_5DRIB	'Sink needed to allow 5'-deoxyribose to leave system'	'5drib[c] -> '	EXCHANGE	FALSE
3	DM_AACALD	'Sink needed to allow aminoacetaldehyde to leave system'	'aacald[c] -> '	EXCHANGE	FALSE
4	DM_AMOB	'Sink needed to allow S-Adenosyl-4-methylthio-2-oxobutanoate to leave system'	'amob[c] -> '	EXCHANGE	FALSE
5	DM_MTHTHF	'Sink needed to allow (2R,4S)-2-methyl-2,3,3,4-tetrahydroxytetrahydrofuran to leave system'	'mththf[c] -> '	EXCHANGE	FALSE
6	DM_OXAM	'Sink needed to allow oxamate to leave system'	'oxam[c] -> '	EXCHANGE	FALSE
7	Ec_biomass_iJO1366_WT_53p95M	'E. coli biomass objective function (iJO1366) - WT - with 53.95 GAM estimate'	0.000223 10fthf[c] + 0.000223 2dmmql8[c] + 2.5e-005 2fe2s[c] + 0.000248 4fe4s[c] + 0.000223 5mthf[c] + 0.000279 accoa[c] + 0.000223 adocbl[c] + 0.49915 ala-L[c] + 0.000223 amet[c] + 0.28742 arg-L[c] + 0.23423 asn-L[c] + 0.23423 asp-L[c] + 54.12 atp[c] + 0.000116 bmocogdp[c] + 2e-006 btn[c] + 0.004952 ca2[c] + 0.000223 chor[c] + 0.004952 cl[c] + 0.000168 coa[c] + 2.4e-005 cobalt2[c] + 0.1298 ctp[c…	ARTIFICIAL	TRUE
8	Ec_biomass_iJO1366_core_53p95M	'E. coli biomass objective function (iJO1366) - core - with 53.95 GAM estimate'	0.000223 10fthf[c] + 2.6e-005 2fe2s[c] + 0.000223 2ohph[c] + 0.00026 4fe4s[c] + 0.51369 ala-L[c] + 0.000223 amet[c] + 0.29579 arg-L[c] + 0.24105 asn-L[c] + 0.24105 asp-L[c] + 54.1248 atp[c] + 0.000122 bmocogdp[c] + 2e-006 btn[c] + 0.005205 ca2[c] + 0.005205 cl[c] + 0.000576 coa[c] + 2.5e-005 cobalt2[c] + 0.13351 ctp[c] + 0.000709 cu2[c] + 0.09158 cys-L[c] + 0.026166 datp[c] + 0.027017 dctp[c] + 0…	ARTIFICIAL	TRUE
9	EX_12ppd-R(e)	'(R)-Propane-1,2-diol exchange'	'12ppd-R[e] <=> '	EXCHANGE	FALSE
10	EX_12ppd-S(e)	'(S)-Propane-1,2-diol exchange'	'12ppd-S[e] <=> '	EXCHANGE	FALSE
11	EX_14glucan(e)	'1,4-alpha-D-glucan exchange'	'14glucan[e] <=> '	EXCHANGE	FALSE
12	EX_15dap(e)	'1,5-Diaminopentane exchange'	'15dap[e] <=> '	EXCHANGE	FALSE
13	EX_23camp(e)	'2',3'-Cyclic AMP exchange'	'23camp[e] <=> '	EXCHANGE	FALSE
14	EX_23ccmp(e)	'2',3'-Cyclic CMP exchange'	'23ccmp[e] <=> '	EXCHANGE	FALSE
15	EX_23cgmp(e)	'2',3'-Cyclic GMP exchange'	'23cgmp[e] <=> '	EXCHANGE	FALSE
16	EX_23cump(e)	'2',3'-Cyclic UMP exchange'	'23cump[e] <=> '	EXCHANGE	FALSE
17	EX_23dappa(e)	'2,3-diaminopropionate exchange'	'23dappa[e] <=> '	EXCHANGE	FALSE
18	EX_26dap-M(e)	'meso-2,6-Diaminoheptanedioate exchange'	'26dap-M[e] <=> '	EXCHANGE	FALSE
19	EX_2ddglcn(e)	'2-Dehydro-3-deoxy-D-gluconate exchange'	'2ddglcn[e] <=> '	EXCHANGE	FALSE
20	EX_34dhpac(e)	'3,4-Dihydroxyphenylacetaldehyde exchange'	'34dhpac[e] <=> '	EXCHANGE	FALSE
21	EX_3amp(e)	'3'-AMP exchange'	'3amp[e] <=> '	EXCHANGE	FALSE
22	EX_3cmp(e)	'3'-cmp exchange'	'3cmp[e] <=> '	EXCHANGE	FALSE
23	EX_3gmp(e)	'3'-GMP exchange'	'3gmp[e] <=> '	EXCHANGE	FALSE
24	EX_3hcinnm(e)	'3-hydroxycinnamic acid exchange'	'3hcinnm[e] <=> '	EXCHANGE	FALSE
25	EX_3hpp(e)	'3-Hydroxypropanoate exchange'	'3hpp[e] <=> '	EXCHANGE	FALSE
26	EX_3hpppn(e)	'3-(3-hydroxy-phenyl)propionate exchange'	'3hpppn[e] <=> '	EXCHANGE	FALSE
27	EX_3ump(e)	'3'-UMP exchange'	'3ump[e] <=> '	EXCHANGE	FALSE
28	EX_4abut(e)	'4-Aminobutanoate exchange'	'4abut[e] <=> '	EXCHANGE	FALSE
29	EX_4hoxpacd(e)	'4-Hydroxyphenylacetaldehyde exchange'	'4hoxpacd[e] <=> '	EXCHANGE	FALSE
30	EX_5dglcn(e)	'5-Dehydro-D-gluconate exchange'	'5dglcn[e] <=> '	EXCHANGE	FALSE
31	EX_5mtr(e)	'5-Methylthio-D-ribose exchange'	'5mtr[e] <=> '	EXCHANGE	FALSE
32	EX_LalaDglu(e)	'L-alanine-D-glutamate exchange'	'LalaDglu[e] <=> '	EXCHANGE	FALSE
33	EX_LalaDgluMdap(e)	'L-alanine-D-glutamate-meso-2,6-diaminoheptanedioate exchange'	'LalaDgluMdap[e] <=> '	EXCHANGE	FALSE
34	EX_LalaDgluMdapDala(e)	'L-alanine-D-glutamate-meso-2,6-diaminoheptanedioate-D-alanine exchange'	'LalaDgluMdapDala[e] <=> '	EXCHANGE	FALSE
35	EX_LalaLglu(e)	'L-alanine-L-glutamate exchange'	'LalaLglu[e] <=> '	EXCHANGE	FALSE
36	EX_ac(e)	'Acetate exchange'	'ac[e] <=> '	EXCHANGE	FALSE
37	EX_acac(e)	'Acetoacetate exchange'	'acac[e] <=> '	EXCHANGE	FALSE
38	EX_acald(e)	'Acetaldehyde exchange'	'acald[e] <=> '	EXCHANGE	FALSE
39	EX_acgal(e)	'N-Acetyl-D-galactosamine exchange'	'acgal[e] <=> '	EXCHANGE	FALSE
40	EX_acgal1p(e)	'N-Acetyl-D-galactosamine 1-phosphate exchange'	'acgal1p[e] <=> '	EXCHANGE	FALSE
41	EX_acgam(e)	'N-Acetyl-D-glucosamine exchange'	'acgam[e] <=> '	EXCHANGE	FALSE
42	EX_acgam1p(e)	'N-Acetyl-D-glucosamine 1-phosphate exchange'	'acgam1p[e] <=> '	EXCHANGE	FALSE
43	EX_acmana(e)	'N-Acetyl-D-mannosamine exchange'	'acmana[e] <=> '	EXCHANGE	FALSE
44	EX_acmum(e)	'N-Acetylmuramate exchange'	'acmum[e] <=> '	EXCHANGE	FALSE
45	EX_acnam(e)	'N-Acetylneuraminate exchange'	'acnam[e] <=> '	EXCHANGE	FALSE
46	EX_acolipa(e)	'4-Amino-4-deoxy-L-arabinose modified core oligosaccharide lipid A exchange'	'acolipa[e] <=> '	EXCHANGE	FALSE
47	EX_acser(e)	'O-Acetyl-L-serine exchange'	'acser[e] <=> '	EXCHANGE	FALSE
48	EX_ade(e)	'Adenine exchange'	'ade[e] <=> '	EXCHANGE	FALSE
49	EX_adn(e)	'Adenosine exchange'	'adn[e] <=> '	EXCHANGE	FALSE
50	EX_adocbl(e)	'Adenosylcobalamin exchange'	'adocbl[e] <=> '	EXCHANGE	FALSE
51	EX_ag(e)	'silver exchange'	'ag[e] <=> '	EXCHANGE	FALSE
52	EX_agm(e)	'Agmatine exchange'	'agm[e] <=> '	EXCHANGE	FALSE
53	EX_akg(e)	'2-Oxoglutarate exchange'	'akg[e] <=> '	EXCHANGE	FALSE
54	EX_ala-B(e)	'beta-Alanine exchange'	'ala-B[e] <=> '	EXCHANGE	FALSE
55	EX_ala-D(e)	'D-Alanine exchange'	'ala-D[e] <=> '	EXCHANGE	FALSE
56	EX_ala-L(e)	'L-Alanine exchange'	'ala-L[e] <=> '	EXCHANGE	FALSE
57	EX_alaala(e)	'D-Alanyl-D-alanine exchange'	'alaala[e] <=> '	EXCHANGE	FALSE
58	EX_all-D(e)	'D-Allose exchange'	'all-D[e] <=> '	EXCHANGE	FALSE
59	EX_alltn(e)	'Allantoin exchange'	'alltn[e] <=> '	EXCHANGE	FALSE
60	EX_amp(e)	'AMP exchange'	'amp[e] <=> '	EXCHANGE	FALSE
61	EX_anhgm(e)	'N-Acetyl-D-glucosamine(anhydrous)N-Acetylmuramic acid exchange'	'anhgm[e] <=> '	EXCHANGE	FALSE
62	EX_arab-L(e)	'L-Arabinose exchange'	'arab-L[e] <=> '	EXCHANGE	FALSE
63	EX_arbt(e)	'Arbutin exchange'	'arbt[e] <=> '	EXCHANGE	FALSE
64	EX_arbtn(e)	'aerobactin minus Fe3 exchange'	'arbtn[e] <=> '	EXCHANGE	FALSE
65	EX_arbtn-fe3(e)	'Aerobactin exchange'	'arbtn-fe3[e] <=> '	EXCHANGE	FALSE
66	EX_arg-L(e)	'L-Arginine exchange'	'arg-L[e] <=> '	EXCHANGE	FALSE
67	EX_ascb-L(e)	'L-Ascorbate exchange'	'ascb-L[e] <=> '	EXCHANGE	FALSE
68	EX_asn-L(e)	'L-Asparagine exchange'	'asn-L[e] <=> '	EXCHANGE	FALSE
69	EX_aso3(e)	'arsenite exchange'	'aso3[e] <=> '	EXCHANGE	FALSE
70	EX_asp-L(e)	'L-Aspartate exchange'	'asp-L[e] <=> '	EXCHANGE	FALSE
71	EX_btn(e)	'Biotin exchange'	'btn[e] <=> '	EXCHANGE	FALSE
72	EX_but(e)	'Butyrate (n-C4:0) exchange'	'but[e] <=> '	EXCHANGE	FALSE
73	EX_butso3(e)	'butanesulfonate exchange'	'butso3[e] <=> '	EXCHANGE	FALSE
74	EX_ca2(e)	'Calcium exchange'	'ca2[e] <=> '	EXCHANGE	FALSE
75	EX_cbi(e)	'Cobinamide exchange'	'cbi[e] <=> '	EXCHANGE	FALSE
76	EX_cbl1(e)	'Cob(I)alamin exchange'	'cbl1[e] <=> '	EXCHANGE	FALSE
77	EX_cd2(e)	'Cadmium exchange'	'cd2[e] <=> '	EXCHANGE	FALSE
78	EX_cgly(e)	'Cys-Gly exchange'	'cgly[e] <=> '	EXCHANGE	FALSE
79	EX_chol(e)	'Choline exchange'	'chol[e] <=> '	EXCHANGE	FALSE
80	EX_chtbs(e)	'chitobiose exchange'	'chtbs[e] <=> '	EXCHANGE	FALSE
81	EX_cit(e)	'Citrate exchange'	'cit[e] <=> '	EXCHANGE	FALSE
82	EX_cl(e)	'Chloride exchange'	'cl[e] <=> '	EXCHANGE	FALSE
83	EX_cm(e)	'Chloramphenicol exchange'	'cm[e] <=> '	EXCHANGE	FALSE
84	EX_cmp(e)	'CMP exchange'	'cmp[e] <=> '	EXCHANGE	FALSE
85	EX_co2(e)	'CO2 exchange'	'co2[e] <=> '	EXCHANGE	FALSE
86	EX_cobalt2(e)	'Co2+ exchange'	'cobalt2[e] <=> '	EXCHANGE	FALSE
87	EX_colipa(e)	'core oligosaccharide lipid A exchange'	'colipa[e] <=> '	EXCHANGE	TRUE
88	EX_colipap(e)	'core oligosaccharide lipid A diphosphate exchange'	'colipap[e] <=> '	EXCHANGE	FALSE
89	EX_cpgn(e)	'coprogen exchange'	'cpgn[e] <=> '	EXCHANGE	FALSE
90	EX_cpgn-un(e)	'coprogen unloaded (no Fe(III)) exchange'	'cpgn-un[e] <=> '	EXCHANGE	FALSE
91	EX_crn(e)	'L-Carnitine exchange'	'crn[e] <=> '	EXCHANGE	FALSE
92	EX_crn-D(e)	'D-carnitine exchange'	'crn-D[e] <=> '	EXCHANGE	FALSE
93	EX_csn(e)	'Cytosine exchange'	'csn[e] <=> '	EXCHANGE	FALSE
94	EX_cu(e)	'Cu+ exchange'	'cu[e] <=> '	EXCHANGE	TRUE
95	EX_cu2(e)	'Cu2+ exchange'	'cu2[e] <=> '	EXCHANGE	FALSE
96	EX_cyan(e)	'Hydrogen cyanide exchange'	'cyan[e] <=> '	EXCHANGE	FALSE
97	EX_cynt(e)	'Cyanate exchange'	'cynt[e] <=> '	EXCHANGE	FALSE
98	EX_cys-D(e)	'D-Cysteine exchange'	'cys-D[e] <=> '	EXCHANGE	FALSE
99	EX_cys-L(e)	'L-Cysteine exchange'	'cys-L[e] <=> '	EXCHANGE	FALSE
100	EX_cytd(e)	'Cytidine exchange'	'cytd[e] <=> '	EXCHANGE	FALSE
101	EX_dad-2(e)	'Deoxyadenosine exchange'	'dad-2[e] <=> '	EXCHANGE	FALSE
102	EX_damp(e)	'dAMP exchange'	'damp[e] <=> '	EXCHANGE	FALSE
103	EX_dca(e)	'Decanoate (n-C10:0) exchange'	'dca[e] <=> '	EXCHANGE	FALSE
104	EX_dcmp(e)	'dCMP exchange'	'dcmp[e] <=> '	EXCHANGE	FALSE
105	EX_dcyt(e)	'Deoxycytidine exchange'	'dcyt[e] <=> '	EXCHANGE	FALSE
106	EX_ddca(e)	'Dodecanoate (n-C12:0) exchange'	'ddca[e] <=> '	EXCHANGE	FALSE
107	EX_dgmp(e)	'dGMP exchange'	'dgmp[e] <=> '	EXCHANGE	FALSE
108	EX_dgsn(e)	'Deoxyguanosine exchange'	'dgsn[e] <=> '	EXCHANGE	FALSE
109	EX_dha(e)	'Dihydroxyacetone exchange'	'dha[e] <=> '	EXCHANGE	FALSE
110	EX_dimp(e)	'dIMP exchange'	'dimp[e] <=> '	EXCHANGE	FALSE
111	EX_din(e)	'Deoxyinosine exchange'	'din[e] <=> '	EXCHANGE	FALSE
112	EX_dms(e)	'Dimethyl sulfide exchange'	'dms[e] <=> '	EXCHANGE	FALSE
113	EX_dmso(e)	'Dimethyl sulfoxide exchange'	'dmso[e] <=> '	EXCHANGE	FALSE
114	EX_dopa(e)	'Dopamine exchange'	'dopa[e] <=> '	EXCHANGE	FALSE
115	EX_doxrbcn(e)	'doxorubicin exchange'	'doxrbcn[e] <=> '	EXCHANGE	FALSE
116	EX_dtmp(e)	'dTMP exchange'	'dtmp[e] <=> '	EXCHANGE	FALSE
117	EX_dump(e)	'dUMP exchange'	'dump[e] <=> '	EXCHANGE	FALSE
118	EX_duri(e)	'Deoxyuridine exchange'	'duri[e] <=> '	EXCHANGE	FALSE
119	EX_eca4colipa(e)	'(enterobacterial common antigen)x4 core oligosaccharide lipid A exchange'	'eca4colipa[e] <=> '	EXCHANGE	FALSE
120	EX_enlipa(e)	'phosphoethanolamine KDO(2)-lipid (A) exchange'	'enlipa[e] <=> '	EXCHANGE	FALSE
121	EX_enter(e)	'Enterochelin exchange'	'enter[e] <=> '	EXCHANGE	FALSE
122	EX_etha(e)	'Ethanolamine exchange'	'etha[e] <=> '	EXCHANGE	FALSE
123	EX_ethso3(e)	'ethanesulfonate exchange'	'ethso3[e] <=> '	EXCHANGE	FALSE
124	EX_etoh(e)	'Ethanol exchange'	'etoh[e] <=> '	EXCHANGE	FALSE
125	EX_f6p(e)	'D-fructose 6-phosphate exchange'	'f6p[e] <=> '	EXCHANGE	FALSE
126	EX_fald(e)	'Formaldehyde exchange'	'fald[e] <=> '	EXCHANGE	FALSE
127	EX_fe2(e)	'Fe2+ exchange'	'fe2[e] <=> '	EXCHANGE	FALSE
128	EX_fe3(e)	'Fe3+ exchange'	'fe3[e] <=> '	EXCHANGE	TRUE
129	EX_fe3dcit(e)	'Fe(III)dicitrate exchange'	'fe3dcit[e] <=> '	EXCHANGE	FALSE
130	EX_fe3dhbzs(e)	'ferric 2,3-dihydroxybenzoylserine exchange'	'fe3dhbzs[e] <=> '	EXCHANGE	FALSE
131	EX_fe3hox(e)	'Fe(III)hydroxamate exchange'	'fe3hox[e] <=> '	EXCHANGE	FALSE
132	EX_fe3hox-un(e)	'Fe(III)hydoxamate, unloaded exchange'	'fe3hox-un[e] <=> '	EXCHANGE	FALSE
133	EX_fecrm(e)	'Ferrichrome exchange'	'fecrm[e] <=> '	EXCHANGE	FALSE
134	EX_fecrm-un(e)	'Ferrichrome minus Fe(III) exchange'	'fecrm-un[e] <=> '	EXCHANGE	FALSE
135	EX_feenter(e)	'Fe-enterobactin exchange'	'feenter[e] <=> '	EXCHANGE	FALSE
136	EX_feoxam(e)	'ferroxamine exchange'	'feoxam[e] <=> '	EXCHANGE	FALSE
137	EX_feoxam-un(e)	'ferroxamine minus Fe(3) exchange'	'feoxam-un[e] <=> '	EXCHANGE	FALSE
138	EX_for(e)	'Formate exchange'	'for[e] <=> '	EXCHANGE	FALSE
139	EX_fru(e)	'D-Fructose exchange'	'fru[e] <=> '	EXCHANGE	FALSE
140	EX_frulys(e)	'fructoselysine exchange'	'frulys[e] <=> '	EXCHANGE	FALSE
141	EX_fruur(e)	'D-Fructuronate exchange'	'fruur[e] <=> '	EXCHANGE	FALSE
142	EX_fuc-L(e)	'L-Fucose exchange'	'fuc-L[e] <=> '	EXCHANGE	FALSE
143	EX_fum(e)	'Fumarate exchange'	'fum[e] <=> '	EXCHANGE	FALSE
144	EX_fusa(e)	'fusidic acid exchange'	'fusa[e] <=> '	EXCHANGE	FALSE
145	EX_g1p(e)	'D-Glucose 1-phosphate exchange'	'g1p[e] <=> '	EXCHANGE	FALSE
146	EX_g3pc(e)	'sn-Glycero-3-phosphocholine exchange'	'g3pc[e] <=> '	EXCHANGE	FALSE
147	EX_g3pe(e)	'sn-Glycero-3-phosphoethanolamine exchange'	'g3pe[e] <=> '	EXCHANGE	FALSE
148	EX_g3pg(e)	'Glycerophosphoglycerol exchange'	'g3pg[e] <=> '	EXCHANGE	FALSE
149	EX_g3pi(e)	'sn-Glycero-3-phospho-1-inositol exchange'	'g3pi[e] <=> '	EXCHANGE	FALSE
150	EX_g3ps(e)	'Glycerophosphoserine exchange'	'g3ps[e] <=> '	EXCHANGE	FALSE
151	EX_g6p(e)	'D-Glucose 6-phosphate exchange'	'g6p[e] <=> '	EXCHANGE	FALSE
152	EX_gal(e)	'D-Galactose exchange'	'gal[e] <=> '	EXCHANGE	FALSE
153	EX_gal-bD(e)	'beta D-Galactose exchange'	'gal-bD[e] <=> '	EXCHANGE	FALSE
154	EX_gal1p(e)	'alpha-D-Galactose 1-phosphate exchange'	'gal1p[e] <=> '	EXCHANGE	FALSE
155	EX_galct-D(e)	'D-Galactarate exchange'	'galct-D[e] <=> '	EXCHANGE	FALSE
156	EX_galctn-D(e)	'D-Galactonate exchange'	'galctn-D[e] <=> '	EXCHANGE	FALSE
157	EX_galctn-L(e)	'L-Galactonate exchange'	'galctn-L[e] <=> '	EXCHANGE	FALSE
158	EX_galt(e)	'Galactitol exchange'	'galt[e] <=> '	EXCHANGE	FALSE
159	EX_galur(e)	'D-Galacturonate exchange'	'galur[e] <=> '	EXCHANGE	FALSE
160	EX_gam(e)	'D-Glucosamine exchange'	'gam[e] <=> '	EXCHANGE	FALSE
161	EX_gam6p(e)	'D-Glucosamine 6-phosphate exchange'	'gam6p[e] <=> '	EXCHANGE	FALSE
162	EX_gbbtn(e)	'gamma-butyrobetaine exchange'	'gbbtn[e] <=> '	EXCHANGE	FALSE
163	EX_gdp(e)	'GDP exchange'	'gdp[e] <=> '	EXCHANGE	FALSE
164	EX_glc(e)	'D-Glucose exchange'	'glc-D[e] <=> '	EXCHANGE	TRUE
165	EX_glcn(e)	'D-Gluconate exchange'	'glcn[e] <=> '	EXCHANGE	FALSE
166	EX_glcr(e)	'D-Glucarate exchange'	'glcr[e] <=> '	EXCHANGE	FALSE
167	EX_glcur(e)	'D-Glucuronate exchange'	'glcur[e] <=> '	EXCHANGE	FALSE
168	EX_glcur1p(e)	'D-Glucuronate 1-phosphate exchange'	'glcur1p[e] <=> '	EXCHANGE	FALSE
169	EX_gln-L(e)	'L-Glutamine exchange'	'gln-L[e] <=> '	EXCHANGE	FALSE
170	EX_glu-L(e)	'L-Glutamate exchange'	'glu-L[e] <=> '	EXCHANGE	FALSE
171	EX_gly(e)	'Glycine exchange'	'gly[e] <=> '	EXCHANGE	FALSE
172	EX_glyald(e)	'D-Glyceraldehyde exchange'	'glyald[e] <=> '	EXCHANGE	FALSE
173	EX_glyb(e)	'Glycine betaine exchange'	'glyb[e] <=> '	EXCHANGE	FALSE
174	EX_glyc(e)	'Glycerol exchange'	'glyc[e] <=> '	EXCHANGE	FALSE
175	EX_glyc-R(e)	'(R)-Glycerate exchange'	'glyc-R[e] <=> '	EXCHANGE	FALSE
176	EX_glyc2p(e)	'Glycerol 2-phosphate exchange'	'glyc2p[e] <=> '	EXCHANGE	FALSE
177	EX_glyc3p(e)	'Glycerol 3-phosphate exchange'	'glyc3p[e] <=> '	EXCHANGE	FALSE
178	EX_glyclt(e)	'Glycolate exchange'	'glyclt[e] <=> '	EXCHANGE	FALSE
179	EX_gmp(e)	'GMP exchange'	'gmp[e] <=> '	EXCHANGE	FALSE
180	EX_gsn(e)	'Guanosine exchange'	'gsn[e] <=> '	EXCHANGE	FALSE
181	EX_gthox(e)	'Oxidized glutathione exchange'	'gthox[e] <=> '	EXCHANGE	FALSE
182	EX_gthrd(e)	'Reduced glutathione exchange'	'gthrd[e] <=> '	EXCHANGE	FALSE
183	EX_gtp(e)	'GTP exchange'	'gtp[e] <=> '	EXCHANGE	FALSE
184	EX_gua(e)	'Guanine exchange'	'gua[e] <=> '	EXCHANGE	FALSE
185	EX_h(e)	'H+ exchange'	'h[e] <=> '	EXCHANGE	TRUE
186	EX_h2(e)	'H2 exchange'	'h2[e] <=> '	EXCHANGE	FALSE
187	EX_h2o(e)	'H2O exchange'	'h2o[e] <=> '	EXCHANGE	TRUE
188	EX_h2o2(e)	'Hydrogen peroxide exchange'	'h2o2[e] <=> '	EXCHANGE	FALSE
189	EX_h2s(e)	'Hydrogen sulfide exchange'	'h2s[e] <=> '	EXCHANGE	FALSE
190	EX_hacolipa(e)	'hepta-acylated core oligosaccharide lipid A (E. coli) exchange'	'hacolipa[e] <=> '	EXCHANGE	FALSE
191	EX_halipa(e)	'hepta-acylated KDO(2)-lipid (A) exchange'	'halipa[e] <=> '	EXCHANGE	FALSE
192	EX_hdca(e)	'Hexadecanoate (n-C16:0) exchange'	'hdca[e] <=> '	EXCHANGE	TRUE
193	EX_hdcea(e)	'hexadecenoate (n-C16:1) exchange'	'hdcea[e] <=> '	EXCHANGE	FALSE
194	EX_hg2(e)	'Hg2+ exchange'	'hg2[e] <=> '	EXCHANGE	FALSE
195	EX_his-L(e)	'L-Histidine exchange'	'his-L[e] <=> '	EXCHANGE	FALSE
196	EX_hom-L(e)	'L-Homoserine exchange'	'hom-L[e] <=> '	EXCHANGE	FALSE
197	EX_hxa(e)	'Hexanoate (n-C6:0) exchange'	'hxa[e] <=> '	EXCHANGE	FALSE
198	EX_hxan(e)	'Hypoxanthine exchange'	'hxan[e] <=> '	EXCHANGE	FALSE
199	EX_idon-L(e)	'L-Idonate exchange'	'idon-L[e] <=> '	EXCHANGE	FALSE
200	EX_ile-L(e)	'L-Isoleucine exchange'	'ile-L[e] <=> '	EXCHANGE	FALSE
201	EX_imp(e)	'IMP exchange'	'imp[e] <=> '	EXCHANGE	FALSE
202	EX_indole(e)	'Indole exchange'	'indole[e] <=> '	EXCHANGE	FALSE
203	EX_inost(e)	'myo-Inositol exchange'	'inost[e] <=> '	EXCHANGE	FALSE
204	EX_ins(e)	'Inosine exchange'	'ins[e] <=> '	EXCHANGE	FALSE
205	EX_isetac(e)	'Isethionic acid exchange'	'isetac[e] <=> '	EXCHANGE	FALSE
206	EX_k(e)	'K+ exchange'	'k[e] <=> '	EXCHANGE	FALSE
207	EX_kdo2lipid4(e)	'KDO(2)-lipid IV(A) exchange'	'kdo2lipid4[e] <=> '	EXCHANGE	FALSE
208	EX_lac-D(e)	'D-lactate exchange'	'lac-D[e] <=> '	EXCHANGE	FALSE
209	EX_lac-L(e)	'L-Lactate exchange'	'lac-L[e] <=> '	EXCHANGE	FALSE
210	EX_lcts(e)	'Lactose exchange'	'lcts[e] <=> '	EXCHANGE	FALSE
211	EX_leu-L(e)	'L-Leucine exchange'	'leu-L[e] <=> '	EXCHANGE	FALSE
212	EX_lipa(e)	'KDO(2)-lipid (A) exchange'	'lipa[e] <=> '	EXCHANGE	TRUE
213	EX_lipa_cold(e)	'cold adapted KDO(2)-lipid (A) exchange'	'lipa_cold[e] <=> '	EXCHANGE	FALSE
214	EX_lipoate(e)	'Lipoate exchange'	'lipoate[e] <=> '	EXCHANGE	FALSE
215	EX_lys-L(e)	'L-Lysine exchange'	'lys-L[e] <=> '	EXCHANGE	FALSE
216	EX_lyx-L(e)	'L-Lyxose exchange'	'lyx-L[e] <=> '	EXCHANGE	FALSE
217	EX_mal-D(e)	'D-Malate exchange'	'mal-D[e] <=> '	EXCHANGE	FALSE
218	EX_mal-L(e)	'L-Malate exchange'	'mal-L[e] <=> '	EXCHANGE	FALSE
219	EX_malt(e)	'Maltose exchange'	'malt[e] <=> '	EXCHANGE	FALSE
220	EX_malthx(e)	'Maltohexaose exchange'	'malthx[e] <=> '	EXCHANGE	FALSE
221	EX_maltpt(e)	'Maltopentaose exchange'	'maltpt[e] <=> '	EXCHANGE	FALSE
222	EX_malttr(e)	'Maltotriose exchange'	'malttr[e] <=> '	EXCHANGE	FALSE
223	EX_maltttr(e)	'Maltotetraose exchange'	'maltttr[e] <=> '	EXCHANGE	FALSE
224	EX_man(e)	'D-Mannose exchange'	'man[e] <=> '	EXCHANGE	FALSE
225	EX_man6p(e)	'D-Mannose 6-phosphate exchange'	'man6p[e] <=> '	EXCHANGE	FALSE
226	EX_manglyc(e)	'2(alpha-D-Mannosyl)-D-glycerate exchange'	'manglyc[e] <=> '	EXCHANGE	FALSE
227	EX_melib(e)	'Melibiose exchange'	'melib[e] <=> '	EXCHANGE	FALSE
228	EX_meoh(e)	'methanol exchange'	'meoh[e] <=> '	EXCHANGE	FALSE
229	EX_met-D(e)	'D-Methionine exchange'	'met-D[e] <=> '	EXCHANGE	FALSE
230	EX_met-L(e)	'L-Methionine exchange'	'met-L[e] <=> '	EXCHANGE	FALSE
231	EX_metsox-R-L(e)	'L-methionine-R-sulfoxide exchange'	'metsox-R-L[e] <=> '	EXCHANGE	FALSE
232	EX_metsox-S-L(e)	'L-Methionine S-oxide exchange'	'metsox-S-L[e] <=> '	EXCHANGE	FALSE
233	EX_mg2(e)	'Mg exchange'	'mg2[e] <=> '	EXCHANGE	FALSE
234	EX_mincyc(e)	'minocycline exchange'	'mincyc[e] <=> '	EXCHANGE	FALSE
235	EX_minohp(e)	'myo-Inositol hexakisphosphate exchange'	'minohp[e] <=> '	EXCHANGE	FALSE
236	EX_mmet(e)	'S-Methyl-L-methionine exchange'	'mmet[e] <=> '	EXCHANGE	FALSE
237	EX_mn2(e)	'Mn2+ exchange'	'mn2[e] <=> '	EXCHANGE	FALSE
238	EX_mnl(e)	'D-Mannitol exchange'	'mnl[e] <=> '	EXCHANGE	FALSE
239	EX_mobd(e)	'Molybdate exchange'	'mobd[e] <=> '	EXCHANGE	FALSE
240	EX_mso3(e)	'methanesulfonate exchange'	'mso3[e] <=> '	EXCHANGE	FALSE
241	EX_n2o(e)	'Nitrous oxide exchange'	'n2o[e] <=> '	EXCHANGE	FALSE
242	EX_na1(e)	'Sodium exchange'	'na1[e] <=> '	EXCHANGE	FALSE
243	EX_nac(e)	'Nicotinate exchange'	'nac[e] <=> '	EXCHANGE	FALSE
244	EX_nh4(e)	'Ammonia exchange'	'nh4[e] <=> '	EXCHANGE	FALSE
245	EX_ni2(e)	'Ni2+ exchange'	'ni2[e] <=> '	EXCHANGE	FALSE
246	EX_nmn(e)	'NMN exchange'	'nmn[e] <=> '	EXCHANGE	FALSE
247	EX_no(e)	'Nitric oxide exchange'	'no[e] <=> '	EXCHANGE	FALSE
248	EX_no2(e)	'Nitrite exchange'	'no2[e] <=> '	EXCHANGE	FALSE
249	EX_no3(e)	'Nitrate exchange'	'no3[e] <=> '	EXCHANGE	FALSE
250	EX_novbcn(e)	'novobiocin exchange'	'novbcn[e] <=> '	EXCHANGE	FALSE
251	EX_o16a4colipa(e)	'(O16 antigen)x4 core oligosaccharide lipid A exchange'	'o16a4colipa[e] <=> '	EXCHANGE	FALSE
252	EX_o2(e)	'O2 exchange'	'o2[e] <=> '	EXCHANGE	FALSE
253	EX_o2s(e)	'Superoxide anion exchange'	'o2s[e] <=> '	EXCHANGE	FALSE
254	EX_ocdca(e)	'octadecanoate (n-C18:0) exchange'	'ocdca[e] <=> '	EXCHANGE	FALSE
255	EX_ocdcea(e)	'octadecenoate (n-C18:1) exchange'	'ocdcea[e] <=> '	EXCHANGE	FALSE
256	EX_octa(e)	'octanoate (n-C8:0) exchange'	'octa[e] <=> '	EXCHANGE	FALSE
257	EX_orn(e)	'Ornithine exchange'	'orn[e] <=> '	EXCHANGE	FALSE
258	EX_orot(e)	'Orotate exchange'	'orot[e] <=> '	EXCHANGE	FALSE
259	EX_pacald(e)	'Phenylacetaldehyde exchange'	'pacald[e] <=> '	EXCHANGE	FALSE
260	EX_peamn(e)	'Phenethylamine exchange'	'peamn[e] <=> '	EXCHANGE	FALSE
261	EX_phe-L(e)	'L-Phenylalanine exchange'	'phe-L[e] <=> '	EXCHANGE	FALSE
262	EX_pheme(e)	'Protoheme exchange'	'pheme[e] <=> '	EXCHANGE	FALSE
263	EX_pi(e)	'Phosphate exchange'	'pi[e] <=> '	EXCHANGE	FALSE
264	EX_pnto-R(e)	'(R)-Pantothenate exchange'	'pnto-R[e] <=> '	EXCHANGE	FALSE
265	EX_ppa(e)	'Propionate exchange'	'ppa[e] <=> '	EXCHANGE	FALSE
266	EX_ppal(e)	'Propanal exchange'	'ppal[e] <=> '	EXCHANGE	FALSE
267	EX_pppn(e)	'Phenylpropanoate exchange'	'pppn[e] <=> '	EXCHANGE	FALSE
268	EX_ppt(e)	'Phosphonate exchange'	'ppt[e] <=> '	EXCHANGE	FALSE
269	EX_pro-L(e)	'L-Proline exchange'	'pro-L[e] <=> '	EXCHANGE	FALSE
270	EX_progly(e)	'L-Prolinylglycine exchange'	'progly[e] <=> '	EXCHANGE	FALSE
271	EX_psclys(e)	'psicoselysine exchange'	'psclys[e] <=> '	EXCHANGE	FALSE
272	EX_pser-L(e)	'O-Phospho-L-serine exchange'	'pser-L[e] <=> '	EXCHANGE	FALSE
273	EX_ptrc(e)	'Putrescine exchange'	'ptrc[e] <=> '	EXCHANGE	FALSE
274	EX_pydam(e)	'Pyridoxamine exchange'	'pydam[e] <=> '	EXCHANGE	FALSE
275	EX_pydx(e)	'Pyridoxal exchange'	'pydx[e] <=> '	EXCHANGE	FALSE
276	EX_pydxn(e)	'Pyridoxine exchange'	'pydxn[e] <=> '	EXCHANGE	FALSE
277	EX_pyr(e)	'Pyruvate exchange'	'pyr[e] <=> '	EXCHANGE	FALSE
278	EX_quin(e)	'Quinate exchange'	'quin[e] <=> '	EXCHANGE	FALSE
279	EX_r5p(e)	'alpha-D-Ribose 5-phosphate exchange'	'r5p[e] <=> '	EXCHANGE	FALSE
280	EX_rfamp(e)	'rifampin exchange'	'rfamp[e] <=> '	EXCHANGE	FALSE
281	EX_rib-D(e)	'D-Ribose exchange'	'rib-D[e] <=> '	EXCHANGE	FALSE
282	EX_rmn(e)	'L-Rhamnose exchange'	'rmn[e] <=> '	EXCHANGE	FALSE
283	EX_sbt-D(e)	'D-Sorbitol exchange'	'sbt-D[e] <=> '	EXCHANGE	FALSE
284	EX_sel(e)	'Selenate exchange'	'sel[e] <=> '	EXCHANGE	FALSE
285	EX_ser-D(e)	'D-Serine exchange'	'ser-D[e] <=> '	EXCHANGE	FALSE
286	EX_ser-L(e)	'L-Serine exchange'	'ser-L[e] <=> '	EXCHANGE	FALSE
287	EX_skm(e)	'Shikimate exchange'	'skm[e] <=> '	EXCHANGE	FALSE
288	EX_slnt(e)	'selenite exchange'	'slnt[e] <=> '	EXCHANGE	FALSE
289	EX_so2(e)	'sulfur dioxide exchange'	'so2[e] <=> '	EXCHANGE	FALSE
290	EX_so3(e)	'Sulfite exchange'	'so3[e] <=> '	EXCHANGE	FALSE
291	EX_so4(e)	'Sulfate exchange'	'so4[e] <=> '	EXCHANGE	FALSE
292	EX_spmd(e)	'Spermidine exchange'	'spmd[e] <=> '	EXCHANGE	FALSE
293	EX_succ(e)	'Succinate exchange'	'succ[e] <=> '	EXCHANGE	FALSE
294	EX_sucr(e)	'Sucrose exchange'	'sucr[e] <=> '	EXCHANGE	FALSE
295	EX_sulfac(e)	'sulfoacetate exchange'	'sulfac[e] <=> '	EXCHANGE	FALSE
296	EX_tartr-D(e)	'D-tartrate exchange'	'tartr-D[e] <=> '	EXCHANGE	FALSE
297	EX_tartr-L(e)	'L-tartrate exchange'	'tartr-L[e] <=> '	EXCHANGE	FALSE
298	EX_taur(e)	'Taurine exchange'	'taur[e] <=> '	EXCHANGE	FALSE
299	EX_tcynt(e)	'Thiocyanate exchange'	'tcynt[e] <=> '	EXCHANGE	FALSE
300	EX_thm(e)	'Thiamin exchange'	'thm[e] <=> '	EXCHANGE	FALSE
301	EX_thr-L(e)	'L-Threonine exchange'	'thr-L[e] <=> '	EXCHANGE	FALSE
302	EX_thrp(e)	'L-Threonine O-3-phosphate exchange'	'thrp[e] <=> '	EXCHANGE	FALSE
303	EX_thym(e)	'Thymine exchange'	'thym[e] <=> '	EXCHANGE	FALSE
304	EX_thymd(e)	'Thymidine exchange'	'thymd[e] <=> '	EXCHANGE	FALSE
305	EX_tma(e)	'Trimethylamine exchange'	'tma[e] <=> '	EXCHANGE	FALSE
306	EX_tmao(e)	'Trimethylamine N-oxide exchange'	'tmao[e] <=> '	EXCHANGE	FALSE
307	EX_tre(e)	'Trehalose exchange'	'tre[e] <=> '	EXCHANGE	FALSE
308	EX_trp-L(e)	'L-Tryptophan exchange'	'trp-L[e] <=> '	EXCHANGE	FALSE
309	EX_tsul(e)	'Thiosulfate exchange'	'tsul[e] <=> '	EXCHANGE	FALSE
310	EX_ttdca(e)	'tetradecanoate (n-C14:0) exchange'	'ttdca[e] <=> '	EXCHANGE	FALSE
311	EX_ttdcea(e)	'tetradecenoate (n-C14:1) exchange'	'ttdcea[e] <=> '	EXCHANGE	FALSE
312	EX_ttrcyc(e)	'tetracycline exchange'	'ttrcyc[e] <=> '	EXCHANGE	FALSE
313	EX_tungs(e)	'tungstate exchange'	'tungs[e] <=> '	EXCHANGE	FALSE
314	EX_tym(e)	'Tyramine exchange'	'tym[e] <=> '	EXCHANGE	FALSE
315	EX_tyr-L(e)	'L-Tyrosine exchange'	'tyr-L[e] <=> '	EXCHANGE	FALSE
316	EX_tyrp(e)	'Phosphotyrosine exchange'	'tyrp[e] <=> '	EXCHANGE	FALSE
317	EX_uacgam(e)	'UDP-N-acetyl-D-glucosamine exchange'	'uacgam[e] <=> '	EXCHANGE	FALSE
318	EX_udpacgal(e)	'UDP-N-acetyl-D-galactosamine exchange'	'udpacgal[e] <=> '	EXCHANGE	FALSE
319	EX_udpg(e)	'UDPglucose exchange'	'udpg[e] <=> '	EXCHANGE	FALSE
320	EX_udpgal(e)	'UDPgalactose exchange'	'udpgal[e] <=> '	EXCHANGE	FALSE
321	EX_udpglcur(e)	'UDP-D-glucuronate exchange'	'udpglcur[e] <=> '	EXCHANGE	FALSE
322	EX_ump(e)	'UMP exchange'	'ump[e] <=> '	EXCHANGE	FALSE
323	EX_ura(e)	'Uracil exchange'	'ura[e] <=> '	EXCHANGE	FALSE
324	EX_urea(e)	'Urea exchange'	'urea[e] <=> '	EXCHANGE	FALSE
325	EX_uri(e)	'Uridine exchange'	'uri[e] <=> '	EXCHANGE	FALSE
326	EX_val-L(e)	'L-Valine exchange'	'val-L[e] <=> '	EXCHANGE	FALSE
327	EX_xan(e)	'Xanthine exchange'	'xan[e] <=> '	EXCHANGE	FALSE
328	EX_xmp(e)	'Xanthosine 5'-phosphate exchange'	'xmp[e] <=> '	EXCHANGE	FALSE
329	EX_xtsn(e)	'Xanthosine exchange'	'xtsn[e] <=> '	EXCHANGE	FALSE
330	EX_xyl-D(e)	'D-Xylose exchange'	'xyl-D[e] <=> '	EXCHANGE	FALSE
331	EX_xylu-L(e)	'L-Xylulose exchange'	'xylu-L[e] <=> '	EXCHANGE	FALSE
332	EX_zn2(e)	'Zinc exchange'	'zn2[e] <=> '	EXCHANGE	FALSE
333	12DGR120tipp	'1,2 diacylglycerol transport via flipping (periplasm to cytoplasm, n-C12:0)'	'12dgr120[p] -> 12dgr120[c] '	TRANSPORT	TRUE	0.116549	0.0216184	0.00790025	0.00733608	0.0060288	0.0060283	0.00574814	0.00530411	0.00490932	0.00448653	0.0044856	0.00445228	0.00419268	0.00413721	0.00401236	0.00383328	0.00384237	0.00368493	0.00363105	0.00350622
334	12DGR140tipp	'1,2 diacylglycerol transport via flipping (periplasm to cytoplasm, n-C14:0)'	'12dgr140[p] -> 12dgr140[c] '	TRANSPORT	TRUE	0.116549	0.0216184	0.00790025	0.00733608	0.0060288	0.0060283	0.00574814	0.00530411	0.00490932	0.00448653	0.0044856	0.00445228	0.00419268	0.00413721	0.00401236	0.00383328	0.00384237	0.00368493	0.00363105	0.00350622
335	12DGR141tipp	'1,2 diacylglycerol transport via flipping (periplasm to cytoplasm, n-C14:1)'	'12dgr141[p] -> 12dgr141[c] '	TRANSPORT	TRUE	0.116549	0.0216184	0.00790025	0.00733608	0.0060288	0.0060283	0.00574814	0.00530411	0.00490932	0.00448653	0.0044856	0.00445228	0.00419268	0.00413721	0.00401236	0.00383328	0.00384237	0.00368493	0.00363105	0.00350622
336	12DGR160tipp	'1,2 diacylglycerol transport via flipping (periplasm to cytoplasm, n-C16:0)'	'12dgr160[p] -> 12dgr160[c] '	TRANSPORT	TRUE	0.116549	0.0216184	0.00790025	0.00733608	0.0060288	0.0060283	0.00574814	0.00530411	0.00490932	0.00448653	0.0044856	0.00445228	0.00419268	0.00413721	0.00401236	0.00383328	0.00384237	0.00368493	0.00363105	0.00350622
337	12DGR161tipp	'1,2 diacylglycerol transport via flipping (periplasm to cytoplasm, n-C16:1)'	'12dgr161[p] -> 12dgr161[c] '	TRANSPORT	TRUE	0.247803	0.155734	0.116549	0.0924968	0.0617694	0.0482644	0.0470085	0.0469417	0.0410693	0.0395576	0.0343532	0.0320849	0.0250526	0.0244627	0.023595	0.0224265	0.0213183	0.0213112	0.0211077	0.0207914
338	12DGR180tipp	'1,2 diacylglycerol transport via flipping (periplasm to cytoplasm, n-C18:0)'	'12dgr180[p] -> 12dgr180[c] '	TRANSPORT	TRUE	0.116549	0.0216184	0.00790025	0.00733608	0.0060288	0.0060283	0.00574814	0.00530411	0.00490932	0.00448653	0.0044856	0.00445228	0.00419268	0.00413721	0.00401236	0.00383328	0.00384237	0.00368493	0.00363105	0.00350622
339	12DGR181tipp	'1,2 diacylglycerol transport via flipping (periplasm to cytoplasm, n-C18:1)'	'12dgr181[p] -> 12dgr181[c] '	TRANSPORT	TRUE	0.247803	0.155734	0.116549	0.0924968	0.0617694	0.0482644	0.0470085	0.0469417	0.0410693	0.0395576	0.0343532	0.0320849	0.0250526	0.0244627	0.023595	0.0224265	0.0213183	0.0213112	0.0211077	0.0207914
341	12PPDRtpp	'(R)-Propane-1,2-diol facilitated transport (periplasm)'	'12ppd-R[p] <=> 12ppd-R[c] '	TRANSPORT	FALSE
343	12PPDStpp	'(S)-Propane-1,2-diol facilitated transport (periplasm)'	'12ppd-S[p] <=> 12ppd-S[c] '	TRANSPORT	FALSE
350	23DAPPAt2pp	'2,3-diaminopropionate transport in via proton symport'	'23dappa[p] + h[p] -> 23dappa[c] + h[c] '	TRANSPORT	FALSE
417	3HPPtpp	'3-hydroxypropionate transport via proton symport (periplasm)'	'3hpp[c] + h[c] -> 3hpp[p] + h[p] '	TRANSPORT	FALSE
454	4PCPpp	'tetrapeptide L,D-carboxypeptidase (periplasm)'	'LalaDgluMdapDala[p] + h2o[p] -> LalaDgluMdap[p] + ala-D[p] '	INTERNAL	TRUE	0.181818	0.189585	0.115513	0.107414	0.0850938	0.0827732	0.0749832	0.0728844	0.0700419	0.0681955	0.068175	0.0677006	0.0665497	0.0598312	0.0567351	0.0560149	0.0528477	0.0524681	0.0507254	0.0473775
462	5MTRtpp	'5-Methylthio-D-ribose transport via proton symport (periplasm)'	'5mtr[c] + h[c] -> 5mtr[p] + h[p] '	TRANSPORT	FALSE
473	AACTOOR	'Aminoacetone:oxygen oxidoreductase(deaminating)(flavin-containing)'	'aact[c] + h2o[c] + o2[c] -> h2o2[c] + mthgxl[c] + nh4[c] '	INTERNAL	TRUE	0.189167	0.117267	0.0533435	0.0257473	0.0210063	0.0199504	0.0121856	0.0120961	0.0115356	0.0109314	0.0105396	0.00956745	0.00948637	0.00913938	0.00905792	0.00814645	0.00777488	0.00757145	0.00710617	0.0064499
500	ACGAL1PPpp	'N-acetyl-D-galactosamine 1-phosphatase (periplasm)'	'acgal1p[p] + h2o[p] -> acgal[p] + pi[p] '	INTERNAL	FALSE
503	ACGAM1PPpp	'N-acetyl-D-glucosamine 1-phosphatase (periplasm)'	'acgam1p[p] + h2o[p] -> acgam[p] + pi[p] '	INTERNAL	TRUE	0.0713719	0.0357291	0.0228368	0.0125066	0.0117821	0.0103418	0.00929157	0.00925059	0.00824636	0.00815021	0.00787048	0.00694364	0.00692447	0.00644778	0.00624813	0.00624065	0.0061037	0.00580362	0.00579414	0.00579658
550	ACt2rpp	'acetate reversible transport via proton symport (periplasm)'	'ac[p] + h[p] <=> ac[c] + h[c] '	TRANSPORT	FALSE
587	AGM4PCPpp	'N-Acetyl-D-glucosamine(anhydrous)N-Acetylmuramyl-tetrapeptide L,D-carboxypeptidase (periplasmic)'	'anhgm4p[p] + h2o[p] -> ala-D[p] + anhgm3p[p] '	INTERNAL	TRUE	0.189585	0.127	0.115513	0.109081	0.107414	0.098403	0.0850938	0.0827732	0.0749832	0.0745196	0.0700419	0.0681955	0.068175	0.0677006	0.0665497	0.0597701	0.0578	0.0567351	0.0560149	0.0528477
623	ALAt2rpp	'L-alanine reversible transport via proton symport (periplasm)'	'ala-L[p] + h[p] <=> ala-L[c] + h[c] '	TRANSPORT	TRUE	0.0405104	0.0337166	0.0184068	0.00712682	0.00631466	0.0041528	0.00385432	0.00296071	0.00290516	0.00279684	0.00256715	0.00218667	0.0021234	0.00200915	0.00183153	0.0017808	0.00170003	0.00169861	0.00164784	0.00163379
632	ALDD4	'aldehyde dehydrogenase (butanal, NAD)'	'btal[c] + h2o[c] + nad[c] -> but[c] + 2 h[c] + nadh[c] '	INTERNAL	TRUE	0.0105598	0.00560004	0.00507563	0.00473942	0.00465741	0.00453838	0.00435477	0.00434857	0.00431563	0.00431386	0.00388556	0.00381967	0.0037646	0.0037362	0.003316	0.00319587	0.00314904	0.00309529	0.00298827	0.00296921
690	ARBTNR1	'aerobactin reductase'	'2 arbtn-fe3[c] + fadh2[c] -> 2 arbtn[c] + fad[c] + 2 fe2[c] + 2 h[c] '	INTERNAL	TRUE	0.0417735	0.0373016	0.0348495	0.0207185	0.0196496	0.015002	0.0143771	0.0139539	0.0135945	0.012418	0.0124248	0.0120943	0.00994608	0.00877816	0.00822981	0.00808874	0.00768511	0.00726664	0.00721509	0.00698297
691	ARBTNR2	'aerobactin reductase'	'2 arbtn-fe3[c] + fmnh2[c] -> 2 arbtn[c] + 2 fe2[c] + fmn[c] + 2 h[c] '	INTERNAL	TRUE	0.119709	0.115153	0.0428461	0.029333	0.0267565	0.0216184	0.021286	0.019969	0.0183544	0.0168944	0.0154429	0.014722	0.014066	0.0138657	0.013055	0.0125143	0.0123504	0.0114847	0.0114446	0.0110214
692	ARBTNR3	'aerobactin reductase'	'2 arbtn-fe3[c] + rbflvrd[c] -> 2 arbtn[c] + 2 fe2[c] + 2 h[c] + ribflv[c] '	INTERNAL	TRUE	0.115153	0.0974265	0.0814422	0.0521499	0.0493162	0.0279667	0.0267565	0.0267089	0.0255379	0.0242876	0.0236022	0.021286	0.019969	0.0183544	0.0173699	0.0168944	0.0154429	0.0146419	0.014066	0.0138657
695	ARBTNtex	'aerobactin secretion (to extracellular)'	'arbtn[p] + h[p] -> h[c] + arbtn[e] '	TRANSPORT	TRUE	0.190213	0.192661	0.138245	0.127133	0.0459038	0.0452977	0.0447895	0.0426291	0.0421838	0.0392172	0.0339303	0.0320166	0.031185	0.0259807	0.0252838	0.025289	0.0192658	0.0166731	0.016606	0.0161921
696	ARBTNtonex	'aerobactin transport via ton system (extracellular)'	'arbtn-fe3[e] + h[p] -> h[c] + arbtn-fe3[p] '	TRANSPORT	FALSE
697	ARBTNtpp	'aerobactin secretion (to periplasm)'	'arbtn[c] + h[p] -> h[c] + arbtn[p] '	TRANSPORT	TRUE	0.190213	0.192661	0.138245	0.127133	0.0459038	0.0452977	0.0447895	0.0426291	0.0421838	0.0392172	0.0339303	0.0320166	0.031185	0.0259807	0.0252838	0.025289	0.0192658	0.0166731	0.016606	0.0161921
723	ASNabcpp	'L-asparagine transport via ABC system (periplasm)'	'atp[c] + h2o[c] + asn-L[p] -> adp[c] + asn-L[c] + h[c] + pi[c] '	TRANSPORT	TRUE	0.116407	0.111859	0.0712705	0.0678118	0.0564223	0.0309724	0.0284307	0.0220713	0.0219468	0.020683	0.0177698	0.0173136	0.017231	0.0168654	0.0155123	0.0140749	0.013967	0.0127605	0.012617	0.0118001
742	ASPt2rpp	'L-aspartate transport in via proton symport (periplasm) reversible'	'asp-L[p] + h[p] <=> asp-L[c] + h[c] '	TRANSPORT	TRUE	0.226438	0.218182	0.151372	0.136739	0.130419	0.111327	0.0980301	0.0929069	0.0857029	0.0851947	0.0818767	0.0762002	0.0728606	0.0712815	0.0646063	0.0642431	0.0632239	0.0602067	0.0585619	0.057308
748	ATPM	'ATP maintenance requirement'	'atp[c] + h2o[c] -> adp[c] + h[c] + pi[c] '	INTERNAL	TRUE	0.241554	0.237668	0.191011	0.14102	0.138074	0.133358	0.132293	0.129476	0.127447	0.126962	0.126828	0.12237	0.118803	0.115373	0.114695	0.114286	0.111699	0.109096	0.109509	0.109362
761	BTNt2ipp	'Biotin transport via proton symport (periplasm)'	'btn[p] + h[p] -> btn[c] + h[c] '	TRANSPORT	TRUE	0.114661	0.00711177	0.00404943	0.00258778	0.00250531	0.0022732	0.00219572	0.00213271	0.00202819	0.00198919	0.00188216	0.0018544	0.00185337	0.00182	0.00181402	0.00181202	0.00179275	0.00175377	0.00165851	0.00159886
799	CDGS	'7-deaza-7-carboxyguanine synthase'	'cph4[c] + h[c] -> cdg[c] + nh4[c] '	INTERNAL	TRUE	0.0240985	0.0192786	0.0121842	0.0092128	0.00527866	0.00502443	0.00467446	0.00445588	0.00411116	0.00406329	0.00384383	0.00371408	0.00360385	0.00327138	0.00323502	0.0030438	0.00303815	0.00282701	0.00277674	0.00270202
818	CITt3pp	'citrate transport out via proton antiport (periplasm)'	'cit[c] + h[p] -> h[c] + cit[p] '	TRANSPORT	TRUE	0.144504	0.0913738	0.0847591	0.0634313	0.0456333	0.0366433	0.0363649	0.0333376	0.0296729	0.0243214	0.0209945	0.0203279	0.0195748	0.0191965	0.0189125	0.0171979	0.0166593	0.0158039	0.0156857	0.0153098
822	CLPNH120pp	'cardiolipin hydrolase (periplasm, n-C12:0)'	'clpn120[p] + h2o[p] -> h[p] + pa120[p] + pg120[p] '	INTERNAL	TRUE	0.226601	0.247803	0.200192	0.124834	0.107386	0.104527	0.100485	0.0931351	0.0835433	0.0654458	0.0622902	0.0605784	0.0594772	0.0576341	0.0538724	0.0491218	0.0467599	0.0463792	0.0460569	0.0445077
823	CLPNH140pp	'cardiolipin hydrolase (periplasm, n-C14:0)'	'clpn140[p] + h2o[p] -> h[p] + pa140[p] + pg140[p] '	INTERNAL	TRUE	0.226601	0.247803	0.200192	0.124834	0.107386	0.104527	0.100485	0.0931351	0.0835433	0.0654458	0.0622902	0.0605784	0.0594772	0.0576341	0.0538724	0.0491218	0.0467599	0.0463792	0.0460569	0.0445077
824	CLPNH141pp	'cardiolipin hydrolase (periplasm, n-C14:1)'	'clpn141[p] + h2o[p] -> h[p] + pa141[p] + pg141[p] '	INTERNAL	TRUE	0.226601	0.247803	0.200192	0.124834	0.107386	0.104527	0.100485	0.0931351	0.0835433	0.0654458	0.0622902	0.0605784	0.0594772	0.0576341	0.0538724	0.0491218	0.0467599	0.0463792	0.0460569	0.0445077
825	CLPNH160pp	'cardiolipin hydrolase (periplasm, n-C16:0)'	'clpn160[p] + h2o[p] -> h[p] + pa160[p] + pg160[p] '	INTERNAL	TRUE	0.226601	0.247803	0.200192	0.139584	0.119483	0.114571	0.107386	0.104527	0.0931351	0.0795353	0.0654458	0.0622902	0.0605784	0.0605469	0.0594772	0.0576341	0.0554471	0.0539015	0.0538724	0.0491218
826	CLPNH161pp	'cardiolipin hydrolase (periplasm, n-C16:1)'	'clpn161[p] + h2o[p] -> h[p] + pa161[p] + pg161[p] '	INTERNAL	TRUE	0.226601	0.247803	0.20662	0.124834	0.107386	0.104527	0.100485	0.0931351	0.0835433	0.0820551	0.0690658	0.0658519	0.0622902	0.0605784	0.0594772	0.058444	0.0576341	0.0561785	0.0509159	0.0491218
827	CLPNH180pp	'cardiolipin hydrolase (periplasm, n-C18:0)'	'clpn180[p] + h2o[p] -> h[p] + pa180[p] + pg180[p] '	INTERNAL	TRUE	0.226601	0.247803	0.200192	0.124834	0.107386	0.104527	0.100485	0.0931351	0.0835433	0.0654458	0.0622902	0.0605784	0.0594772	0.0576341	0.0538724	0.0491218	0.0467599	0.0463792	0.0460569	0.0445077
828	CLPNH181pp	'cardiolipin hydrolase (periplasm, n-C18:1)'	'clpn181[p] + h2o[p] -> h[p] + pa181[p] + pg181[p] '	INTERNAL	TRUE	0.226601	0.247803	0.20662	0.124834	0.107386	0.104527	0.100485	0.0931351	0.0835433	0.0820551	0.0690658	0.0658519	0.0622902	0.0605784	0.0594772	0.058444	0.0576341	0.0561785	0.0509159	0.0491218
838	CMPN	'CMP nucleosidase'	'cmp[c] + h2o[c] -> csn[c] + r5p[c] '	INTERNAL	TRUE	0.231132	0.221366	0.202544	0.190097	0.139193	0.136638	0.134146	0.131376	0.127023	0.125728	0.113493	0.112337	0.108927	0.107386	0.104341	0.100364	0.0988881	0.0951743	0.0948142	0.0926046
852	CPGNR1	'coprogen(Fe(III)) reductase'	'2 cpgn[c] + fadh2[c] -> 2 cpgn-un[c] + fad[c] + 2 fe2[c] + 2 h[c] '	INTERNAL	TRUE	0.0417735	0.0381143	0.0348495	0.0207185	0.0196496	0.0159749	0.015002	0.0139539	0.0135945	0.0129212	0.012418	0.0124248	0.00994608	0.00965287	0.00877816	0.00876876	0.00832645	0.00808874	0.00768511	0.00767024
853	CPGNR2	'coprogen(Fe(III)) reductase'	'2 cpgn[c] + fmnh2[c] -> 2 cpgn-un[c] + 2 fe2[c] + fmn[c] + 2 h[c] '	INTERNAL	TRUE	0.119709	0.115153	0.0428461	0.0296922	0.029333	0.0216184	0.0214075	0.021286	0.0210147	0.019969	0.0183544	0.0179389	0.0154429	0.014722	0.014066	0.0138657	0.0131741	0.013055	0.0125143	0.0123504
854	CPGNR3	'coprogen(Fe(III)) reductase'	'2 cpgn[c] + rbflvrd[c] -> 2 cpgn-un[c] + 2 fe2[c] + 2 h[c] + ribflv[c] '	INTERNAL	TRUE	0.115153	0.0974265	0.0928571	0.082243	0.0814422	0.0618762	0.0521499	0.0334294	0.0318429	0.0320014	0.0308729	0.0296922	0.0279667	0.0242876	0.0236022	0.0232529	0.0219907	0.021286	0.0202073	0.019969
855	CPGNUtex	'coprogen unloaded secretion (extracellular)'	'cpgn-un[p] + h[p] -> h[c] + cpgn-un[e] '	TRANSPORT	TRUE	0.190213	0.192661	0.138245	0.127133	0.0459038	0.0452977	0.0447895	0.0426291	0.0421838	0.0392172	0.0339303	0.0320166	0.031185	0.0259807	0.0252838	0.025289	0.0192658	0.0166731	0.016606	0.0161921
856	CPGNUtpp	'coprogen unloaded secretion'	'cpgn-un[c] + h[p] -> h[c] + cpgn-un[p] '	TRANSPORT	TRUE	0.190213	0.192661	0.138245	0.127133	0.0459038	0.0452977	0.0447895	0.0426291	0.0421838	0.0392172	0.0339303	0.0320166	0.031185	0.0259807	0.0252838	0.025289	0.0192658	0.0166731	0.016606	0.0161921
904	CYSDabcpp	'D-cysteine uptake via ABC system (periplasm)'	'atp[c] + h2o[c] + cys-D[p] -> adp[c] + cys-D[c] + h[c] + pi[c] '	TRANSPORT	FALSE
911	CYSabcpp	'L-cysteine uptake via ABC system (periplasm)'	'atp[c] + h2o[c] + cys-L[p] -> adp[c] + cys-L[c] + h[c] + pi[c] '	TRANSPORT	FALSE
945	DAPabcpp	'M-diaminopimelic acid ABC transport (periplasm)'	'atp[c] + h2o[c] + 26dap-M[p] -> 26dap-M[c] + adp[c] + h[c] + pi[c] '	TRANSPORT	TRUE	0.13371	0.124095	0.121474	0.092685	0.0902778	0.0211798	0.0206402	0.0172008	0.0156727	0.0150735	0.0120627	0.0119996	0.0118439	0.0118099	0.0114821	0.0113896	0.0113896	0.0112684	0.0109392	0.0106848
980	DHAtpp	'Dihydroxyacetone transport via facilitated diffusion (periplasm)'	'dha[p] <=> dha[c] '	TRANSPORT	TRUE	0.0125472	0.00934318	0.0089199	0.00655883	0.00442152	0.00397899	0.00318137	0.00314565	0.00305766	0.00290425	0.0027247	0.00271937	0.0027042	0.00260172	0.00258983	0.00256427	0.0025636	0.00255392	0.0025684	0.0025614
983	DHBSH	'2,3-dihydroxybenzoylserine hydrolase'	'23dhbzs[c] + h2o[c] -> 23dhb[c] + ser-L[c] '	INTERNAL	TRUE	0.082202	0.0813231	0.0654458	0.0574186	0.0522946	0.0076561	0.00669864	0.00577762	0.00547293	0.0051202	0.00474112	0.00471924	0.00415887	0.00415769	0.00395792	0.00298875	0.00281464	0.00264518	0.00256686	0.00252137
998	DHORDfum	'Fumarate dependent DHORD'	'dhor-S[c] + fum[c] -> orot[c] + succ[c] '	INTERNAL	TRUE	0.16	0.199245	0.17217	0.133993	0.119436	0.0776479	0.0561982	0.0493063	0.0459028	0.0433504	0.0369682	0.0323354	0.0323429	0.0316846	0.0311098	0.0268262	0.019936	0.0163957	0.0142584	0.0139852
1025	DNMPPA	'Dihydroneopterin monophosphate dephosphorylase'	'dhpmp[c] + h2o[c] -> dhnpt[c] + pi[c] '	INTERNAL	TRUE	0.00424575	0.00397703	0.00395204	0.00376138	0.00267617	0.00227848	0.00209534	0.00202546	0.00195977	0.00182023	0.00169232	0.00163869	0.00161576	0.0016106	0.00159797	0.00155472	0.00154877	0.00144054	0.00144012	0.00143812
1108	ETHAt2pp	'ethanolamine transport in via proton symport'	'etha[p] + h[p] -> etha[c] + h[c] '	TRANSPORT	TRUE	0.120432	0.0821049	0.00965413	0.00886271	0.00795244	0.00786846	0.00754314	0.00705358	0.00579785	0.00531915	0.00531643	0.00495996	0.00463202	0.00445999	0.00444368	0.00444285	0.00435462	0.00404292	0.00402537	0.00401641
1172	FE3DHBZR	'release of Fe(III) from ferric 2,3-dihydroxybenzoylserine'	'fe3dhbzs[c] -> 23dhbzs[c] + fe3[c] '	INTERNAL	TRUE	0.142424	0.135937	0.131328	0.129382	0.114925	0.114104	0.107199	0.0946877	0.0682713	0.0674892	0.0603559	0.0434406	0.0401296	0.0353501	0.0349547	0.0318107	0.0286127	0.0276188	0.025777	0.0254056
1175	FE3HOXR1	'Fe(III)hydroxamate reductase'	'fadh2[c] + 2 fe3hox[c] -> fad[c] + 2 fe2[c] + 2 fe3hox-un[c] + 2 h[c] '	INTERNAL	TRUE	0.0417735	0.0379766	0.0348495	0.0207185	0.0196496	0.015002	0.0143771	0.0139539	0.0135945	0.0129231	0.0125096	0.012418	0.0107011	0.00995622	0.00994608	0.00912953	0.00872287	0.00834207	0.00808874	0.00788924
1176	FE3HOXR2	'Fe(III)hydroxamate reductase'	'2 fe3hox[c] + fmnh2[c] -> 2 fe2[c] + 2 fe3hox-un[c] + fmn[c] + 2 h[c] '	INTERNAL	TRUE	0.119709	0.115153	0.0428461	0.0371595	0.0300801	0.0267565	0.0220679	0.0216363	0.0216184	0.021286	0.0190181	0.0168944	0.0168744	0.0154429	0.014722	0.014066	0.0138657	0.0135562	0.0135533	0.013055
1177	FE3HOXR3	'Fe(III)hydroxamate reductase'	'2 fe3hox[c] + rbflvrd[c] -> 2 fe2[c] + 2 fe3hox-un[c] + 2 h[c] + ribflv[c] '	INTERNAL	TRUE	0.115153	0.100339	0.0976798	0.0953447	0.0814422	0.0633361	0.0521499	0.0459834	0.0458648	0.0343645	0.0318276	0.0279667	0.0267565	0.0242876	0.023999	0.0236022	0.0228775	0.0220866	0.0216363	0.021286
1178	FE3HOXUtex	'Fe(III)hydroxamate unloaded secretion'	'fe3hox-un[c] + h[p] -> h[c] + fe3hox-un[p] '	TRANSPORT	TRUE	0.190213	0.192661	0.138245	0.127133	0.0459038	0.0452977	0.0447895	0.0426291	0.0421838	0.0392172	0.0339303	0.0320166	0.031185	0.0259807	0.0252838	0.025289	0.0192658	0.0166731	0.016606	0.0161921
1179	FE3HOXUtpp	'Fe(III)hydroxamate unloaded secretion (extracellular)'	'fe3hox-un[p] + h[p] -> h[c] + fe3hox-un[e] '	TRANSPORT	TRUE	0.190213	0.192661	0.138245	0.127133	0.0459038	0.0452977	0.0447895	0.0426291	0.0421838	0.0392172	0.0339303	0.0320166	0.031185	0.0259807	0.0252838	0.025289	0.0192658	0.0166731	0.016606	0.0161921
1184	FE3abcpp	'iron (III) transport via ABC system (periplasm to cytoplasm)'	'atp[c] + h2o[c] + fe3[p] -> adp[c] + fe3[c] + h[c] + pi[c] '	TRANSPORT	TRUE	0.142424	0.135937	0.131328	0.129382	0.114925	0.114104	0.0946877	0.0682713	0.0617448	0.0603559	0.0417628	0.0353501	0.0321934	0.0318107	0.0310887	0.0286011	0.0286127	0.0259879	0.0259734	0.025777
1186	FECRMR1	'Ferrichrome reductase'	'fadh2[c] + 2 fecrm[c] -> fad[c] + 2 fe2[c] + 2 fecrm-un[c] + 2 h[c] '	INTERNAL	TRUE	0.0417735	0.0379766	0.0348495	0.0207185	0.0196496	0.015002	0.0143771	0.0139539	0.0135945	0.0129231	0.0125096	0.012418	0.0107011	0.00995622	0.00994608	0.00912953	0.00872287	0.00834207	0.00808874	0.00788924
1187	FECRMR2	'Ferrichrome reductase'	'2 fecrm[c] + fmnh2[c] -> 2 fe2[c] + 2 fecrm-un[c] + fmn[c] + 2 h[c] '	INTERNAL	TRUE	0.119709	0.115153	0.0428461	0.0371595	0.0300801	0.0267565	0.0220679	0.0216363	0.0216184	0.021286	0.0190181	0.0168944	0.0168744	0.0154429	0.014722	0.014066	0.0138657	0.0135562	0.0135533	0.013055
1188	FECRMR3	'Ferrichrome reductase'	'2 fecrm[c] + rbflvrd[c] -> 2 fe2[c] + 2 fecrm-un[c] + 2 h[c] + ribflv[c] '	INTERNAL	TRUE	0.115153	0.100339	0.0976798	0.0953447	0.0814422	0.0633361	0.0521499	0.0459834	0.0458648	0.0343645	0.0318276	0.0279667	0.0267565	0.0242876	0.023999	0.0236022	0.0228775	0.0220866	0.0216363	0.021286
1189	FECRMUtex	'ferrichrome (minus Fe) secretion (to extracellular)'	'fecrm-un[p] + h[p] -> h[c] + fecrm-un[e] '	TRANSPORT	TRUE	0.190213	0.192661	0.138245	0.127133	0.0459038	0.0452977	0.0447895	0.0426291	0.0421838	0.0392172	0.0339303	0.0320166	0.031185	0.0259807	0.0252838	0.025289	0.0192658	0.0166731	0.016606	0.0161921
1190	FECRMUtpp	'ferrichrome (minus Fe) secretion (to periplasm)'	'fecrm-un[c] + h[p] -> h[c] + fecrm-un[p] '	TRANSPORT	TRUE	0.190213	0.192661	0.138245	0.127133	0.0459038	0.0452977	0.0447895	0.0426291	0.0421838	0.0392172	0.0339303	0.0320166	0.031185	0.0259807	0.0252838	0.025289	0.0192658	0.0166731	0.016606	0.0161921
1194	FEENTERR1	'Fe-enterobactin reduction (Fe(III)-unloading)'	'fadh2[c] + 2 feenter[c] -> 2 enter[c] + fad[c] + 2 fe2[c] + 2 h[c] '	INTERNAL	TRUE	0.108889	0.0980983	0.079252	0.0753124	0.0714286	0.019278	0.0105593	0.00994742	0.00841639	0.00754407	0.00740229	0.00669864	0.00631362	0.00588813	0.00475099	0.00471924	0.00445532	0.00415769	0.0037901	0.00341989
1195	FEENTERR2	'Fe-enterobactin reduction (Fe(III)-unloading)'	'2 feenter[c] + fmnh2[c] -> 2 enter[c] + 2 fe2[c] + fmn[c] + 2 h[c] '	INTERNAL	TRUE	0.108889	0.0980983	0.079252	0.0753124	0.0714286	0.019278	0.0105593	0.00994742	0.00841639	0.00754407	0.00740229	0.00669864	0.00631362	0.00588813	0.00475099	0.00471924	0.00445532	0.00415769	0.0037901	0.00341989
1196	FEENTERR3	'Fe-enterobactin reduction (Fe(III)-unloading)'	'2 feenter[c] + rbflvrd[c] -> 2 enter[c] + 2 fe2[c] + 2 h[c] + ribflv[c] '	INTERNAL	TRUE	0.134844	0.108889	0.108876	0.0980983	0.0788588	0.0765789	0.0753124	0.0210715	0.019278	0.0166046	0.0125688	0.010591	0.0105593	0.00994742	0.00910468	0.00909395	0.00863488	0.00838965	0.00811102	0.00803508
1205	FEOXAMUtex	'ferroxamine (minus Fe3) secretion (to extracellular)'	'feoxam-un[p] + h[p] -> h[c] + feoxam-un[e] '	TRANSPORT	TRUE	0.190213	0.192661	0.138245	0.127133	0.0459038	0.0452977	0.0447895	0.0426291	0.0421838	0.0392172	0.0339303	0.0320166	0.031185	0.0259807	0.0252838	0.025289	0.0192658	0.0166731	0.016606	0.0161921
1206	FEOXAMUtpp	'ferroxamine (minus Fe3) secretion (to periplasm)'	'feoxam-un[c] + h[p] -> h[c] + feoxam-un[p] '	TRANSPORT	TRUE	0.221854	0.110139	0.039767	0.0338004	0.0267128	0.0179832	0.0173725	0.0165722	0.0158539	0.0124373	0.0124224	0.0120934	0.0113806	0.0111751	0.00998509	0.00964323	0.00929049	0.0091047	0.00905612	0.00901534
1214	FFSD	'beta-fructofuranosidase'	'h2o[c] + suc6p[c] -> fru[c] + g6p[c] '	INTERNAL	TRUE	0.0201693	0.00314303	0.00200604	0.00182767	0.00179436	0.00177161	0.00175573	0.00166385	0.00156423	0.00146613	0.00145364	0.00142905	0.0014241	0.00141613	0.00138466	0.00137688	0.00132877	0.00132885	0.00131924	0.00131605
1242	FTHFLi	'formate-tetrahydrofolate ligase'	'atp[c] + for[c] + thf[c] -> 10fthf[c] + adp[c] + pi[c] '	INTERNAL	TRUE	0.228113	0.22449	0.213764	0.211066	0.21085	0.199057	0.190717	0.192513	0.160895	0.0650854	0.0556455	0.0489953	0.0399501	0.0377745	0.0316761	0.0284813	0.0266692	0.025285	0.0249599	0.0202873
1410	GLYOX3	'glyoxalase III'	'h2o[c] + mthgxl[c] -> h[c] + lac-D[c] '	INTERNAL	TRUE	0.227848	0.191273	0.117267	0.116109	0.0912766	0.0900504	0.0829644	0.0504916	0.0419052	0.040041	0.0369207	0.0333845	0.0314777	0.0296713	0.0293158	0.026509	0.0249588	0.0248029	0.0228211	0.0219468
1413	GLYt2rpp	'glycine reversible transport via proton symport (periplasm)'	'gly[p] + h[p] <=> gly[c] + h[c] '	TRANSPORT	TRUE	0.00372126	0.00117826	0.000749714	0.000742796	0.000723427	0.000710015	0.000703863	0.000689311	0.000669259	0.000664282	0.000666437	0.000663459	0.000661221	0.000659255	0.000656596	0.000649147	0.000645206	0.000643748	0.000643212	0.000642882
1458	GUACYC	'guanylate cyclase'	'gtp[c] -> 35cgmp[c] + ppi[c] '	INTERNAL	TRUE	0.239933	0.0719309	0.0233957	0.0104264	0.00742242	0.0072296	0.00654515	0.00634667	0.00433464	0.00377674	0.00363667	0.00362738	0.00327417	0.00314879	0.00291258	0.00269767	0.00244854	0.00230029	0.0022305	0.00218615
1463	GUAtpp	'Guanine transport via diffusion (periplasm)'	'gua[p] <=> gua[c] '	TRANSPORT	TRUE	0.192825	0.1925	0.125292	0.109362	0.109333	0.0984335	0.0978842	0.0857029	0.0765534	0.070304	0.0681339	0.0644398	0.0569096	0.056028	0.0503267	0.0494643	0.0493913	0.0481658	0.0456333	0.0450686
1466	GUR1PPpp	'Glucuronate 1-phosphate phosphatase (periplasm)'	'glcur1p[p] + h2o[p] -> glcur[p] + pi[p] '	INTERNAL	TRUE	0.0016439	0.00136553	0.00131919	0.00127094	0.00117873	0.00117261	0.00116679	0.00111173	0.00106629	0.0010412	0.00101852	0.00100759	0.000999653	0.000993025	0.000984388	0.000975843	0.000973396	0.000938959	0.000933229	0.000924823
1470	H2SO	'Hydrogen sulfide oxidation'	'h2s[c] + 2 o2[c] -> 2 h[c] + so4[c] '	INTERNAL	TRUE	0.192957	0.16167	0.151086	0.148642	0.140179	0.133283	0.133258	0.125167	0.115723	0.105737	0.0999759	0.0912766	0.0653808	0.0592006	0.0579675	0.0309777	0.0183521	0.0182845	0.0106706	0.010425
1501	HEX4	'hexokinase (D-mannose:ATP)'	'atp[c] + man[c] -> adp[c] + h[c] + man6p[c] '	INTERNAL	TRUE	0.0829804	0.0648018	0.0421264	0.0336102	0.0281418	0.0265294	0.0245873	0.0245689	0.0215321	0.0199931	0.0194483	0.0177845	0.0168675	0.0163747	0.0161127	0.015068	0.0142396	0.0141445	0.01403	0.0134154
1538	HYPOE	'hypothetical enyme'	'h2o[c] + pyam5p[c] -> pi[c] + pydam[c] '	INTERNAL	TRUE	0.189277	0.14881	0.0819885	0.0647381	0.0578302	0.0575444	0.0358726	0.0356824	0.0325939	0.0308729	0.0285508	0.0268327	0.0266462	0.0265029	0.0262294	0.023637	0.0216045	0.0205933	0.0195992	0.0188085
1540	HYXNtpp	'Hypoxanthine transport (periplasm)'	'hxan[p] <=> hxan[c] '	TRANSPORT	TRUE	0.231132	0.228743	0.177518	0.136694	0.134884	0.133459	0.126785	0.123047	0.115327	0.114571	0.112176	0.107838	0.106339	0.101371	0.095971	0.0953342	0.0954087	0.0925846	0.0912184	0.0880787
1614	LALDO3	'L-Lactaldehyde:NADP+ 1-oxidoreductase'	'h[c] + mthgxl[c] + nadph[c] -> lald-L[c] + nadp[c] '	INTERNAL	TRUE	0.191273	0.117267	0.088605	0.0533435	0.0323904	0.0286503	0.0279752	0.0270467	0.0264278	0.0246707	0.0210063	0.0209732	0.0179432	0.0157895	0.0157452	0.0156507	0.0129748	0.0124486	0.0110279	0.0104774
1617	LCARR	'lacaldehyde reductase (R-propane-1,2-diol forming)'	'h[c] + lald-D[c] + nadh[c] <=> 12ppd-R[c] + nad[c] '	INTERNAL	TRUE	0.0110758	0.00662276	0.00422522	0.00367431	0.00352238	0.0034539	0.00298756	0.00290223	0.0028736	0.00282844	0.00269924	0.00267482	0.00264291	0.00255718	0.0023463	0.00228274	0.00215541	0.00213335	0.00212773	0.00207714
1639	LIPOt2pp	'Lipoate transport via proton symport (periplasm)'	'h[p] + lipoate[p] -> h[c] + lipoate[c] '	TRANSPORT	FALSE
1729	MALt3pp	'L-malate transport out via proton antiport (periplasm)'	'mal-L[c] + h[p] -> h[c] + mal-L[p] '	TRANSPORT	TRUE	0.22577	0.18188	0.0245916	0.0218437	0.0181379	0.0153294	0.0150442	0.0141688	0.0117407	0.0115904	0.0114008	0.0110003	0.010108	0.0095599	0.00922076	0.00921305	0.0089934	0.00802072	0.00733425	0.00674601
1777	METSOX1abcpp	'L-methionine S-oxide transport via ABC system (periplasm)'	'atp[c] + h2o[c] + metsox-S-L[p] -> adp[c] + h[c] + metsox-S-L[c] + pi[c] '	TRANSPORT	TRUE	0.00248173	0.00243564	0.00243404	0.00215115	0.0020483	0.00196801	0.00191633	0.00189415	0.00181827	0.00176141	0.00169271	0.00165754	0.00165128	0.00161306	0.00160645	0.00158091	0.00158299	0.00153509	0.00152748	0.00151773
1779	METSOX2abcpp	'L-methionine R-oxide transport via ABC system (periplasm)'	'atp[c] + h2o[c] + metsox-R-L[p] -> adp[c] + h[c] + metsox-R-L[c] + pi[c] '	TRANSPORT	TRUE	0.00246001	0.00228971	0.00219163	0.00215954	0.00215115	0.00197612	0.00174981	0.00167299	0.00166163	0.0015927	0.00154784	0.00150326	0.00149903	0.00145232	0.00144749	0.00139425	0.0013819	0.00138132	0.0013697	0.00136889
1786	MG2t3_2pp	'magnesium (Mg+2) transport in/out via proton antiport (periplasm)'	'2 h[c] + mg2[p] <=> mg2[c] + 2 h[p] '	TRANSPORT	TRUE	0.00586186	0.00503316	0.000986629	0.000925725	0.000877964	0.000780461	0.000762938	0.000751055	0.000747798	0.000745965	0.00073529	0.000733978	0.000726432	0.000725843	0.000710193	0.000697687	0.000695264	0.000661574	0.000660732	0.000651042
1795	MINOHPtexi	'myo-inositol phosphate transport via diffusion (extracellular to periplasm)'	'minohp[e] -> minohp[p] '	TRANSPORT	FALSE
1796	MLDCP1App	'murein L,D-carboxypeptidase (murein5px4p) (periplasm)'	'h2o[p] + murein5px4p[p] -> alaala[p] + murein3px4p[p] '	INTERNAL	TRUE	0.190252	0.103919	0.0506837	0.0352241	0.0303988	0.0231081	0.0222873	0.0198675	0.0197176	0.0150557	0.0141204	0.0123878	0.0119455	0.0115043	0.0103091	0.0101181	0.00997157	0.00985945	0.00972462	0.0094782
1797	MLDCP1Bpp	'murein L,D-carboxypeptidase (murein4p4p) (periplasm)'	'h2o[p] + murein4p4p[p] -> ala-D[p] + murein4p3p[p] '	INTERNAL	TRUE	0.133609	0.0635355	0.0570988	0.0383556	0.0369682	0.0342989	0.0285448	0.0267051	0.026691	0.0264553	0.0222309	0.0220534	0.0216167	0.0210776	0.02072	0.0198798	0.019087	0.0182118	0.0181717	0.0179476
1798	MLDCP2App	'murein L,D-carboxypeptidase (murein5p5p) (periplasm)'	'h2o[p] + murein5p5p[p] -> alaala[p] + murein5p3p[p] '	INTERNAL	TRUE	0.267442	0.0894123	0.0506837	0.049039	0.0222873	0.0210254	0.0198675	0.0187208	0.0185162	0.0179123	0.0158489	0.0154161	0.0150557	0.0147333	0.0139004	0.0138408	0.0130111	0.0127556	0.0115043	0.0113422
1799	MLDCP2Bpp	'murein L,D-carboxypeptidase (murein4p3p) (periplasm)'	'h2o[p] + murein4p3p[p] -> ala-D[p] + murein3p3p[p] '	INTERNAL	TRUE	0.0828527	0.0324751	0.0148219	0.012227	0.0108816	0.0107703	0.00961705	0.00950627	0.00935429	0.00911075	0.00892576	0.00786837	0.00783535	0.00777694	0.00716936	0.00716058	0.00715052	0.00691921	0.00680977	0.00664666
1800	MLDCP3App	'murein L,D-carboxypeptidase (murein5px3p) (periplasm)'	'h2o[p] + murein5px3p[p] -> alaala[p] + murein3px3p[p] '	INTERNAL	TRUE	0.0728725	0.00952109	0.00817869	0.00788622	0.00769651	0.00737126	0.00684591	0.00674008	0.00669956	0.00669306	0.00658218	0.00610278	0.00582738	0.00477088	0.00442195	0.0039219	0.00382027	0.00380164	0.00372121	0.00361623
1801	MLDEP1pp	'murein L,D-endopeptidase (murein3px3p) (periplasm)'	'h2o[p] + murein3px3p[p] -> murein3p3p[p] '	INTERNAL	TRUE	0.0168735	0.0114652	0.0109468	0.00812711	0.00772235	0.00568675	0.00535727	0.00515244	0.00433178	0.00407866	0.00399786	0.00385116	0.00380978	0.00371047	0.00327041	0.00324159	0.00320317	0.00318254	0.00291985	0.00283754
1802	MLDEP2pp	'murein L,D-endopeptidase (murein5px3p) (periplasm)'	'h2o[p] + murein5px3p[p] -> murein5p3p[p] '	INTERNAL	TRUE	0.00384222	0.00196012	0.00182521	0.00179231	0.00177881	0.00174597	0.00149375	0.00145352	0.00134363	0.00132169	0.00130217	0.00129945	0.00128465	0.00124757	0.00124052	0.00118644	0.00117952	0.00116723	0.00116774	0.00117036
1837	MOX	'malate oxidase'	'mal-L[c] + o2[c] <=> h2o2[c] + oaa[c] '	INTERNAL	TRUE	0.160105	0.10344	0.103052	0.0974937	0.0821158	0.079083	0.0678828	0.0448822	0.038103	0.0264115	0.0198762	0.0195169	0.0184294	0.0179948	0.017224	0.0159176	0.0157648	0.0141065	0.0140132	0.0131722
1856	NACtpp	'Nicotinic acid uptake (periplasm)'	'nac[p] -> nac[c] '	TRANSPORT	TRUE	0.0994727	0.0597854	0.0285699	0.0249022	0.0193254	0.0148352	0.0122056	0.0111459	0.00769658	0.00658889	0.00647569	0.00453657	0.00416146	0.00413734	0.00354882	0.00353654	0.00325235	0.0032478	0.00302309	0.00298319
1865	NADN	'NAD nucleosidase'	'h2o[c] + nad[c] -> adprib[c] + h[c] + ncam[c] '	INTERNAL	TRUE	0.0022798	0.00174704	0.00166517	0.00153361	0.00123623	0.00123113	0.00121734	0.00117862	0.00112903	0.00111148	0.00110638	0.00110199	0.00110024	0.00108821	0.00107426	0.00106965	0.00106682	0.00105724	0.00105211	0.00103271
1869	NADPPPS	'NADP phosphatase'	'h2o[c] + nadp[c] -> nad[c] + pi[c] '	INTERNAL	TRUE	0.0324912	0.031841	0.024662	0.0210177	0.0150786	0.0140129	0.0125613	0.0121244	0.0111982	0.0107263	0.00935048	0.00910162	0.00870991	0.00863674	0.00844413	0.00813951	0.00783928	0.0077687	0.00776108	0.00773346
1894	NMNDA	'nicotinamide-nucleotide amidase'	'h2o[c] + nmn[c] -> nh4[c] + nicrnt[c] '	INTERNAL	TRUE	0.0994727	0.0820854	0.0597854	0.0556067	0.0351932	0.0193254	0.0133713	0.0122056	0.0111459	0.00994771	0.00769658	0.00738698	0.00658889	0.00647569	0.00455573	0.00453657	0.00427332	0.00418785	0.00416146	0.00413734
1895	NMNN	'NMN nucleosidase'	'h2o[c] + nmn[c] -> h[c] + ncam[c] + r5p[c] '	INTERNAL	TRUE	0.231132	0.221366	0.190097	0.190189	0.136638	0.126795	0.125728	0.112337	0.111861	0.108927	0.107386	0.104341	0.100364	0.0988881	0.0948142	0.0913738	0.0884718	0.0870531	0.0861828	0.0849596
1897	NMNt7pp	'NMN transport via NMN glycohydrolase (periplasm)'	'h2o[c] + nmn[p] -> h[c] + ncam[c] + r5p[c] '	TRANSPORT	TRUE	0.231132	0.221366	0.190097	0.190189	0.136638	0.126795	0.125728	0.112337	0.111861	0.108927	0.107386	0.104341	0.100364	0.0988881	0.0948142	0.0913738	0.0884718	0.0870531	0.0861828	0.0849596
1973	O16GLCT2	'glucosyltransferase II (LPS O16 antigen biosynthesis)'	'gfgaragund[c] + udpg[c] -> h[c] + o16aund[c] + udp[c] '	INTERNAL	TRUE	0.197531	0.240642	0.22716	0.231678	0.229508	0.212435	0.200971	0.200192	0.188604	0.192424	0.191551	0.191273	0.180602	0.179095	0.178082	0.162906	0.163577	0.155051	0.14881	0.143234
1993	OMMBLHX3	'2-Octaprenyl-3-methyl-6-methoxy-1,4-benzoquinol hydroxylase (anaerobic)'	'2ommbl[c] + 2 atp[c] + 3 h2o[c] + nad[c] -> 2omhmbl[c] + 2 adp[c] + 3 h[c] + nadh[c] + 2 pi[c] '	INTERNAL	FALSE
1996	OMPHHX3	'2-octaprenyl-6-methoxyphenol hydroxylase (anaerobic)'	'2omph[c] + 2 atp[c] + 3 h2o[c] + nad[c] -> 2ombzl[c] + 2 adp[c] + 3 h[c] + nadh[c] + 2 pi[c] '	INTERNAL	FALSE
2000	OPHHX3	'2-Octaprenylphenol hydroxylase (anaerobic)'	'2oph[c] + 2 atp[c] + 3 h2o[c] + nad[c] -> 2ohph[c] + 2 adp[c] + 3 h[c] + nadh[c] + 2 pi[c] '	INTERNAL	FALSE
2010	OXAMTC	'oxamate transcarbamoylase'	'oxur[c] + pi[c] -> cbp[c] + oxam[c] '	INTERNAL	TRUE	0.188862	0.189516	0.192654	0.153997	0.0920009	0.0700202	0.0660405	0.057746	0.0549587	0.0465029	0.0442126	0.0379878	0.0364701	0.034419	0.0321251	0.0317158	0.0311421	0.0241213	0.0227008	0.0216462
2023	PACALDt2rpp	'phenylacetaldehyde reversible transport via proton symport (periplasm)'	'h[p] + pacald[p] <=> h[c] + pacald[c] '	TRANSPORT	TRUE	0.112018	0.10838	0.0585457	0.0482315	0.04129	0.0391963	0.0335713	0.0250694	0.0171502	0.0171345	0.0163645	0.0156855	0.0155489	0.0152323	0.0144594	0.0140995	0.0136971	0.012573	0.0125626	0.0115319
2048	PDX5PO2	'pyridoxine 5'-phosphate oxidase (anaerboic'	'nad[c] + pdx5p[c] -> h[c] + nadh[c] + pydx5p[c] '	INTERNAL	TRUE	0.215417	0.171903	0.14881	0.123891	0.0958502	0.0861311	0.0824104	0.0728013	0.06602	0.0660787	0.0622573	0.0616956	0.0612245	0.0588309	0.0531175	0.048021	0.045941	0.0436944	0.0430338	0.039313
2112	PHEMEtiex	'protoheme transport irreversible out via diffusion (periplasm to extracellular)'	'pheme[p] -> pheme[e] '	TRANSPORT	FALSE
2164	PMDPHT	'pyrimidine phosphatase'	'5aprbu[c] + h2o[c] -> 4r5au[c] + pi[c] '	INTERNAL	FALSE
2177	PPALtpp	'propanal transport via channel (periplasm)'	'ppal[c] <=> ppal[p] '	TRANSPORT	FALSE
2258	PYDAMtpp	'pyridoxamine import'	'pydam[p] -> pydam[c] '	TRANSPORT	FALSE
2262	PYDXNtpp	'pyridoxine import'	'pydxn[p] -> pydxn[c] '	TRANSPORT	TRUE	0.00709847	0.0053372	0.00196171	0.00190266	0.00184232	0.00139823	0.00136774	0.00136763	0.00126186	0.00125032	0.00122399	0.00118649	0.00116231	0.00114953	0.00114874	0.00114161	0.00114159	0.00112473	0.00110702	0.00106244
2265	PYDXtpp	'pyridoxal import'	'pydx[p] -> pydx[c] '	TRANSPORT	TRUE	0.206	0.0861311	0.071203	0.06602	0.0588456	0.055428	0.051541	0.0436944	0.0432195	0.039313	0.0389061	0.0358726	0.0329608	0.0286548	0.0272843	0.0251358	0.0208921	0.0200631	0.0194999	0.0185825
2269	PYRt2rpp	'pyruvate reversible transport via proton symport (periplasm)'	'h[p] + pyr[p] <=> h[c] + pyr[c] '	TRANSPORT	TRUE	0.0821158	0.0122172	0.00228501	0.00188629	0.00145065	0.00143077	0.00139953	0.00139337	0.00138263	0.00134991	0.00132462	0.00129617	0.00129035	0.00124441	0.00124067	0.00122982	0.00122262	0.00120957	0.00119457	0.00119223
2274	QUIN2tpp	'Quinate transport (periplasm)'	'quin[p] <=> quin[c] '	TRANSPORT	FALSE
2278	R1PK	'ribose 1-phosphokinase'	'atp[c] + r1p[c] -> adp[c] + h[c] + r15bp[c] '	INTERNAL	TRUE	0.198316	0.189892	0.176875	0.172311	0.162967	0.143993	0.136509	0.133084	0.120241	0.118766	0.115153	0.114319	0.114336	0.113234	0.110836	0.107838	0.104447	0.100436	0.0980756	0.0964075
2332	SELGTHR	'selenate glutathione reductase'	'4 gthrd[c] + 2 h[c] + slnt[c] -> dgslnt[c] + gthox[c] + 3 h2o[c] '	INTERNAL	TRUE	0.127247	0.123368	0.0998316	0.0861311	0.0446828	0.0280743	0.0225747	0.021478	0.0171164	0.0124073	0.0117327	0.0112676	0.0107077	0.0104016	0.00988316	0.00902974	0.00785314	0.00678425	0.00649711	0.00577972
2333	SELGTHR2	'selenate glutathione reductase II'	'dgslnt[c] + h[c] + nadph[c] -> gslnt[c] + gthrd[c] + nadp[c] '	INTERNAL	TRUE	0.0100773	0.0094317	0.00880008	0.00813209	0.00806621	0.00624594	0.00595546	0.00555675	0.0051516	0.00475594	0.00475181	0.00452796	0.00440969	0.00440867	0.00424134	0.00420636	0.00416532	0.00405099	0.00401226	0.00386445
2334	SELGTHR3	'selenate glutathione reductase III'	'gslnt[c] + nadph[c] -> gthrd[c] + nadp[c] + seln[c] '	INTERNAL	TRUE	0.0214483	0.0100773	0.0094317	0.00880008	0.00806621	0.0067636	0.00624594	0.00595546	0.00579317	0.00555675	0.00525532	0.0051516	0.00475594	0.00475181	0.00452796	0.00440969	0.00440867	0.00420636	0.00416532	0.00405099
2383	SUCCt3pp	'succinate transport out via proton antiport (periplasm)'	'succ[c] + h[p] -> h[c] + succ[p] '	TRANSPORT	TRUE	0.233766	0.27027	0.204771	0.163577	0.150351	0.126928	0.116286	0.110714	0.107367	0.0902968	0.0895803	0.0822938	0.0798206	0.0785525	0.0657838	0.0642037	0.0628641	0.0584657	0.0577274	0.0578422
2439	THYMt3pp	'thymine transport out via proton antiport (periplasm)'	'thym[c] + h[p] -> h[c] + thym[p] '	TRANSPORT	FALSE
2491	ThDPAT	'ThDP adenylyl transferase'	'adp[c] + h[c] + thmpp[c] -> athtp[c] + pi[c] '	INTERNAL	TRUE	0.024869	0.00433591	0.00286294	0.0026892	0.00267886	0.00226993	0.00209225	0.00192979	0.00178096	0.00167262	0.00157916	0.00150835	0.00146239	0.00142956	0.00139449	0.00133695	0.00129644	0.00127744	0.00127804	0.00127235
2509	UDCPPtppi	'undecaprenyl phosphate transport (cytoplasm to periplasm)'	'udcpp[p] -> udcpp[c] '	TRANSPORT	TRUE	0.231754	0.226027	0.188755	0.180475	0.148642	0.127157	0.12586	0.125124	0.124299	0.120932	0.116478	0.116478	0.11404	0.114589	0.113396	0.111984	0.109155	0.106587	0.104981	0.103129
2546	URIC	'uricase'	'2 h2o[c] + o2[c] + urate[c] -> alltn[c] + co2[c] + h2o2[c] '	INTERNAL	TRUE	0.0184776	0.0160529	0.013593	0.00811311	0.00760137	0.00713499	0.00662337	0.00640058	0.00640013	0.00632111	0.0053098	0.00521137	0.00501171	0.00495852	0.00479935	0.0046902	0.00463068	0.00457183	0.00453044	0.00442598
2564	XANtpp	'xanthine reversible transport (periplasm)'	'xan[p] <=> xan[c] '	TRANSPORT	TRUE	0.231132	0.217949	0.170349	0.126957	0.125589	0.120932	0.0827732	0.0824723	0.0780976	0.0777428	0.0721882	0.0719436	0.0683192	0.067916	0.0678726	0.0657649	0.0649296	0.0605784	0.059816	0.0599008

## Sheet: Unbiased confidence
Rid	Reaction Abbreviation	Rxn Name	Rxn Formulae	Reaction Type	Is Adequate?	1st cand	2nd cand	3rd cand	4th cand	5th cand	6th cand	7th cand	8th cand	9th cand	10th cand	11th cand	12th cand	13th cand	14th cand	15th cand	16th cand	17th cand	18th cand	19th cand	20th cand
1	DM_4CRSOL	'Sink needed to allow p-Cresol to leave system'	'4crsol[c] -> '	EXCHANGE	FALSE
2	DM_5DRIB	'Sink needed to allow 5'-deoxyribose to leave system'	'5drib[c] -> '	EXCHANGE	FALSE
3	DM_AACALD	'Sink needed to allow aminoacetaldehyde to leave system'	'aacald[c] -> '	EXCHANGE	FALSE
4	DM_AMOB	'Sink needed to allow S-Adenosyl-4-methylthio-2-oxobutanoate to leave system'	'amob[c] -> '	EXCHANGE	FALSE
5	DM_MTHTHF	'Sink needed to allow (2R,4S)-2-methyl-2,3,3,4-tetrahydroxytetrahydrofuran to leave system'	'mththf[c] -> '	EXCHANGE	FALSE
6	DM_OXAM	'Sink needed to allow oxamate to leave system'	'oxam[c] -> '	EXCHANGE	FALSE
7	Ec_biomass_iJO1366_WT_53p95M	'E. coli biomass objective function (iJO1366) - WT - with 53.95 GAM estimate'	0.000223 10fthf[c] + 0.000223 2dmmql8[c] + 2.5e-005 2fe2s[c] + 0.000248 4fe4s[c] + 0.000223 5mthf[c] + 0.000279 accoa[c] + 0.000223 adocbl[c] + 0.49915 ala-L[c] + 0.000223 amet[c] + 0.28742 arg-L[c] + 0.23423 asn-L[c] + 0.23423 asp-L[c] + 54.12 atp[c] + 0.000116 bmocogdp[c] + 2e-006 btn[c] + 0.004952 ca2[c] + 0.000223 chor[c] + 0.004952 cl[c] + 0.000168 coa[c] + 2.4e-005 cobalt2[c] + 0.1298 ctp[c…	ARTIFICIAL	TRUE
8	Ec_biomass_iJO1366_core_53p95M	'E. coli biomass objective function (iJO1366) - core - with 53.95 GAM estimate'	0.000223 10fthf[c] + 2.6e-005 2fe2s[c] + 0.000223 2ohph[c] + 0.00026 4fe4s[c] + 0.51369 ala-L[c] + 0.000223 amet[c] + 0.29579 arg-L[c] + 0.24105 asn-L[c] + 0.24105 asp-L[c] + 54.1248 atp[c] + 0.000122 bmocogdp[c] + 2e-006 btn[c] + 0.005205 ca2[c] + 0.005205 cl[c] + 0.000576 coa[c] + 2.5e-005 cobalt2[c] + 0.13351 ctp[c] + 0.000709 cu2[c] + 0.09158 cys-L[c] + 0.026166 datp[c] + 0.027017 dctp[c] + 0…	ARTIFICIAL	TRUE
9	EX_12ppd-R(e)	'(R)-Propane-1,2-diol exchange'	'12ppd-R[e] <=> '	EXCHANGE	FALSE
10	EX_12ppd-S(e)	'(S)-Propane-1,2-diol exchange'	'12ppd-S[e] <=> '	EXCHANGE	FALSE
11	EX_14glucan(e)	'1,4-alpha-D-glucan exchange'	'14glucan[e] <=> '	EXCHANGE	FALSE
12	EX_15dap(e)	'1,5-Diaminopentane exchange'	'15dap[e] <=> '	EXCHANGE	FALSE
13	EX_23camp(e)	'2',3'-Cyclic AMP exchange'	'23camp[e] <=> '	EXCHANGE	FALSE
14	EX_23ccmp(e)	'2',3'-Cyclic CMP exchange'	'23ccmp[e] <=> '	EXCHANGE	FALSE
15	EX_23cgmp(e)	'2',3'-Cyclic GMP exchange'	'23cgmp[e] <=> '	EXCHANGE	FALSE
16	EX_23cump(e)	'2',3'-Cyclic UMP exchange'	'23cump[e] <=> '	EXCHANGE	FALSE
17	EX_23dappa(e)	'2,3-diaminopropionate exchange'	'23dappa[e] <=> '	EXCHANGE	FALSE
18	EX_26dap-M(e)	'meso-2,6-Diaminoheptanedioate exchange'	'26dap-M[e] <=> '	EXCHANGE	FALSE
19	EX_2ddglcn(e)	'2-Dehydro-3-deoxy-D-gluconate exchange'	'2ddglcn[e] <=> '	EXCHANGE	FALSE
20	EX_34dhpac(e)	'3,4-Dihydroxyphenylacetaldehyde exchange'	'34dhpac[e] <=> '	EXCHANGE	FALSE
21	EX_3amp(e)	'3'-AMP exchange'	'3amp[e] <=> '	EXCHANGE	FALSE
22	EX_3cmp(e)	'3'-cmp exchange'	'3cmp[e] <=> '	EXCHANGE	FALSE
23	EX_3gmp(e)	'3'-GMP exchange'	'3gmp[e] <=> '	EXCHANGE	FALSE
24	EX_3hcinnm(e)	'3-hydroxycinnamic acid exchange'	'3hcinnm[e] <=> '	EXCHANGE	FALSE
25	EX_3hpp(e)	'3-Hydroxypropanoate exchange'	'3hpp[e] <=> '	EXCHANGE	FALSE
26	EX_3hpppn(e)	'3-(3-hydroxy-phenyl)propionate exchange'	'3hpppn[e] <=> '	EXCHANGE	FALSE
27	EX_3ump(e)	'3'-UMP exchange'	'3ump[e] <=> '	EXCHANGE	FALSE
28	EX_4abut(e)	'4-Aminobutanoate exchange'	'4abut[e] <=> '	EXCHANGE	FALSE
29	EX_4hoxpacd(e)	'4-Hydroxyphenylacetaldehyde exchange'	'4hoxpacd[e] <=> '	EXCHANGE	FALSE
30	EX_5dglcn(e)	'5-Dehydro-D-gluconate exchange'	'5dglcn[e] <=> '	EXCHANGE	FALSE
31	EX_5mtr(e)	'5-Methylthio-D-ribose exchange'	'5mtr[e] <=> '	EXCHANGE	FALSE
32	EX_LalaDglu(e)	'L-alanine-D-glutamate exchange'	'LalaDglu[e] <=> '	EXCHANGE	FALSE
33	EX_LalaDgluMdap(e)	'L-alanine-D-glutamate-meso-2,6-diaminoheptanedioate exchange'	'LalaDgluMdap[e] <=> '	EXCHANGE	FALSE
34	EX_LalaDgluMdapDala(e)	'L-alanine-D-glutamate-meso-2,6-diaminoheptanedioate-D-alanine exchange'	'LalaDgluMdapDala[e] <=> '	EXCHANGE	FALSE
35	EX_LalaLglu(e)	'L-alanine-L-glutamate exchange'	'LalaLglu[e] <=> '	EXCHANGE	FALSE
36	EX_ac(e)	'Acetate exchange'	'ac[e] <=> '	EXCHANGE	FALSE
37	EX_acac(e)	'Acetoacetate exchange'	'acac[e] <=> '	EXCHANGE	FALSE
38	EX_acald(e)	'Acetaldehyde exchange'	'acald[e] <=> '	EXCHANGE	FALSE
39	EX_acgal(e)	'N-Acetyl-D-galactosamine exchange'	'acgal[e] <=> '	EXCHANGE	FALSE
40	EX_acgal1p(e)	'N-Acetyl-D-galactosamine 1-phosphate exchange'	'acgal1p[e] <=> '	EXCHANGE	FALSE
41	EX_acgam(e)	'N-Acetyl-D-glucosamine exchange'	'acgam[e] <=> '	EXCHANGE	FALSE
42	EX_acgam1p(e)	'N-Acetyl-D-glucosamine 1-phosphate exchange'	'acgam1p[e] <=> '	EXCHANGE	FALSE
43	EX_acmana(e)	'N-Acetyl-D-mannosamine exchange'	'acmana[e] <=> '	EXCHANGE	FALSE
44	EX_acmum(e)	'N-Acetylmuramate exchange'	'acmum[e] <=> '	EXCHANGE	FALSE
45	EX_acnam(e)	'N-Acetylneuraminate exchange'	'acnam[e] <=> '	EXCHANGE	FALSE
46	EX_acolipa(e)	'4-Amino-4-deoxy-L-arabinose modified core oligosaccharide lipid A exchange'	'acolipa[e] <=> '	EXCHANGE	FALSE
47	EX_acser(e)	'O-Acetyl-L-serine exchange'	'acser[e] <=> '	EXCHANGE	FALSE
48	EX_ade(e)	'Adenine exchange'	'ade[e] <=> '	EXCHANGE	FALSE
49	EX_adn(e)	'Adenosine exchange'	'adn[e] <=> '	EXCHANGE	FALSE
50	EX_adocbl(e)	'Adenosylcobalamin exchange'	'adocbl[e] <=> '	EXCHANGE	FALSE
51	EX_ag(e)	'silver exchange'	'ag[e] <=> '	EXCHANGE	FALSE
52	EX_agm(e)	'Agmatine exchange'	'agm[e] <=> '	EXCHANGE	FALSE
53	EX_akg(e)	'2-Oxoglutarate exchange'	'akg[e] <=> '	EXCHANGE	FALSE
54	EX_ala-B(e)	'beta-Alanine exchange'	'ala-B[e] <=> '	EXCHANGE	FALSE
55	EX_ala-D(e)	'D-Alanine exchange'	'ala-D[e] <=> '	EXCHANGE	FALSE
56	EX_ala-L(e)	'L-Alanine exchange'	'ala-L[e] <=> '	EXCHANGE	FALSE
57	EX_alaala(e)	'D-Alanyl-D-alanine exchange'	'alaala[e] <=> '	EXCHANGE	FALSE
58	EX_all-D(e)	'D-Allose exchange'	'all-D[e] <=> '	EXCHANGE	FALSE
59	EX_alltn(e)	'Allantoin exchange'	'alltn[e] <=> '	EXCHANGE	FALSE
60	EX_amp(e)	'AMP exchange'	'amp[e] <=> '	EXCHANGE	FALSE
61	EX_anhgm(e)	'N-Acetyl-D-glucosamine(anhydrous)N-Acetylmuramic acid exchange'	'anhgm[e] <=> '	EXCHANGE	FALSE
62	EX_arab-L(e)	'L-Arabinose exchange'	'arab-L[e] <=> '	EXCHANGE	FALSE
63	EX_arbt(e)	'Arbutin exchange'	'arbt[e] <=> '	EXCHANGE	FALSE
64	EX_arbtn(e)	'aerobactin minus Fe3 exchange'	'arbtn[e] <=> '	EXCHANGE	FALSE
65	EX_arbtn-fe3(e)	'Aerobactin exchange'	'arbtn-fe3[e] <=> '	EXCHANGE	FALSE
66	EX_arg-L(e)	'L-Arginine exchange'	'arg-L[e] <=> '	EXCHANGE	FALSE
67	EX_ascb-L(e)	'L-Ascorbate exchange'	'ascb-L[e] <=> '	EXCHANGE	FALSE
68	EX_asn-L(e)	'L-Asparagine exchange'	'asn-L[e] <=> '	EXCHANGE	FALSE
69	EX_aso3(e)	'arsenite exchange'	'aso3[e] <=> '	EXCHANGE	FALSE
70	EX_asp-L(e)	'L-Aspartate exchange'	'asp-L[e] <=> '	EXCHANGE	FALSE
71	EX_btn(e)	'Biotin exchange'	'btn[e] <=> '	EXCHANGE	FALSE
72	EX_but(e)	'Butyrate (n-C4:0) exchange'	'but[e] <=> '	EXCHANGE	FALSE
73	EX_butso3(e)	'butanesulfonate exchange'	'butso3[e] <=> '	EXCHANGE	FALSE
74	EX_ca2(e)	'Calcium exchange'	'ca2[e] <=> '	EXCHANGE	FALSE
75	EX_cbi(e)	'Cobinamide exchange'	'cbi[e] <=> '	EXCHANGE	FALSE
76	EX_cbl1(e)	'Cob(I)alamin exchange'	'cbl1[e] <=> '	EXCHANGE	FALSE
77	EX_cd2(e)	'Cadmium exchange'	'cd2[e] <=> '	EXCHANGE	FALSE
78	EX_cgly(e)	'Cys-Gly exchange'	'cgly[e] <=> '	EXCHANGE	FALSE
79	EX_chol(e)	'Choline exchange'	'chol[e] <=> '	EXCHANGE	FALSE
80	EX_chtbs(e)	'chitobiose exchange'	'chtbs[e] <=> '	EXCHANGE	FALSE
81	EX_cit(e)	'Citrate exchange'	'cit[e] <=> '	EXCHANGE	FALSE
82	EX_cl(e)	'Chloride exchange'	'cl[e] <=> '	EXCHANGE	FALSE
83	EX_cm(e)	'Chloramphenicol exchange'	'cm[e] <=> '	EXCHANGE	FALSE
84	EX_cmp(e)	'CMP exchange'	'cmp[e] <=> '	EXCHANGE	FALSE
85	EX_co2(e)	'CO2 exchange'	'co2[e] <=> '	EXCHANGE	FALSE
86	EX_cobalt2(e)	'Co2+ exchange'	'cobalt2[e] <=> '	EXCHANGE	FALSE
87	EX_colipa(e)	'core oligosaccharide lipid A exchange'	'colipa[e] <=> '	EXCHANGE	TRUE
88	EX_colipap(e)	'core oligosaccharide lipid A diphosphate exchange'	'colipap[e] <=> '	EXCHANGE	FALSE
89	EX_cpgn(e)	'coprogen exchange'	'cpgn[e] <=> '	EXCHANGE	FALSE
90	EX_cpgn-un(e)	'coprogen unloaded (no Fe(III)) exchange'	'cpgn-un[e] <=> '	EXCHANGE	FALSE
91	EX_crn(e)	'L-Carnitine exchange'	'crn[e] <=> '	EXCHANGE	FALSE
92	EX_crn-D(e)	'D-carnitine exchange'	'crn-D[e] <=> '	EXCHANGE	FALSE
93	EX_csn(e)	'Cytosine exchange'	'csn[e] <=> '	EXCHANGE	FALSE
94	EX_cu(e)	'Cu+ exchange'	'cu[e] <=> '	EXCHANGE	TRUE
95	EX_cu2(e)	'Cu2+ exchange'	'cu2[e] <=> '	EXCHANGE	FALSE
96	EX_cyan(e)	'Hydrogen cyanide exchange'	'cyan[e] <=> '	EXCHANGE	FALSE
97	EX_cynt(e)	'Cyanate exchange'	'cynt[e] <=> '	EXCHANGE	FALSE
98	EX_cys-D(e)	'D-Cysteine exchange'	'cys-D[e] <=> '	EXCHANGE	FALSE
99	EX_cys-L(e)	'L-Cysteine exchange'	'cys-L[e] <=> '	EXCHANGE	FALSE
100	EX_cytd(e)	'Cytidine exchange'	'cytd[e] <=> '	EXCHANGE	FALSE
101	EX_dad-2(e)	'Deoxyadenosine exchange'	'dad-2[e] <=> '	EXCHANGE	FALSE
102	EX_damp(e)	'dAMP exchange'	'damp[e] <=> '	EXCHANGE	FALSE
103	EX_dca(e)	'Decanoate (n-C10:0) exchange'	'dca[e] <=> '	EXCHANGE	FALSE
104	EX_dcmp(e)	'dCMP exchange'	'dcmp[e] <=> '	EXCHANGE	FALSE
105	EX_dcyt(e)	'Deoxycytidine exchange'	'dcyt[e] <=> '	EXCHANGE	FALSE
106	EX_ddca(e)	'Dodecanoate (n-C12:0) exchange'	'ddca[e] <=> '	EXCHANGE	FALSE
107	EX_dgmp(e)	'dGMP exchange'	'dgmp[e] <=> '	EXCHANGE	FALSE
108	EX_dgsn(e)	'Deoxyguanosine exchange'	'dgsn[e] <=> '	EXCHANGE	FALSE
109	EX_dha(e)	'Dihydroxyacetone exchange'	'dha[e] <=> '	EXCHANGE	FALSE
110	EX_dimp(e)	'dIMP exchange'	'dimp[e] <=> '	EXCHANGE	FALSE
111	EX_din(e)	'Deoxyinosine exchange'	'din[e] <=> '	EXCHANGE	FALSE
112	EX_dms(e)	'Dimethyl sulfide exchange'	'dms[e] <=> '	EXCHANGE	FALSE
113	EX_dmso(e)	'Dimethyl sulfoxide exchange'	'dmso[e] <=> '	EXCHANGE	FALSE
114	EX_dopa(e)	'Dopamine exchange'	'dopa[e] <=> '	EXCHANGE	FALSE
115	EX_doxrbcn(e)	'doxorubicin exchange'	'doxrbcn[e] <=> '	EXCHANGE	FALSE
116	EX_dtmp(e)	'dTMP exchange'	'dtmp[e] <=> '	EXCHANGE	FALSE
117	EX_dump(e)	'dUMP exchange'	'dump[e] <=> '	EXCHANGE	FALSE
118	EX_duri(e)	'Deoxyuridine exchange'	'duri[e] <=> '	EXCHANGE	FALSE
119	EX_eca4colipa(e)	'(enterobacterial common antigen)x4 core oligosaccharide lipid A exchange'	'eca4colipa[e] <=> '	EXCHANGE	FALSE
120	EX_enlipa(e)	'phosphoethanolamine KDO(2)-lipid (A) exchange'	'enlipa[e] <=> '	EXCHANGE	FALSE
121	EX_enter(e)	'Enterochelin exchange'	'enter[e] <=> '	EXCHANGE	FALSE
122	EX_etha(e)	'Ethanolamine exchange'	'etha[e] <=> '	EXCHANGE	FALSE
123	EX_ethso3(e)	'ethanesulfonate exchange'	'ethso3[e] <=> '	EXCHANGE	FALSE
124	EX_etoh(e)	'Ethanol exchange'	'etoh[e] <=> '	EXCHANGE	FALSE
125	EX_f6p(e)	'D-fructose 6-phosphate exchange'	'f6p[e] <=> '	EXCHANGE	FALSE
126	EX_fald(e)	'Formaldehyde exchange'	'fald[e] <=> '	EXCHANGE	FALSE
127	EX_fe2(e)	'Fe2+ exchange'	'fe2[e] <=> '	EXCHANGE	FALSE
128	EX_fe3(e)	'Fe3+ exchange'	'fe3[e] <=> '	EXCHANGE	TRUE
129	EX_fe3dcit(e)	'Fe(III)dicitrate exchange'	'fe3dcit[e] <=> '	EXCHANGE	FALSE
130	EX_fe3dhbzs(e)	'ferric 2,3-dihydroxybenzoylserine exchange'	'fe3dhbzs[e] <=> '	EXCHANGE	FALSE
131	EX_fe3hox(e)	'Fe(III)hydroxamate exchange'	'fe3hox[e] <=> '	EXCHANGE	FALSE
132	EX_fe3hox-un(e)	'Fe(III)hydoxamate, unloaded exchange'	'fe3hox-un[e] <=> '	EXCHANGE	FALSE
133	EX_fecrm(e)	'Ferrichrome exchange'	'fecrm[e] <=> '	EXCHANGE	FALSE
134	EX_fecrm-un(e)	'Ferrichrome minus Fe(III) exchange'	'fecrm-un[e] <=> '	EXCHANGE	FALSE
135	EX_feenter(e)	'Fe-enterobactin exchange'	'feenter[e] <=> '	EXCHANGE	FALSE
136	EX_feoxam(e)	'ferroxamine exchange'	'feoxam[e] <=> '	EXCHANGE	FALSE
137	EX_feoxam-un(e)	'ferroxamine minus Fe(3) exchange'	'feoxam-un[e] <=> '	EXCHANGE	FALSE
138	EX_for(e)	'Formate exchange'	'for[e] <=> '	EXCHANGE	FALSE
139	EX_fru(e)	'D-Fructose exchange'	'fru[e] <=> '	EXCHANGE	FALSE
140	EX_frulys(e)	'fructoselysine exchange'	'frulys[e] <=> '	EXCHANGE	FALSE
141	EX_fruur(e)	'D-Fructuronate exchange'	'fruur[e] <=> '	EXCHANGE	FALSE
142	EX_fuc-L(e)	'L-Fucose exchange'	'fuc-L[e] <=> '	EXCHANGE	FALSE
143	EX_fum(e)	'Fumarate exchange'	'fum[e] <=> '	EXCHANGE	FALSE
144	EX_fusa(e)	'fusidic acid exchange'	'fusa[e] <=> '	EXCHANGE	FALSE
145	EX_g1p(e)	'D-Glucose 1-phosphate exchange'	'g1p[e] <=> '	EXCHANGE	FALSE
146	EX_g3pc(e)	'sn-Glycero-3-phosphocholine exchange'	'g3pc[e] <=> '	EXCHANGE	FALSE
147	EX_g3pe(e)	'sn-Glycero-3-phosphoethanolamine exchange'	'g3pe[e] <=> '	EXCHANGE	FALSE
148	EX_g3pg(e)	'Glycerophosphoglycerol exchange'	'g3pg[e] <=> '	EXCHANGE	FALSE
149	EX_g3pi(e)	'sn-Glycero-3-phospho-1-inositol exchange'	'g3pi[e] <=> '	EXCHANGE	FALSE
150	EX_g3ps(e)	'Glycerophosphoserine exchange'	'g3ps[e] <=> '	EXCHANGE	FALSE
151	EX_g6p(e)	'D-Glucose 6-phosphate exchange'	'g6p[e] <=> '	EXCHANGE	FALSE
152	EX_gal(e)	'D-Galactose exchange'	'gal[e] <=> '	EXCHANGE	FALSE
153	EX_gal-bD(e)	'beta D-Galactose exchange'	'gal-bD[e] <=> '	EXCHANGE	FALSE
154	EX_gal1p(e)	'alpha-D-Galactose 1-phosphate exchange'	'gal1p[e] <=> '	EXCHANGE	FALSE
155	EX_galct-D(e)	'D-Galactarate exchange'	'galct-D[e] <=> '	EXCHANGE	FALSE
156	EX_galctn-D(e)	'D-Galactonate exchange'	'galctn-D[e] <=> '	EXCHANGE	FALSE
157	EX_galctn-L(e)	'L-Galactonate exchange'	'galctn-L[e] <=> '	EXCHANGE	FALSE
158	EX_galt(e)	'Galactitol exchange'	'galt[e] <=> '	EXCHANGE	FALSE
159	EX_galur(e)	'D-Galacturonate exchange'	'galur[e] <=> '	EXCHANGE	FALSE
160	EX_gam(e)	'D-Glucosamine exchange'	'gam[e] <=> '	EXCHANGE	FALSE
161	EX_gam6p(e)	'D-Glucosamine 6-phosphate exchange'	'gam6p[e] <=> '	EXCHANGE	FALSE
162	EX_gbbtn(e)	'gamma-butyrobetaine exchange'	'gbbtn[e] <=> '	EXCHANGE	FALSE
163	EX_gdp(e)	'GDP exchange'	'gdp[e] <=> '	EXCHANGE	FALSE
164	EX_glc(e)	'D-Glucose exchange'	'glc-D[e] <=> '	EXCHANGE	TRUE
165	EX_glcn(e)	'D-Gluconate exchange'	'glcn[e] <=> '	EXCHANGE	FALSE
166	EX_glcr(e)	'D-Glucarate exchange'	'glcr[e] <=> '	EXCHANGE	FALSE
167	EX_glcur(e)	'D-Glucuronate exchange'	'glcur[e] <=> '	EXCHANGE	FALSE
168	EX_glcur1p(e)	'D-Glucuronate 1-phosphate exchange'	'glcur1p[e] <=> '	EXCHANGE	FALSE
169	EX_gln-L(e)	'L-Glutamine exchange'	'gln-L[e] <=> '	EXCHANGE	FALSE
170	EX_glu-L(e)	'L-Glutamate exchange'	'glu-L[e] <=> '	EXCHANGE	FALSE
171	EX_gly(e)	'Glycine exchange'	'gly[e] <=> '	EXCHANGE	FALSE
172	EX_glyald(e)	'D-Glyceraldehyde exchange'	'glyald[e] <=> '	EXCHANGE	FALSE
173	EX_glyb(e)	'Glycine betaine exchange'	'glyb[e] <=> '	EXCHANGE	FALSE
174	EX_glyc(e)	'Glycerol exchange'	'glyc[e] <=> '	EXCHANGE	FALSE
175	EX_glyc-R(e)	'(R)-Glycerate exchange'	'glyc-R[e] <=> '	EXCHANGE	FALSE
176	EX_glyc2p(e)	'Glycerol 2-phosphate exchange'	'glyc2p[e] <=> '	EXCHANGE	FALSE
177	EX_glyc3p(e)	'Glycerol 3-phosphate exchange'	'glyc3p[e] <=> '	EXCHANGE	FALSE
178	EX_glyclt(e)	'Glycolate exchange'	'glyclt[e] <=> '	EXCHANGE	FALSE
179	EX_gmp(e)	'GMP exchange'	'gmp[e] <=> '	EXCHANGE	FALSE
180	EX_gsn(e)	'Guanosine exchange'	'gsn[e] <=> '	EXCHANGE	FALSE
181	EX_gthox(e)	'Oxidized glutathione exchange'	'gthox[e] <=> '	EXCHANGE	FALSE
182	EX_gthrd(e)	'Reduced glutathione exchange'	'gthrd[e] <=> '	EXCHANGE	FALSE
183	EX_gtp(e)	'GTP exchange'	'gtp[e] <=> '	EXCHANGE	FALSE
184	EX_gua(e)	'Guanine exchange'	'gua[e] <=> '	EXCHANGE	FALSE
185	EX_h(e)	'H+ exchange'	'h[e] <=> '	EXCHANGE	TRUE
186	EX_h2(e)	'H2 exchange'	'h2[e] <=> '	EXCHANGE	FALSE
187	EX_h2o(e)	'H2O exchange'	'h2o[e] <=> '	EXCHANGE	TRUE
188	EX_h2o2(e)	'Hydrogen peroxide exchange'	'h2o2[e] <=> '	EXCHANGE	FALSE
189	EX_h2s(e)	'Hydrogen sulfide exchange'	'h2s[e] <=> '	EXCHANGE	FALSE
190	EX_hacolipa(e)	'hepta-acylated core oligosaccharide lipid A (E. coli) exchange'	'hacolipa[e] <=> '	EXCHANGE	FALSE
191	EX_halipa(e)	'hepta-acylated KDO(2)-lipid (A) exchange'	'halipa[e] <=> '	EXCHANGE	FALSE
192	EX_hdca(e)	'Hexadecanoate (n-C16:0) exchange'	'hdca[e] <=> '	EXCHANGE	TRUE
193	EX_hdcea(e)	'hexadecenoate (n-C16:1) exchange'	'hdcea[e] <=> '	EXCHANGE	FALSE
194	EX_hg2(e)	'Hg2+ exchange'	'hg2[e] <=> '	EXCHANGE	FALSE
195	EX_his-L(e)	'L-Histidine exchange'	'his-L[e] <=> '	EXCHANGE	FALSE
196	EX_hom-L(e)	'L-Homoserine exchange'	'hom-L[e] <=> '	EXCHANGE	FALSE
197	EX_hxa(e)	'Hexanoate (n-C6:0) exchange'	'hxa[e] <=> '	EXCHANGE	FALSE
198	EX_hxan(e)	'Hypoxanthine exchange'	'hxan[e] <=> '	EXCHANGE	FALSE
199	EX_idon-L(e)	'L-Idonate exchange'	'idon-L[e] <=> '	EXCHANGE	FALSE
200	EX_ile-L(e)	'L-Isoleucine exchange'	'ile-L[e] <=> '	EXCHANGE	FALSE
201	EX_imp(e)	'IMP exchange'	'imp[e] <=> '	EXCHANGE	FALSE
202	EX_indole(e)	'Indole exchange'	'indole[e] <=> '	EXCHANGE	FALSE
203	EX_inost(e)	'myo-Inositol exchange'	'inost[e] <=> '	EXCHANGE	FALSE
204	EX_ins(e)	'Inosine exchange'	'ins[e] <=> '	EXCHANGE	FALSE
205	EX_isetac(e)	'Isethionic acid exchange'	'isetac[e] <=> '	EXCHANGE	FALSE
206	EX_k(e)	'K+ exchange'	'k[e] <=> '	EXCHANGE	FALSE
207	EX_kdo2lipid4(e)	'KDO(2)-lipid IV(A) exchange'	'kdo2lipid4[e] <=> '	EXCHANGE	FALSE
208	EX_lac-D(e)	'D-lactate exchange'	'lac-D[e] <=> '	EXCHANGE	FALSE
209	EX_lac-L(e)	'L-Lactate exchange'	'lac-L[e] <=> '	EXCHANGE	FALSE
210	EX_lcts(e)	'Lactose exchange'	'lcts[e] <=> '	EXCHANGE	FALSE
211	EX_leu-L(e)	'L-Leucine exchange'	'leu-L[e] <=> '	EXCHANGE	FALSE
212	EX_lipa(e)	'KDO(2)-lipid (A) exchange'	'lipa[e] <=> '	EXCHANGE	TRUE
213	EX_lipa_cold(e)	'cold adapted KDO(2)-lipid (A) exchange'	'lipa_cold[e] <=> '	EXCHANGE	FALSE
214	EX_lipoate(e)	'Lipoate exchange'	'lipoate[e] <=> '	EXCHANGE	FALSE
215	EX_lys-L(e)	'L-Lysine exchange'	'lys-L[e] <=> '	EXCHANGE	FALSE
216	EX_lyx-L(e)	'L-Lyxose exchange'	'lyx-L[e] <=> '	EXCHANGE	FALSE
217	EX_mal-D(e)	'D-Malate exchange'	'mal-D[e] <=> '	EXCHANGE	FALSE
218	EX_mal-L(e)	'L-Malate exchange'	'mal-L[e] <=> '	EXCHANGE	FALSE
219	EX_malt(e)	'Maltose exchange'	'malt[e] <=> '	EXCHANGE	FALSE
220	EX_malthx(e)	'Maltohexaose exchange'	'malthx[e] <=> '	EXCHANGE	FALSE
221	EX_maltpt(e)	'Maltopentaose exchange'	'maltpt[e] <=> '	EXCHANGE	FALSE
222	EX_malttr(e)	'Maltotriose exchange'	'malttr[e] <=> '	EXCHANGE	FALSE
223	EX_maltttr(e)	'Maltotetraose exchange'	'maltttr[e] <=> '	EXCHANGE	FALSE
224	EX_man(e)	'D-Mannose exchange'	'man[e] <=> '	EXCHANGE	FALSE
225	EX_man6p(e)	'D-Mannose 6-phosphate exchange'	'man6p[e] <=> '	EXCHANGE	FALSE
226	EX_manglyc(e)	'2(alpha-D-Mannosyl)-D-glycerate exchange'	'manglyc[e] <=> '	EXCHANGE	FALSE
227	EX_melib(e)	'Melibiose exchange'	'melib[e] <=> '	EXCHANGE	FALSE
228	EX_meoh(e)	'methanol exchange'	'meoh[e] <=> '	EXCHANGE	FALSE
229	EX_met-D(e)	'D-Methionine exchange'	'met-D[e] <=> '	EXCHANGE	FALSE
230	EX_met-L(e)	'L-Methionine exchange'	'met-L[e] <=> '	EXCHANGE	FALSE
231	EX_metsox-R-L(e)	'L-methionine-R-sulfoxide exchange'	'metsox-R-L[e] <=> '	EXCHANGE	FALSE
232	EX_metsox-S-L(e)	'L-Methionine S-oxide exchange'	'metsox-S-L[e] <=> '	EXCHANGE	FALSE
233	EX_mg2(e)	'Mg exchange'	'mg2[e] <=> '	EXCHANGE	FALSE
234	EX_mincyc(e)	'minocycline exchange'	'mincyc[e] <=> '	EXCHANGE	FALSE
235	EX_minohp(e)	'myo-Inositol hexakisphosphate exchange'	'minohp[e] <=> '	EXCHANGE	FALSE
236	EX_mmet(e)	'S-Methyl-L-methionine exchange'	'mmet[e] <=> '	EXCHANGE	FALSE
237	EX_mn2(e)	'Mn2+ exchange'	'mn2[e] <=> '	EXCHANGE	FALSE
238	EX_mnl(e)	'D-Mannitol exchange'	'mnl[e] <=> '	EXCHANGE	FALSE
239	EX_mobd(e)	'Molybdate exchange'	'mobd[e] <=> '	EXCHANGE	FALSE
240	EX_mso3(e)	'methanesulfonate exchange'	'mso3[e] <=> '	EXCHANGE	FALSE
241	EX_n2o(e)	'Nitrous oxide exchange'	'n2o[e] <=> '	EXCHANGE	FALSE
242	EX_na1(e)	'Sodium exchange'	'na1[e] <=> '	EXCHANGE	FALSE
243	EX_nac(e)	'Nicotinate exchange'	'nac[e] <=> '	EXCHANGE	FALSE
244	EX_nh4(e)	'Ammonia exchange'	'nh4[e] <=> '	EXCHANGE	FALSE
245	EX_ni2(e)	'Ni2+ exchange'	'ni2[e] <=> '	EXCHANGE	FALSE
246	EX_nmn(e)	'NMN exchange'	'nmn[e] <=> '	EXCHANGE	FALSE
247	EX_no(e)	'Nitric oxide exchange'	'no[e] <=> '	EXCHANGE	FALSE
248	EX_no2(e)	'Nitrite exchange'	'no2[e] <=> '	EXCHANGE	FALSE
249	EX_no3(e)	'Nitrate exchange'	'no3[e] <=> '	EXCHANGE	FALSE
250	EX_novbcn(e)	'novobiocin exchange'	'novbcn[e] <=> '	EXCHANGE	FALSE
251	EX_o16a4colipa(e)	'(O16 antigen)x4 core oligosaccharide lipid A exchange'	'o16a4colipa[e] <=> '	EXCHANGE	FALSE
252	EX_o2(e)	'O2 exchange'	'o2[e] <=> '	EXCHANGE	FALSE
253	EX_o2s(e)	'Superoxide anion exchange'	'o2s[e] <=> '	EXCHANGE	FALSE
254	EX_ocdca(e)	'octadecanoate (n-C18:0) exchange'	'ocdca[e] <=> '	EXCHANGE	FALSE
255	EX_ocdcea(e)	'octadecenoate (n-C18:1) exchange'	'ocdcea[e] <=> '	EXCHANGE	FALSE
256	EX_octa(e)	'octanoate (n-C8:0) exchange'	'octa[e] <=> '	EXCHANGE	FALSE
257	EX_orn(e)	'Ornithine exchange'	'orn[e] <=> '	EXCHANGE	FALSE
258	EX_orot(e)	'Orotate exchange'	'orot[e] <=> '	EXCHANGE	FALSE
259	EX_pacald(e)	'Phenylacetaldehyde exchange'	'pacald[e] <=> '	EXCHANGE	FALSE
260	EX_peamn(e)	'Phenethylamine exchange'	'peamn[e] <=> '	EXCHANGE	FALSE
261	EX_phe-L(e)	'L-Phenylalanine exchange'	'phe-L[e] <=> '	EXCHANGE	FALSE
262	EX_pheme(e)	'Protoheme exchange'	'pheme[e] <=> '	EXCHANGE	FALSE
263	EX_pi(e)	'Phosphate exchange'	'pi[e] <=> '	EXCHANGE	FALSE
264	EX_pnto-R(e)	'(R)-Pantothenate exchange'	'pnto-R[e] <=> '	EXCHANGE	FALSE
265	EX_ppa(e)	'Propionate exchange'	'ppa[e] <=> '	EXCHANGE	FALSE
266	EX_ppal(e)	'Propanal exchange'	'ppal[e] <=> '	EXCHANGE	FALSE
267	EX_pppn(e)	'Phenylpropanoate exchange'	'pppn[e] <=> '	EXCHANGE	FALSE
268	EX_ppt(e)	'Phosphonate exchange'	'ppt[e] <=> '	EXCHANGE	FALSE
269	EX_pro-L(e)	'L-Proline exchange'	'pro-L[e] <=> '	EXCHANGE	FALSE
270	EX_progly(e)	'L-Prolinylglycine exchange'	'progly[e] <=> '	EXCHANGE	FALSE
271	EX_psclys(e)	'psicoselysine exchange'	'psclys[e] <=> '	EXCHANGE	FALSE
272	EX_pser-L(e)	'O-Phospho-L-serine exchange'	'pser-L[e] <=> '	EXCHANGE	FALSE
273	EX_ptrc(e)	'Putrescine exchange'	'ptrc[e] <=> '	EXCHANGE	FALSE
274	EX_pydam(e)	'Pyridoxamine exchange'	'pydam[e] <=> '	EXCHANGE	FALSE
275	EX_pydx(e)	'Pyridoxal exchange'	'pydx[e] <=> '	EXCHANGE	FALSE
276	EX_pydxn(e)	'Pyridoxine exchange'	'pydxn[e] <=> '	EXCHANGE	FALSE
277	EX_pyr(e)	'Pyruvate exchange'	'pyr[e] <=> '	EXCHANGE	FALSE
278	EX_quin(e)	'Quinate exchange'	'quin[e] <=> '	EXCHANGE	FALSE
279	EX_r5p(e)	'alpha-D-Ribose 5-phosphate exchange'	'r5p[e] <=> '	EXCHANGE	FALSE
280	EX_rfamp(e)	'rifampin exchange'	'rfamp[e] <=> '	EXCHANGE	FALSE
281	EX_rib-D(e)	'D-Ribose exchange'	'rib-D[e] <=> '	EXCHANGE	FALSE
282	EX_rmn(e)	'L-Rhamnose exchange'	'rmn[e] <=> '	EXCHANGE	FALSE
283	EX_sbt-D(e)	'D-Sorbitol exchange'	'sbt-D[e] <=> '	EXCHANGE	FALSE
284	EX_sel(e)	'Selenate exchange'	'sel[e] <=> '	EXCHANGE	FALSE
285	EX_ser-D(e)	'D-Serine exchange'	'ser-D[e] <=> '	EXCHANGE	FALSE
286	EX_ser-L(e)	'L-Serine exchange'	'ser-L[e] <=> '	EXCHANGE	FALSE
287	EX_skm(e)	'Shikimate exchange'	'skm[e] <=> '	EXCHANGE	FALSE
288	EX_slnt(e)	'selenite exchange'	'slnt[e] <=> '	EXCHANGE	FALSE
289	EX_so2(e)	'sulfur dioxide exchange'	'so2[e] <=> '	EXCHANGE	FALSE
290	EX_so3(e)	'Sulfite exchange'	'so3[e] <=> '	EXCHANGE	FALSE
291	EX_so4(e)	'Sulfate exchange'	'so4[e] <=> '	EXCHANGE	FALSE
292	EX_spmd(e)	'Spermidine exchange'	'spmd[e] <=> '	EXCHANGE	FALSE
293	EX_succ(e)	'Succinate exchange'	'succ[e] <=> '	EXCHANGE	FALSE
294	EX_sucr(e)	'Sucrose exchange'	'sucr[e] <=> '	EXCHANGE	FALSE
295	EX_sulfac(e)	'sulfoacetate exchange'	'sulfac[e] <=> '	EXCHANGE	FALSE
296	EX_tartr-D(e)	'D-tartrate exchange'	'tartr-D[e] <=> '	EXCHANGE	FALSE
297	EX_tartr-L(e)	'L-tartrate exchange'	'tartr-L[e] <=> '	EXCHANGE	FALSE
298	EX_taur(e)	'Taurine exchange'	'taur[e] <=> '	EXCHANGE	FALSE
299	EX_tcynt(e)	'Thiocyanate exchange'	'tcynt[e] <=> '	EXCHANGE	FALSE
300	EX_thm(e)	'Thiamin exchange'	'thm[e] <=> '	EXCHANGE	FALSE
301	EX_thr-L(e)	'L-Threonine exchange'	'thr-L[e] <=> '	EXCHANGE	FALSE
302	EX_thrp(e)	'L-Threonine O-3-phosphate exchange'	'thrp[e] <=> '	EXCHANGE	FALSE
303	EX_thym(e)	'Thymine exchange'	'thym[e] <=> '	EXCHANGE	FALSE
304	EX_thymd(e)	'Thymidine exchange'	'thymd[e] <=> '	EXCHANGE	FALSE
305	EX_tma(e)	'Trimethylamine exchange'	'tma[e] <=> '	EXCHANGE	FALSE
306	EX_tmao(e)	'Trimethylamine N-oxide exchange'	'tmao[e] <=> '	EXCHANGE	FALSE
307	EX_tre(e)	'Trehalose exchange'	'tre[e] <=> '	EXCHANGE	FALSE
308	EX_trp-L(e)	'L-Tryptophan exchange'	'trp-L[e] <=> '	EXCHANGE	FALSE
309	EX_tsul(e)	'Thiosulfate exchange'	'tsul[e] <=> '	EXCHANGE	FALSE
310	EX_ttdca(e)	'tetradecanoate (n-C14:0) exchange'	'ttdca[e] <=> '	EXCHANGE	FALSE
311	EX_ttdcea(e)	'tetradecenoate (n-C14:1) exchange'	'ttdcea[e] <=> '	EXCHANGE	FALSE
312	EX_ttrcyc(e)	'tetracycline exchange'	'ttrcyc[e] <=> '	EXCHANGE	FALSE
313	EX_tungs(e)	'tungstate exchange'	'tungs[e] <=> '	EXCHANGE	FALSE
314	EX_tym(e)	'Tyramine exchange'	'tym[e] <=> '	EXCHANGE	FALSE
315	EX_tyr-L(e)	'L-Tyrosine exchange'	'tyr-L[e] <=> '	EXCHANGE	FALSE
316	EX_tyrp(e)	'Phosphotyrosine exchange'	'tyrp[e] <=> '	EXCHANGE	FALSE
317	EX_uacgam(e)	'UDP-N-acetyl-D-glucosamine exchange'	'uacgam[e] <=> '	EXCHANGE	FALSE
318	EX_udpacgal(e)	'UDP-N-acetyl-D-galactosamine exchange'	'udpacgal[e] <=> '	EXCHANGE	FALSE
319	EX_udpg(e)	'UDPglucose exchange'	'udpg[e] <=> '	EXCHANGE	FALSE
320	EX_udpgal(e)	'UDPgalactose exchange'	'udpgal[e] <=> '	EXCHANGE	FALSE
321	EX_udpglcur(e)	'UDP-D-glucuronate exchange'	'udpglcur[e] <=> '	EXCHANGE	FALSE
322	EX_ump(e)	'UMP exchange'	'ump[e] <=> '	EXCHANGE	FALSE
323	EX_ura(e)	'Uracil exchange'	'ura[e] <=> '	EXCHANGE	FALSE
324	EX_urea(e)	'Urea exchange'	'urea[e] <=> '	EXCHANGE	FALSE
325	EX_uri(e)	'Uridine exchange'	'uri[e] <=> '	EXCHANGE	FALSE
326	EX_val-L(e)	'L-Valine exchange'	'val-L[e] <=> '	EXCHANGE	FALSE
327	EX_xan(e)	'Xanthine exchange'	'xan[e] <=> '	EXCHANGE	FALSE
328	EX_xmp(e)	'Xanthosine 5'-phosphate exchange'	'xmp[e] <=> '	EXCHANGE	FALSE
329	EX_xtsn(e)	'Xanthosine exchange'	'xtsn[e] <=> '	EXCHANGE	FALSE
330	EX_xyl-D(e)	'D-Xylose exchange'	'xyl-D[e] <=> '	EXCHANGE	FALSE
331	EX_xylu-L(e)	'L-Xylulose exchange'	'xylu-L[e] <=> '	EXCHANGE	FALSE
332	EX_zn2(e)	'Zinc exchange'	'zn2[e] <=> '	EXCHANGE	FALSE
333	12DGR120tipp	'1,2 diacylglycerol transport via flipping (periplasm to cytoplasm, n-C12:0)'	'12dgr120[p] -> 12dgr120[c] '	TRANSPORT	TRUE	0.996689	0.980554	0.947843	0.944026	0.932623	0.932617	0.929546	0.924064	0.918426	0.911386	0.911369	0.910762	0.905735	0.904587	0.901898	0.897767	0.897985	0.894073	0.892665	0.889254
334	12DGR140tipp	'1,2 diacylglycerol transport via flipping (periplasm to cytoplasm, n-C14:0)'	'12dgr140[p] -> 12dgr140[c] '	TRANSPORT	TRUE	0.996689	0.980554	0.947843	0.944026	0.932623	0.932617	0.929546	0.924064	0.918426	0.911386	0.911369	0.910762	0.905735	0.904587	0.901898	0.897767	0.897985	0.894073	0.892665	0.889254
335	12DGR141tipp	'1,2 diacylglycerol transport via flipping (periplasm to cytoplasm, n-C14:1)'	'12dgr141[p] -> 12dgr141[c] '	TRANSPORT	TRUE	0.996689	0.980554	0.947843	0.944026	0.932623	0.932617	0.929546	0.924064	0.918426	0.911386	0.911369	0.910762	0.905735	0.904587	0.901898	0.897767	0.897985	0.894073	0.892665	0.889254
336	12DGR160tipp	'1,2 diacylglycerol transport via flipping (periplasm to cytoplasm, n-C16:0)'	'12dgr160[p] -> 12dgr160[c] '	TRANSPORT	TRUE	0.996689	0.980554	0.947843	0.944026	0.932623	0.932617	0.929546	0.924064	0.918426	0.911386	0.911369	0.910762	0.905735	0.904587	0.901898	0.897767	0.897985	0.894073	0.892665	0.889254
337	12DGR161tipp	'1,2 diacylglycerol transport via flipping (periplasm to cytoplasm, n-C16:1)'	'12dgr161[p] -> 12dgr161[c] '	TRANSPORT	TRUE	0.998672	0.99763	0.996689	0.995719	0.993388	0.991433	0.991195	0.991182	0.989872	0.989473	0.987833	0.986953	0.983233	0.982826	0.98219	0.981257	0.98028	0.980274	0.980083	0.97978
338	12DGR180tipp	'1,2 diacylglycerol transport via flipping (periplasm to cytoplasm, n-C18:0)'	'12dgr180[p] -> 12dgr180[c] '	TRANSPORT	TRUE	0.996689	0.980554	0.947843	0.944026	0.932623	0.932617	0.929546	0.924064	0.918426	0.911386	0.911369	0.910762	0.905735	0.904587	0.901898	0.897767	0.897985	0.894073	0.892665	0.889254
339	12DGR181tipp	'1,2 diacylglycerol transport via flipping (periplasm to cytoplasm, n-C18:1)'	'12dgr181[p] -> 12dgr181[c] '	TRANSPORT	TRUE	0.998672	0.99763	0.996689	0.995719	0.993388	0.991433	0.991195	0.991182	0.989872	0.989473	0.987833	0.986953	0.983233	0.982826	0.98219	0.981257	0.98028	0.980274	0.980083	0.97978
341	12PPDRtpp	'(R)-Propane-1,2-diol facilitated transport (periplasm)'	'12ppd-R[p] <=> 12ppd-R[c] '	TRANSPORT	FALSE
343	12PPDStpp	'(S)-Propane-1,2-diol facilitated transport (periplasm)'	'12ppd-S[p] <=> 12ppd-S[c] '	TRANSPORT	FALSE
350	23DAPPAt2pp	'2,3-diaminopropionate transport in via proton symport'	'23dappa[p] + h[p] -> 23dappa[c] + h[c] '	TRANSPORT	FALSE
417	3HPPtpp	'3-hydroxypropionate transport via proton symport (periplasm)'	'3hpp[c] + h[c] -> 3hpp[p] + h[p] '	TRANSPORT	FALSE
454	4PCPpp	'tetrapeptide L,D-carboxypeptidase (periplasm)'	'LalaDgluMdapDala[p] + h2o[p] -> LalaDgluMdap[p] + ala-D[p] '	INTERNAL	TRUE	0.998032	0.99813	0.996656	0.996372	0.995311	0.995168	0.994623	0.994457	0.994216	0.994048	0.994046	0.994002	0.993891	0.993161	0.992767	0.99267	0.992208	0.992149	0.991866	0.991266
462	5MTRtpp	'5-Methylthio-D-ribose transport via proton symport (periplasm)'	'5mtr[c] + h[c] -> 5mtr[p] + h[p] '	TRANSPORT	FALSE
473	AACTOOR	'Aminoacetone:oxygen oxidoreductase(deaminating)(flavin-containing)'	'aact[c] + h2o[c] + o2[c] -> h2o2[c] + mthgxl[c] + nh4[c] '	INTERNAL	TRUE	0.998125	0.996712	0.992284	0.98369	0.979987	0.978928	0.965697	0.965449	0.963811	0.961865	0.960488	0.956606	0.956248	0.954647	0.954254	0.949351	0.94704	0.945684	0.942307	0.936768
500	ACGAL1PPpp	'N-acetyl-D-galactosamine 1-phosphatase (periplasm)'	'acgal1p[p] + h2o[p] -> acgal[p] + pi[p] '	INTERNAL	FALSE
503	ACGAM1PPpp	'N-acetyl-D-glucosamine 1-phosphatase (periplasm)'	'acgam1p[p] + h2o[p] -> acgam[p] + pi[p] '	INTERNAL	TRUE	0.994331	0.988312	0.981595	0.966558	0.96455	0.959755	0.955363	0.955173	0.949939	0.949373	0.947654	0.941027	0.940872	0.936749	0.934847	0.934774	0.933399	0.930176	0.930069	0.930097
550	ACt2rpp	'acetate reversible transport via proton symport (periplasm)'	'ac[p] + h[p] <=> ac[c] + h[c] '	TRANSPORT	FALSE
587	AGM4PCPpp	'N-Acetyl-D-glucosamine(anhydrous)N-Acetylmuramyl-tetrapeptide L,D-carboxypeptidase (periplasmic)'	'anhgm4p[p] + h2o[p] -> ala-D[p] + anhgm3p[p] '	INTERNAL	TRUE	0.99813	0.996997	0.996656	0.996434	0.996372	0.996001	0.995311	0.995168	0.994623	0.994587	0.994216	0.994048	0.994046	0.994002	0.993891	0.993154	0.992908	0.992767	0.99267	0.992208
623	ALAt2rpp	'L-alanine reversible transport via proton symport (periplasm)'	'ala-L[p] + h[p] <=> ala-L[c] + h[c] '	TRANSPORT	TRUE	0.989728	0.987598	0.977166	0.942465	0.935493	0.904913	0.898271	0.871411	0.869267	0.864875	0.854515	0.833365	0.829238	0.821247	0.807225	0.802809	0.795344	0.795208	0.790213	0.788788
632	ALDD4	'aldehyde dehydrogenase (butanal, NAD)'	'btal[c] + h2o[c] + nad[c] -> but[c] + 2 h[c] + nadh[c] '	INTERNAL	TRUE	0.960561	0.927807	0.9209	0.915735	0.914372	0.912314	0.908938	0.908819	0.908184	0.90815	0.899009	0.897439	0.896089	0.895379	0.883621	0.87976	0.878184	0.876325	0.872449	0.871733
690	ARBTNR1	'aerobactin reductase'	'2 arbtn-fe3[c] + fadh2[c] -> 2 arbtn[c] + fad[c] + 2 fe2[c] + 2 h[c] '	INTERNAL	TRUE	0.990048	0.988817	0.98801	0.979709	0.978606	0.972034	0.970836	0.969965	0.969185	0.966325	0.966343	0.965444	0.958204	0.952853	0.949842	0.949005	0.94645	0.943517	0.943134	0.941342
691	ARBTNR2	'aerobactin reductase'	'2 arbtn-fe3[c] + fmnh2[c] -> 2 arbtn[c] + 2 fe2[c] + fmn[c] + 2 h[c] '	INTERNAL	TRUE	0.996788	0.996644	0.990306	0.985707	0.984311	0.980554	0.98025	0.978947	0.977101	0.975135	0.972823	0.971509	0.970201	0.969777	0.967935	0.966578	0.966145	0.963655	0.96353	0.962167
692	ARBTNR3	'aerobactin reductase'	'2 arbtn-fe3[c] + rbflvrd[c] -> 2 arbtn[c] + 2 fe2[c] + 2 h[c] + ribflv[c] '	INTERNAL	TRUE	0.996644	0.995957	0.995082	0.992099	0.991624	0.984998	0.984311	0.984283	0.983555	0.982701	0.982195	0.98025	0.978947	0.977101	0.975811	0.975135	0.972823	0.971356	0.970201	0.969777
695	ARBTNtex	'aerobactin secretion (to extracellular)'	'arbtn[p] + h[p] -> h[c] + arbtn[e] '	TRANSPORT	TRUE	0.998138	0.998167	0.997276	0.997001	0.990974	0.990849	0.990741	0.990255	0.990149	0.989379	0.987677	0.986925	0.98657	0.983838	0.983388	0.983391	0.97818	0.974808	0.974707	0.974066
696	ARBTNtonex	'aerobactin transport via ton system (extracellular)'	'arbtn-fe3[e] + h[p] -> h[c] + arbtn-fe3[p] '	TRANSPORT	FALSE
697	ARBTNtpp	'aerobactin secretion (to periplasm)'	'arbtn[c] + h[p] -> h[c] + arbtn[p] '	TRANSPORT	TRUE	0.998138	0.998167	0.997276	0.997001	0.990974	0.990849	0.990741	0.990255	0.990149	0.989379	0.987677	0.986925	0.98657	0.983838	0.983388	0.983391	0.97818	0.974808	0.974707	0.974066
723	ASNabcpp	'L-asparagine transport via ABC system (periplasm)'	'atp[c] + h2o[c] + asn-L[p] -> adp[c] + asn-L[c] + h[c] + pi[c] '	TRANSPORT	TRUE	0.996685	0.996533	0.994322	0.994012	0.992725	0.986476	0.985246	0.980954	0.980846	0.979674	0.976352	0.975733	0.975617	0.975093	0.972943	0.970219	0.969993	0.96721	0.966845	0.964602
742	ASPt2rpp	'L-aspartate transport in via proton symport (periplasm) reversible'	'asp-L[p] + h[p] <=> asp-L[c] + h[c] '	TRANSPORT	TRUE	0.998505	0.998432	0.997549	0.997241	0.997087	0.996514	0.995984	0.99574	0.995347	0.995317	0.99511	0.994716	0.994455	0.994323	0.993696	0.993658	0.993549	0.993207	0.993005	0.992844
748	ATPM	'ATP maintenance requirement'	'atp[c] + h2o[c] -> adp[c] + h[c] + pi[c] '	INTERNAL	TRUE	0.998626	0.998596	0.998148	0.997338	0.997272	0.99716	0.997134	0.997062	0.997009	0.996996	0.996992	0.996867	0.99676	0.996651	0.996629	0.996616	0.996527	0.996434	0.996449	0.996444
761	BTNt2ipp	'Biotin transport via proton symport (periplasm)'	'btn[p] + h[p] -> btn[c] + h[c] '	TRANSPORT	TRUE	0.996628	0.94235	0.902712	0.85551	0.85145	0.838697	0.833939	0.829858	0.82263	0.819773	0.811441	0.809153	0.809067	0.806239	0.805723	0.805551	0.803867	0.800372	0.791283	0.785159
799	CDGS	'7-deaza-7-carboxyguanine synthase'	'cph4[c] + h[c] -> cdg[c] + nh4[c] '	INTERNAL	TRUE	0.982564	0.978195	0.965693	0.954996	0.923725	0.920154	0.914659	0.910828	0.904038	0.903013	0.89802	0.89482	0.89194	0.882216	0.881046	0.87449	0.874285	0.866128	0.864028	0.860782
818	CITt3pp	'citrate transport out via proton antiport (periplasm)'	'cit[c] + h[p] -> h[c] + cit[p] '	TRANSPORT	TRUE	0.997413	0.995661	0.995291	0.993572	0.990919	0.988611	0.988522	0.987454	0.985873	0.982725	0.979976	0.979319	0.978524	0.978102	0.977774	0.975571	0.974787	0.973436	0.973238	0.972589
822	CLPNH120pp	'cardiolipin hydrolase (periplasm, n-C12:0)'	'clpn120[p] + h2o[p] -> h[p] + pa120[p] + pg120[p] '	INTERNAL	TRUE	0.998507	0.998672	0.998252	0.996937	0.996371	0.99626	0.996093	0.995751	0.995216	0.993782	0.993447	0.993251	0.993118	0.992886	0.992363	0.991589	0.991146	0.991071	0.991006	0.990681
823	CLPNH140pp	'cardiolipin hydrolase (periplasm, n-C14:0)'	'clpn140[p] + h2o[p] -> h[p] + pa140[p] + pg140[p] '	INTERNAL	TRUE	0.998507	0.998672	0.998252	0.996937	0.996371	0.99626	0.996093	0.995751	0.995216	0.993782	0.993447	0.993251	0.993118	0.992886	0.992363	0.991589	0.991146	0.991071	0.991006	0.990681
824	CLPNH141pp	'cardiolipin hydrolase (periplasm, n-C14:1)'	'clpn141[p] + h2o[p] -> h[p] + pa141[p] + pg141[p] '	INTERNAL	TRUE	0.998507	0.998672	0.998252	0.996937	0.996371	0.99626	0.996093	0.995751	0.995216	0.993782	0.993447	0.993251	0.993118	0.992886	0.992363	0.991589	0.991146	0.991071	0.991006	0.990681
825	CLPNH160pp	'cardiolipin hydrolase (periplasm, n-C16:0)'	'clpn160[p] + h2o[p] -> h[p] + pa160[p] + pg160[p] '	INTERNAL	TRUE	0.998507	0.998672	0.998252	0.997306	0.996781	0.996625	0.996371	0.99626	0.995751	0.994954	0.993782	0.993447	0.993251	0.993247	0.993118	0.992886	0.992591	0.992367	0.992363	0.991589
826	CLPNH161pp	'cardiolipin hydrolase (periplasm, n-C16:1)'	'clpn161[p] + h2o[p] -> h[p] + pa161[p] + pg161[p] '	INTERNAL	TRUE	0.998507	0.998672	0.99832	0.996937	0.996371	0.99626	0.996093	0.995751	0.995216	0.995122	0.994128	0.993822	0.993447	0.993251	0.993118	0.99299	0.992886	0.992692	0.991898	0.991589
827	CLPNH180pp	'cardiolipin hydrolase (periplasm, n-C18:0)'	'clpn180[p] + h2o[p] -> h[p] + pa180[p] + pg180[p] '	INTERNAL	TRUE	0.998507	0.998672	0.998252	0.996937	0.996371	0.99626	0.996093	0.995751	0.995216	0.993782	0.993447	0.993251	0.993118	0.992886	0.992363	0.991589	0.991146	0.991071	0.991006	0.990681
828	CLPNH181pp	'cardiolipin hydrolase (periplasm, n-C18:1)'	'clpn181[p] + h2o[p] -> h[p] + pa181[p] + pg181[p] '	INTERNAL	TRUE	0.998507	0.998672	0.99832	0.996937	0.996371	0.99626	0.996093	0.995751	0.995216	0.995122	0.994128	0.993822	0.993447	0.993251	0.993118	0.99299	0.992886	0.992692	0.991898	0.991589
838	CMPN	'CMP nucleosidase'	'cmp[c] + h2o[c] -> csn[c] + r5p[c] '	INTERNAL	TRUE	0.998544	0.998461	0.998278	0.998137	0.997297	0.997239	0.99718	0.997111	0.996998	0.996962	0.996589	0.996549	0.996428	0.996371	0.996253	0.996088	0.996023	0.995851	0.995834	0.995725
852	CPGNR1	'coprogen(Fe(III)) reductase'	'2 cpgn[c] + fadh2[c] -> 2 cpgn-un[c] + fad[c] + 2 fe2[c] + 2 h[c] '	INTERNAL	TRUE	0.990048	0.989062	0.98801	0.979709	0.978606	0.973717	0.972034	0.969965	0.969185	0.96761	0.966325	0.966343	0.958204	0.956977	0.952853	0.952804	0.9504	0.949005	0.94645	0.946351
853	CPGNR2	'coprogen(Fe(III)) reductase'	'2 cpgn[c] + fmnh2[c] -> 2 cpgn-un[c] + 2 fe2[c] + fmn[c] + 2 h[c] '	INTERNAL	TRUE	0.996788	0.996644	0.990306	0.985883	0.985707	0.980554	0.980362	0.98025	0.979995	0.978947	0.977101	0.976573	0.972823	0.971509	0.970201	0.969777	0.96822	0.967935	0.966578	0.966145
854	CPGNR3	'coprogen(Fe(III)) reductase'	'2 cpgn[c] + rbflvrd[c] -> 2 cpgn-un[c] + 2 fe2[c] + 2 h[c] + ribflv[c] '	INTERNAL	TRUE	0.996644	0.995957	0.995737	0.995134	0.995082	0.9934	0.992099	0.987489	0.986852	0.986919	0.986431	0.985883	0.984998	0.982701	0.982195	0.981926	0.980884	0.98025	0.979195	0.978947
855	CPGNUtex	'coprogen unloaded secretion (extracellular)'	'cpgn-un[p] + h[p] -> h[c] + cpgn-un[e] '	TRANSPORT	TRUE	0.998138	0.998167	0.997276	0.997001	0.990974	0.990849	0.990741	0.990255	0.990149	0.989379	0.987677	0.986925	0.98657	0.983838	0.983388	0.983391	0.97818	0.974808	0.974707	0.974066
856	CPGNUtpp	'coprogen unloaded secretion'	'cpgn-un[c] + h[p] -> h[c] + cpgn-un[p] '	TRANSPORT	TRUE	0.998138	0.998167	0.997276	0.997001	0.990974	0.990849	0.990741	0.990255	0.990149	0.989379	0.987677	0.986925	0.98657	0.983838	0.983388	0.983391	0.97818	0.974808	0.974707	0.974066
904	CYSDabcpp	'D-cysteine uptake via ABC system (periplasm)'	'atp[c] + h2o[c] + cys-D[p] -> adp[c] + cys-D[c] + h[c] + pi[c] '	TRANSPORT	FALSE
911	CYSabcpp	'L-cysteine uptake via ABC system (periplasm)'	'atp[c] + h2o[c] + cys-L[p] -> adp[c] + cys-L[c] + h[c] + pi[c] '	TRANSPORT	FALSE
945	DAPabcpp	'M-diaminopimelic acid ABC transport (periplasm)'	'atp[c] + h2o[c] + 26dap-M[p] -> 26dap-M[c] + adp[c] + h[c] + pi[c] '	TRANSPORT	TRUE	0.997169	0.996917	0.996841	0.995729	0.995604	0.980151	0.979632	0.975575	0.973216	0.972165	0.965355	0.965177	0.96473	0.964631	0.963646	0.963359	0.963359	0.962975	0.961891	0.961009
980	DHAtpp	'Dihydroxyacetone transport via facilitated diffusion (periplasm)'	'dha[p] <=> dha[c] '	TRANSPORT	TRUE	0.966664	0.955601	0.953573	0.93776	0.910195	0.901154	0.879276	0.878069	0.874989	0.869232	0.861783	0.861549	0.860879	0.856175	0.855608	0.854375	0.854343	0.85387	0.854576	0.854235
983	DHBSH	'2,3-dihydroxybenzoylserine hydrolase'	'23dhbzs[c] + h2o[c] -> 23dhb[c] + ser-L[c] '	INTERNAL	TRUE	0.995131	0.995074	0.993782	0.992858	0.992121	0.946256	0.938987	0.929882	0.926246	0.921538	0.915763	0.915404	0.905039	0.905014	0.900678	0.872466	0.865617	0.858208	0.854501	0.852258
998	DHORDfum	'Fumarate dependent DHORD'	'dhor-S[c] + fum[c] -> orot[c] + succ[c] '	INTERNAL	TRUE	0.997705	0.998242	0.997898	0.997176	0.99678	0.994822	0.992695	0.991622	0.990974	0.990423	0.988714	0.987056	0.987059	0.986785	0.986537	0.984352	0.978912	0.974385	0.970597	0.970032
1025	DNMPPA	'Dihydroneopterin monophosphate dephosphorylase'	'dhpmp[c] + h2o[c] -> dhnpt[c] + pi[c] '	INTERNAL	TRUE	0.906808	0.90111	0.900545	0.89601	0.859623	0.839011	0.827343	0.822433	0.817557	0.806259	0.794602	0.789288	0.78693	0.786393	0.785064	0.780391	0.779732	0.76702	0.766967	0.766718
1108	ETHAt2pp	'ethanolamine transport in via proton symport'	'etha[p] + h[p] -> etha[c] + h[c] '	TRANSPORT	TRUE	0.99681	0.995125	0.956983	0.953285	0.94817	0.947641	0.945489	0.941899	0.930111	0.924264	0.924228	0.919196	0.913941	0.910903	0.910604	0.910589	0.908935	0.90257	0.902186	0.901988
1172	FE3DHBZR	'release of Fe(III) from ferric 2,3-dihydroxybenzoylserine'	'fe3dhbzs[c] -> 23dhbzs[c] + fe3[c] '	INTERNAL	TRUE	0.997368	0.997222	0.99711	0.99706	0.996637	0.996609	0.996364	0.995828	0.994055	0.993982	0.993224	0.990443	0.989627	0.988184	0.988047	0.986839	0.985342	0.984807	0.983709	0.983468
1175	FE3HOXR1	'Fe(III)hydroxamate reductase'	'fadh2[c] + 2 fe3hox[c] -> fad[c] + 2 fe2[c] + 2 fe3hox-un[c] + 2 h[c] '	INTERNAL	TRUE	0.990048	0.989022	0.98801	0.979709	0.978606	0.972034	0.970836	0.969965	0.969185	0.967614	0.966566	0.966325	0.961067	0.958246	0.958204	0.9546	0.952565	0.950489	0.949005	0.947773
1176	FE3HOXR2	'Fe(III)hydroxamate reductase'	'2 fe3hox[c] + fmnh2[c] -> 2 fe2[c] + 2 fe3hox-un[c] + fmn[c] + 2 h[c] '	INTERNAL	TRUE	0.996788	0.996644	0.990306	0.988773	0.986068	0.984311	0.980952	0.980571	0.980554	0.98025	0.977897	0.975135	0.975106	0.972823	0.971509	0.970201	0.969777	0.969099	0.969093	0.967935
1177	FE3HOXR3	'Fe(III)hydroxamate reductase'	'2 fe3hox[c] + rbflvrd[c] -> 2 fe2[c] + 2 fe3hox-un[c] + 2 h[c] + ribflv[c] '	INTERNAL	TRUE	0.996644	0.996086	0.995969	0.99586	0.995082	0.993561	0.992099	0.990991	0.990967	0.987837	0.986846	0.984998	0.984311	0.982701	0.982491	0.982195	0.981628	0.980968	0.980571	0.98025
1178	FE3HOXUtex	'Fe(III)hydroxamate unloaded secretion'	'fe3hox-un[c] + h[p] -> h[c] + fe3hox-un[p] '	TRANSPORT	TRUE	0.998138	0.998167	0.997276	0.997001	0.990974	0.990849	0.990741	0.990255	0.990149	0.989379	0.987677	0.986925	0.98657	0.983838	0.983388	0.983391	0.97818	0.974808	0.974707	0.974066
1179	FE3HOXUtpp	'Fe(III)hydroxamate unloaded secretion (extracellular)'	'fe3hox-un[p] + h[p] -> h[c] + fe3hox-un[e] '	TRANSPORT	TRUE	0.998138	0.998167	0.997276	0.997001	0.990974	0.990849	0.990741	0.990255	0.990149	0.989379	0.987677	0.986925	0.98657	0.983838	0.983388	0.983391	0.97818	0.974808	0.974707	0.974066
1184	FE3abcpp	'iron (III) transport via ABC system (periplasm to cytoplasm)'	'atp[c] + h2o[c] + fe3[p] -> adp[c] + fe3[c] + h[c] + pi[c] '	TRANSPORT	TRUE	0.997368	0.997222	0.99711	0.99706	0.996637	0.996609	0.995828	0.994055	0.993385	0.993224	0.990046	0.988184	0.986998	0.986839	0.986527	0.985336	0.985342	0.983842	0.983833	0.983709
1186	FECRMR1	'Ferrichrome reductase'	'fadh2[c] + 2 fecrm[c] -> fad[c] + 2 fe2[c] + 2 fecrm-un[c] + 2 h[c] '	INTERNAL	TRUE	0.990048	0.989022	0.98801	0.979709	0.978606	0.972034	0.970836	0.969965	0.969185	0.967614	0.966566	0.966325	0.961067	0.958246	0.958204	0.9546	0.952565	0.950489	0.949005	0.947773
1187	FECRMR2	'Ferrichrome reductase'	'2 fecrm[c] + fmnh2[c] -> 2 fe2[c] + 2 fecrm-un[c] + fmn[c] + 2 h[c] '	INTERNAL	TRUE	0.996788	0.996644	0.990306	0.988773	0.986068	0.984311	0.980952	0.980571	0.980554	0.98025	0.977897	0.975135	0.975106	0.972823	0.971509	0.970201	0.969777	0.969099	0.969093	0.967935
1188	FECRMR3	'Ferrichrome reductase'	'2 fecrm[c] + rbflvrd[c] -> 2 fe2[c] + 2 fecrm-un[c] + 2 h[c] + ribflv[c] '	INTERNAL	TRUE	0.996644	0.996086	0.995969	0.99586	0.995082	0.993561	0.992099	0.990991	0.990967	0.987837	0.986846	0.984998	0.984311	0.982701	0.982491	0.982195	0.981628	0.980968	0.980571	0.98025
1189	FECRMUtex	'ferrichrome (minus Fe) secretion (to extracellular)'	'fecrm-un[p] + h[p] -> h[c] + fecrm-un[e] '	TRANSPORT	TRUE	0.998138	0.998167	0.997276	0.997001	0.990974	0.990849	0.990741	0.990255	0.990149	0.989379	0.987677	0.986925	0.98657	0.983838	0.983388	0.983391	0.97818	0.974808	0.974707	0.974066
1190	FECRMUtpp	'ferrichrome (minus Fe) secretion (to periplasm)'	'fecrm-un[c] + h[p] -> h[c] + fecrm-un[p] '	TRANSPORT	TRUE	0.998138	0.998167	0.997276	0.997001	0.990974	0.990849	0.990741	0.990255	0.990149	0.989379	0.987677	0.986925	0.98657	0.983838	0.983388	0.983391	0.97818	0.974808	0.974707	0.974066
1194	FEENTERR1	'Fe-enterobactin reduction (Fe(III)-unloading)'	'fadh2[c] + 2 feenter[c] -> 2 enter[c] + fad[c] + 2 fe2[c] + 2 h[c] '	INTERNAL	TRUE	0.996427	0.995987	0.994935	0.994649	0.994336	0.978194	0.960559	0.95821	0.950908	0.945496	0.944502	0.938987	0.935483	0.931115	0.915924	0.915404	0.910818	0.905014	0.896719	0.886767
1195	FEENTERR2	'Fe-enterobactin reduction (Fe(III)-unloading)'	'2 feenter[c] + fmnh2[c] -> 2 enter[c] + 2 fe2[c] + fmn[c] + 2 h[c] '	INTERNAL	TRUE	0.996427	0.995987	0.994935	0.994649	0.994336	0.978194	0.960559	0.95821	0.950908	0.945496	0.944502	0.938987	0.935483	0.931115	0.915924	0.915404	0.910818	0.905014	0.896719	0.886767
1196	FEENTERR3	'Fe-enterobactin reduction (Fe(III)-unloading)'	'2 feenter[c] + rbflvrd[c] -> 2 enter[c] + 2 fe2[c] + 2 h[c] + ribflv[c] '	INTERNAL	TRUE	0.997196	0.996427	0.996426	0.995987	0.994908	0.994744	0.994649	0.980049	0.978194	0.974705	0.96672	0.960674	0.960559	0.95821	0.954481	0.954429	0.952101	0.950758	0.949139	0.94868
1205	FEOXAMUtex	'ferroxamine (minus Fe3) secretion (to extracellular)'	'feoxam-un[p] + h[p] -> h[c] + feoxam-un[e] '	TRANSPORT	TRUE	0.998138	0.998167	0.997276	0.997001	0.990974	0.990849	0.990741	0.990255	0.990149	0.989379	0.987677	0.986925	0.98657	0.983838	0.983388	0.983391	0.97818	0.974808	0.974707	0.974066
1206	FEOXAMUtpp	'ferroxamine (minus Fe3) secretion (to periplasm)'	'feoxam-un[c] + h[p] -> h[c] + feoxam-un[p] '	TRANSPORT	TRUE	0.998465	0.996472	0.98953	0.987629	0.984285	0.976631	0.975814	0.974656	0.973519	0.966376	0.966336	0.965441	0.96333	0.962674	0.958363	0.956936	0.955358	0.954481	0.954246	0.954046
1214	FFSD	'beta-fructofuranosidase'	'h2o[c] + suc6p[c] -> fru[c] + g6p[c] '	INTERNAL	TRUE	0.979156	0.877979	0.821019	0.806897	0.804009	0.801987	0.800551	0.791814	0.781436	0.770156	0.768636	0.765583	0.764959	0.763948	0.759864	0.758834	0.752255	0.752268	0.750911	0.750457
1242	FTHFLi	'formate-tetrahydrofolate ligase'	'atp[c] + for[c] + thf[c] -> 10fthf[c] + adp[c] + pi[c] '	INTERNAL	TRUE	0.998519	0.998489	0.998391	0.998365	0.998363	0.99824	0.998144	0.998165	0.99772	0.993745	0.992618	0.991566	0.989579	0.988961	0.986782	0.985273	0.984259	0.983389	0.98317	0.979277
1410	GLYOX3	'glyoxalase III'	'h2o[c] + mthgxl[c] -> h[c] + lac-D[c] '	INTERNAL	TRUE	0.998517	0.998151	0.996712	0.996675	0.995656	0.995592	0.99518	0.991827	0.990081	0.989604	0.988699	0.987472	0.986697	0.985872	0.985698	0.984163	0.98317	0.983063	0.981583	0.980846
1413	GLYt2rpp	'glycine reversible transport via proton symport (periplasm)'	'gly[p] + h[p] <=> gly[c] + h[c] '	TRANSPORT	TRUE	0.895002	0.72915	0.631297	0.629135	0.622945	0.618536	0.616479	0.611524	0.604484	0.602697	0.603472	0.602399	0.601589	0.600875	0.599905	0.597161	0.595694	0.595149	0.594948	0.594824
1458	GUACYC	'guanylate cyclase'	'gtp[c] -> 35cgmp[c] + ppi[c] '	INTERNAL	TRUE	0.998614	0.994378	0.982037	0.960071	0.944645	0.943243	0.937637	0.9358	0.908552	0.89639	0.892814	0.892568	0.882305	0.878176	0.869557	0.860589	0.84852	0.840297	0.836109	0.833332
1463	GUAtpp	'Guanine transport via diffusion (periplasm)'	'gua[p] <=> gua[c] '	TRANSPORT	TRUE	0.998169	0.998165	0.99695	0.996444	0.996443	0.996003	0.995978	0.995347	0.994742	0.994239	0.994043	0.993678	0.992791	0.992671	0.991799	0.99165	0.991637	0.991415	0.990919	0.990801
1466	GUR1PPpp	'Glucuronate 1-phosphate phosphatase (periplasm)'	'glcur1p[p] + h2o[p] -> glcur[p] + pi[p] '	INTERNAL	TRUE	0.789815	0.757313	0.750903	0.743859	0.729229	0.728199	0.727212	0.717506	0.708962	0.70402	0.699404	0.697129	0.695456	0.694043	0.692183	0.690321	0.689783	0.682016	0.680686	0.678714
1470	H2SO	'Hydrogen sulfide oxidation'	'h2s[c] + 2 o2[c] -> 2 h[c] + so4[c] '	INTERNAL	TRUE	0.998171	0.997733	0.997544	0.997497	0.997319	0.997159	0.997158	0.996947	0.996663	0.996308	0.996071	0.995656	0.993775	0.993085	0.992929	0.986478	0.977098	0.977014	0.960959	0.960067
1501	HEX4	'hexokinase (D-mannose:ATP)'	'atp[c] + man[c] -> adp[c] + h[c] + man6p[c] '	INTERNAL	TRUE	0.995181	0.993716	0.990135	0.987557	0.985093	0.984175	0.982913	0.9829	0.980476	0.978973	0.978385	0.976371	0.975096	0.974353	0.97394	0.972155	0.970559	0.970364	0.970126	0.968781
1538	HYPOE	'hypothetical enyme'	'h2o[c] + pyam5p[c] -> pi[c] + pydam[c] '	INTERNAL	TRUE	0.998127	0.9975	0.995118	0.993709	0.992912	0.992874	0.98836	0.988296	0.987161	0.986431	0.985309	0.984356	0.984246	0.984159	0.983992	0.982222	0.980542	0.979585	0.978551	0.977651
1540	HYXNtpp	'Hypoxanthine transport (periplasm)'	'hxan[p] <=> hxan[c] '	TRANSPORT	TRUE	0.998544	0.998525	0.997974	0.99724	0.997197	0.997163	0.996991	0.996887	0.99665	0.996625	0.996544	0.996388	0.996331	0.996131	0.995889	0.995859	0.995863	0.995724	0.995653	0.995484
1614	LALDO3	'L-Lactaldehyde:NADP+ 1-oxidoreductase'	'h[c] + mthgxl[c] + nadph[c] -> lald-L[c] + nadp[c] '	INTERNAL	TRUE	0.998151	0.996712	0.995513	0.992284	0.987079	0.985361	0.985003	0.984482	0.984114	0.982972	0.979987	0.979955	0.976579	0.973412	0.973338	0.973179	0.967741	0.966406	0.962189	0.96026
1617	LCARR	'lacaldehyde reductase (R-propane-1,2-diol forming)'	'h[c] + lald-D[c] + nadh[c] <=> 12ppd-R[c] + nad[c] '	INTERNAL	TRUE	0.962348	0.938327	0.906396	0.893799	0.889708	0.88776	0.872422	0.869152	0.868017	0.866187	0.860658	0.859562	0.858103	0.85403	0.842943	0.839263	0.831352	0.829901	0.829527	0.82609
1639	LIPOt2pp	'Lipoate transport via proton symport (periplasm)'	'h[p] + lipoate[p] -> h[c] + lipoate[c] '	TRANSPORT	FALSE
1729	MALt3pp	'L-malate transport out via proton antiport (periplasm)'	'mal-L[c] + h[p] -> h[c] + mal-L[p] '	TRANSPORT	TRUE	0.9985	0.998033	0.982916	0.980755	0.976829	0.972624	0.972111	0.970414	0.964428	0.963978	0.963394	0.962097	0.958853	0.956573	0.955033	0.954997	0.953939	0.948592	0.944013	0.939393
1777	METSOX1abcpp	'L-methionine S-oxide transport via ABC system (periplasm)'	'atp[c] + h2o[c] + metsox-S-L[p] -> adp[c] + h[c] + metsox-S-L[c] + pi[c] '	TRANSPORT	TRUE	0.850247	0.847838	0.847753	0.831073	0.824068	0.818184	0.814183	0.812413	0.80609	0.801067	0.79464	0.791187	0.790559	0.786649	0.785958	0.783246	0.783469	0.778203	0.777342	0.77623
1779	METSOX2abcpp	'L-methionine R-oxide transport via ABC system (periplasm)'	'atp[c] + h2o[c] + metsox-R-L[p] -> adp[c] + h[c] + metsox-R-L[c] + pi[c] '	TRANSPORT	TRUE	0.849121	0.839675	0.83368	0.83162	0.831073	0.818796	0.80001	0.792718	0.791594	0.784506	0.77963	0.774559	0.774066	0.768473	0.767879	0.761124	0.7595	0.759423	0.757874	0.757765
1786	MG2t3_2pp	'magnesium (Mg+2) transport in/out via proton antiport (periplasm)'	'2 h[c] + mg2[p] <=> mg2[c] + 2 h[p] '	TRANSPORT	TRUE	0.930826	0.920282	0.692668	0.678927	0.667262	0.640609	0.63536	0.631713	0.6307	0.630128	0.62676	0.626342	0.623918	0.623728	0.618595	0.614392	0.613566	0.601717	0.601412	0.597863
1795	MINOHPtexi	'myo-inositol phosphate transport via diffusion (extracellular to periplasm)'	'minohp[e] -> minohp[p] '	TRANSPORT	FALSE
1796	MLDCP1App	'murein L,D-carboxypeptidase (murein5px4p) (periplasm)'	'h2o[p] + murein5px4p[p] -> alaala[p] + murein3px4p[p] '	INTERNAL	TRUE	0.998138	0.996236	0.991859	0.98814	0.986216	0.981812	0.98114	0.97884	0.978679	0.972132	0.970314	0.966244	0.965023	0.963715	0.959631	0.958893	0.958308	0.957849	0.957284	0.956212
1797	MLDCP1Bpp	'murein L,D-carboxypeptidase (murein4p4p) (periplasm)'	'h2o[p] + murein4p4p[p] -> ala-D[p] + murein4p3p[p] '	INTERNAL	TRUE	0.997167	0.993583	0.992816	0.989133	0.988714	0.987813	0.985306	0.984281	0.984272	0.984131	0.981092	0.980939	0.980553	0.980055	0.97971	0.978853	0.977976	0.976922	0.976872	0.976584
1798	MLDCP2App	'murein L,D-carboxypeptidase (murein5p5p) (periplasm)'	'h2o[p] + murein5p5p[p] -> alaala[p] + murein5p3p[p] '	INTERNAL	TRUE	0.998801	0.995557	0.991859	0.991574	0.98114	0.980005	0.97884	0.977547	0.9773	0.976539	0.973511	0.972776	0.972132	0.971531	0.969852	0.969724	0.967829	0.967198	0.963715	0.96321
1799	MLDCP2Bpp	'murein L,D-carboxypeptidase (murein4p3p) (periplasm)'	'h2o[p] + murein4p3p[p] -> ala-D[p] + murein3p3p[p] '	INTERNAL	TRUE	0.995173	0.987113	0.971699	0.965811	0.961695	0.96131	0.956822	0.956337	0.955652	0.95451	0.953603	0.947641	0.94743	0.947053	0.94279	0.942723	0.942647	0.94083	0.93993	0.938537
1800	MLDCP3App	'murein L,D-carboxypeptidase (murein5px3p) (periplasm)'	'h2o[p] + murein5px3p[p] -> alaala[p] + murein3px3p[p] '	INTERNAL	TRUE	0.994456	0.956402	0.949542	0.947754	0.946525	0.94428	0.94023	0.939342	0.938995	0.938939	0.937968	0.93339	0.930443	0.916247	0.910202	0.899854	0.897454	0.897001	0.895001	0.892271
1801	MLDEP1pp	'murein L,D-endopeptidase (murein3px3p) (periplasm)'	'h2o[p] + murein3px3p[p] -> murein3p3p[p] '	INTERNAL	TRUE	0.975105	0.963594	0.961917	0.949236	0.946696	0.928836	0.924765	0.921993	0.908497	0.903345	0.901576	0.898195	0.897199	0.894728	0.882185	0.881259	0.880002	0.879315	0.869841	0.86656
1802	MLDEP2pp	'murein L,D-endopeptidase (murein5px3p) (periplasm)'	'h2o[p] + murein5px3p[p] -> murein5p3p[p] '	INTERNAL	TRUE	0.897982	0.817584	0.806686	0.803829	0.802631	0.799657	0.773447	0.768621	0.754325	0.751257	0.748462	0.748068	0.745901	0.740302	0.73921	0.730516	0.729362	0.727286	0.727373	0.727818
1837	MOX	'malate oxidase'	'mal-L[c] + o2[c] <=> h2o2[c] + oaa[c] '	INTERNAL	TRUE	0.997707	0.996216	0.996201	0.99596	0.995126	0.994923	0.994019	0.990761	0.989059	0.984104	0.978849	0.97846	0.977194	0.976646	0.975607	0.973624	0.973371	0.970285	0.97009	0.968215
1856	NACtpp	'Nicotinic acid uptake (periplasm)'	'nac[p] -> nac[c] '	TRANSPORT	TRUE	0.996049	0.993156	0.985319	0.983131	0.978247	0.971724	0.965752	0.962579	0.946526	0.938028	0.937006	0.912281	0.905092	0.90459	0.890442	0.890103	0.881607	0.88146	0.873736	0.872259
1865	NADN	'NAD nucleosidase'	'h2o[c] + nad[c] -> adprib[c] + h[c] + ncam[c] '	INTERNAL	TRUE	0.839089	0.799756	0.791945	0.778036	0.738541	0.737741	0.735553	0.72921	0.72063	0.717461	0.716526	0.715718	0.715395	0.713148	0.710497	0.709612	0.709066	0.707198	0.70619	0.702309
1869	NADPPPS	'NADP phosphatase'	'h2o[c] + nadp[c] -> nad[c] + pi[c] '	INTERNAL	TRUE	0.98712	0.986851	0.982965	0.979998	0.972174	0.97009	0.966701	0.965528	0.962749	0.961156	0.955635	0.954466	0.952498	0.952111	0.951063	0.94931	0.947455	0.947	0.94695	0.946769
1894	NMNDA	'nicotinamide-nucleotide amidase'	'h2o[c] + nmn[c] -> nh4[c] + nicrnt[c] '	INTERNAL	TRUE	0.996049	0.995124	0.993156	0.992613	0.98813	0.978247	0.96868	0.965752	0.962579	0.958211	0.946526	0.944393	0.938028	0.937006	0.91262	0.912281	0.907356	0.905636	0.905092	0.90459
1895	NMNN	'NMN nucleosidase'	'h2o[c] + nmn[c] -> h[c] + ncam[c] + r5p[c] '	INTERNAL	TRUE	0.998544	0.998461	0.998137	0.998138	0.997239	0.996991	0.996962	0.996549	0.996533	0.996428	0.996371	0.996253	0.996088	0.996023	0.995834	0.995661	0.995506	0.995426	0.995375	0.995303
1897	NMNt7pp	'NMN transport via NMN glycohydrolase (periplasm)'	'h2o[c] + nmn[p] -> h[c] + ncam[c] + r5p[c] '	TRANSPORT	TRUE	0.998544	0.998461	0.998137	0.998138	0.997239	0.996991	0.996962	0.996549	0.996533	0.996428	0.996371	0.996253	0.996088	0.996023	0.995834	0.995661	0.995506	0.995426	0.995375	0.995303
1973	O16GLCT2	'glucosyltransferase II (LPS O16 antigen biosynthesis)'	'gfgaragund[c] + udpg[c] -> h[c] + o16aund[c] + udp[c] '	INTERNAL	TRUE	0.998223	0.998619	0.998511	0.998549	0.998531	0.998378	0.998261	0.998252	0.998118	0.998164	0.998154	0.998151	0.998016	0.997996	0.997982	0.997753	0.997764	0.997618	0.9975	0.997386
1993	OMMBLHX3	'2-Octaprenyl-3-methyl-6-methoxy-1,4-benzoquinol hydroxylase (anaerobic)'	'2ommbl[c] + 2 atp[c] + 3 h2o[c] + nad[c] -> 2omhmbl[c] + 2 adp[c] + 3 h[c] + nadh[c] + 2 pi[c] '	INTERNAL	FALSE
1996	OMPHHX3	'2-octaprenyl-6-methoxyphenol hydroxylase (anaerobic)'	'2omph[c] + 2 atp[c] + 3 h2o[c] + nad[c] -> 2ombzl[c] + 2 adp[c] + 3 h[c] + nadh[c] + 2 pi[c] '	INTERNAL	FALSE
2000	OPHHX3	'2-Octaprenylphenol hydroxylase (anaerobic)'	'2oph[c] + 2 atp[c] + 3 h2o[c] + nad[c] -> 2ohph[c] + 2 adp[c] + 3 h[c] + nadh[c] + 2 pi[c] '	INTERNAL	FALSE
2010	OXAMTC	'oxamate transcarbamoylase'	'oxur[c] + pi[c] -> cbp[c] + oxam[c] '	INTERNAL	TRUE	0.998122	0.99813	0.998167	0.997599	0.995694	0.994214	0.993841	0.992901	0.992521	0.991095	0.990616	0.989025	0.988556	0.987856	0.98697	0.986799	0.986551	0.982581	0.981485	0.980579
2023	PACALDt2rpp	'phenylacetaldehyde reversible transport via proton symport (periplasm)'	'h[p] + pacald[p] <=> h[c] + pacald[c] '	TRANSPORT	TRUE	0.996538	0.996408	0.993003	0.991427	0.989928	0.989373	0.987543	0.983245	0.975503	0.975481	0.974337	0.973238	0.973006	0.972451	0.970999	0.970271	0.969412	0.966731	0.966704	0.9638
2048	PDX5PO2	'pyridoxine 5'-phosphate oxidase (anaerboic'	'nad[c] + pdx5p[c] -> h[c] + nadh[c] + pydx5p[c] '	INTERNAL	TRUE	0.998407	0.997894	0.9975	0.996911	0.995884	0.995372	0.995145	0.99445	0.993839	0.993845	0.993443	0.99338	0.993326	0.993039	0.992249	0.991388	0.990982	0.990501	0.99035	0.989405
2112	PHEMEtiex	'protoheme transport irreversible out via diffusion (periplasm to extracellular)'	'pheme[p] -> pheme[e] '	TRANSPORT	FALSE
2164	PMDPHT	'pyrimidine phosphatase'	'5aprbu[c] + h2o[c] -> 4r5au[c] + pi[c] '	INTERNAL	FALSE
2177	PPALtpp	'propanal transport via channel (periplasm)'	'ppal[c] <=> ppal[p] '	TRANSPORT	FALSE
2258	PYDAMtpp	'pyridoxamine import'	'pydam[p] -> pydam[c] '	TRANSPORT	FALSE
2262	PYDXNtpp	'pyridoxine import'	'pydxn[p] -> pydxn[c] '	TRANSPORT	TRUE	0.942247	0.924502	0.817705	0.813096	0.80814	0.761642	0.757611	0.757596	0.742489	0.740726	0.736613	0.730523	0.726448	0.724242	0.724104	0.722857	0.722854	0.719859	0.716643	0.708215
2265	PYDXtpp	'pyridoxal import'	'pydx[p] -> pydx[c] '	TRANSPORT	TRUE	0.998314	0.995372	0.994317	0.993839	0.99304	0.992588	0.992001	0.990501	0.990393	0.989405	0.989291	0.98836	0.987307	0.985363	0.984618	0.983289	0.979877	0.979046	0.978442	0.977381
2269	PYRt2rpp	'pyruvate reversible transport via proton symport (periplasm)'	'h[p] + pyr[p] <=> h[c] + pyr[c] '	TRANSPORT	TRUE	0.995126	0.965784	0.839398	0.811777	0.768269	0.765799	0.76181	0.761008	0.759596	0.75519	0.751672	0.747592	0.74674	0.739814	0.739233	0.737534	0.736396	0.734305	0.73186	0.731475
2274	QUIN2tpp	'Quinate transport (periplasm)'	'quin[p] <=> quin[c] '	TRANSPORT	FALSE
2278	R1PK	'ribose 1-phosphokinase'	'atp[c] + r1p[c] -> adp[c] + h[c] + r15bp[c] '	INTERNAL	TRUE	0.998232	0.998134	0.997965	0.9979	0.997754	0.997402	0.997236	0.997154	0.996804	0.996759	0.996644	0.996617	0.996617	0.99658	0.996497	0.996388	0.996257	0.996091	0.995986	0.99591
2332	SELGTHR	'selenate glutathione reductase'	'4 gthrd[c] + 2 h[c] + slnt[c] -> dgslnt[c] + gthox[c] + 3 h2o[c] '	INTERNAL	TRUE	0.997004	0.996896	0.996064	0.995372	0.990718	0.985057	0.981381	0.980427	0.975455	0.966297	0.964404	0.962972	0.96109	0.959979	0.957947	0.954117	0.947544	0.939716	0.937202	0.929906
2333	SELGTHR2	'selenate glutathione reductase II'	'dgslnt[c] + h[c] + nadph[c] -> gslnt[c] + gthrd[c] + nadp[c] '	INTERNAL	TRUE	0.958732	0.956003	0.952965	0.949265	0.948869	0.934826	0.931845	0.927283	0.921981	0.916005	0.915937	0.912129	0.909974	0.909955	0.90672	0.906014	0.905172	0.902746	0.901896	0.898511
2334	SELGTHR3	'selenate glutathione reductase III'	'gslnt[c] + nadph[c] -> gthrd[c] + nadp[c] + seln[c] '	INTERNAL	TRUE	0.9804	0.958732	0.956003	0.952965	0.948869	0.939542	0.934826	0.931845	0.930058	0.927283	0.92341	0.921981	0.916005	0.915937	0.912129	0.909974	0.909955	0.906014	0.905172	0.902746
2383	SUCCt3pp	'succinate transport out via proton antiport (periplasm)'	'succ[c] + h[p] -> h[c] + succ[p] '	TRANSPORT	TRUE	0.998566	0.998818	0.998301	0.997764	0.99753	0.996995	0.996681	0.996493	0.99637	0.995605	0.995566	0.995137	0.994974	0.994886	0.993816	0.993654	0.99351	0.992993	0.992898	0.992913
2439	THYMt3pp	'thymine transport out via proton antiport (periplasm)'	'thym[c] + h[p] -> h[c] + thym[p] '	TRANSPORT	FALSE
2491	ThDPAT	'ThDP adenylyl transferase'	'adp[c] + h[c] + thmpp[c] -> athtp[c] + pi[c] '	INTERNAL	TRUE	0.983108	0.908576	0.86759	0.86021	0.859745	0.838501	0.827132	0.815242	0.802823	0.792681	0.783057	0.77515	0.769703	0.765648	0.761154	0.753399	0.747631	0.744831	0.744921	0.744071
2509	UDCPPtppi	'undecaprenyl phosphate transport (cytoplasm to periplasm)'	'udcpp[p] -> udcpp[c] '	TRANSPORT	TRUE	0.99855	0.998502	0.99812	0.998014	0.997497	0.997001	0.996966	0.996945	0.996922	0.996825	0.996687	0.996687	0.996607	0.996626	0.996586	0.996537	0.996437	0.996341	0.996278	0.996204
2546	URIC	'uricase'	'2 h2o[c] + o2[c] + urate[c] -> alltn[c] + co2[c] + h2o2[c] '	INTERNAL	TRUE	0.977253	0.973844	0.969182	0.949152	0.945887	0.942528	0.938332	0.936309	0.936305	0.935555	0.92414	0.922811	0.919967	0.919174	0.916704	0.914922	0.913918	0.912902	0.912173	0.910277
2564	XANtpp	'xanthine reversible transport (periplasm)'	'xan[p] <=> xan[c] '	TRANSPORT	TRUE	0.998544	0.99843	0.99787	0.996996	0.996958	0.996825	0.995168	0.995149	0.994854	0.994829	0.9944	0.994379	0.99406	0.994022	0.994018	0.993814	0.993729	0.993251	0.99316	0.99317

## Sheet: iJO1366 reactions
Reaction Abbreviation	Reaction Name	Formula	Gene-Protein-Reaction Association	Gene-Reaction Association	Protein-Reaction Association	Subsystem	EC Number	Reversible	Lower Bound	Upper Bound	Objective (c)
DM_4CRSOL	Sink needed to allow p-Cresol to leave system	4crsol[c] ->				Exchange		0	0	1000	0
DM_5DRIB	Sink needed to allow 5'-deoxyribose to leave system	5drib[c] ->				Exchange		0	0	1000	0
DM_AACALD	Sink needed to allow aminoacetaldehyde to leave system	aacald[c] ->				Exchange		0	0	1000	0
DM_AMOB	Sink needed to allow S-Adenosyl-4-methylthio-2-oxobutanoate to leave system	amob[c] ->				Exchange		0	0	1000	0
DM_MTHTHF	Sink needed to allow (2R,4S)-2-methyl-2,3,3,4-tetrahydroxytetrahydrofuran to leave system	mththf[c] ->				Exchange		0	0	1000	0
DM_OXAM	Sink needed to allow oxamate to leave system	oxam[c] ->				Exchange		0	0	1000	0
Ec_biomass_iJO1366_WT_53p95M	E. coli biomass objective function (iJO1366) - WT - with 53.95 GAM estimate	0.000223 10fthf[c] + 0.000223 2dmmql8[c] + 2.5e-005 2fe2s[c] + 0.000248 4fe4s[c] + 0.000223 5mthf[c] + 0.000279 accoa[c] + 0.000223 adocbl[c] + 0.49915 ala-L[c] + 0.000223 amet[c] + 0.28742 arg-L[c] + 0.23423 asn-L[c] + 0.23423 asp-L[c] + 54.12 atp[c] + 0.000116 bmocogdp[c] + 2e-006 btn[c] + 0.004952 ca2[c] + 0.000223 chor[c] + 0.004952 cl[c] + 0.000168 coa[c] + 2.4e-005 cobalt2[c] + 0.1298 ctp[c…				Exchange		0	0	1000	0
Ec_biomass_iJO1366_core_53p95M	E. coli biomass objective function (iJO1366) - core - with 53.95 GAM estimate	0.000223 10fthf[c] + 2.6e-005 2fe2s[c] + 0.000223 2ohph[c] + 0.00026 4fe4s[c] + 0.51369 ala-L[c] + 0.000223 amet[c] + 0.29579 arg-L[c] + 0.24105 asn-L[c] + 0.24105 asp-L[c] + 54.1248 atp[c] + 0.000122 bmocogdp[c] + 2e-006 btn[c] + 0.005205 ca2[c] + 0.005205 cl[c] + 0.000576 coa[c] + 2.5e-005 cobalt2[c] + 0.13351 ctp[c] + 0.000709 cu2[c] + 0.09158 cys-L[c] + 0.026166 datp[c] + 0.027017 dctp[c] + 0…				Exchange		0	0	1000	1
EX_12ppd-R(e)	(R)-Propane-1,2-diol exchange	12ppd-R[e] <=>				Exchange		1	0	1000	0
EX_12ppd-S(e)	(S)-Propane-1,2-diol exchange	12ppd-S[e] <=>				Exchange		1	0	1000	0
EX_14glucan(e)	1,4-alpha-D-glucan exchange	14glucan[e] <=>				Exchange		1	0	1000	0
EX_15dap(e)	1,5-Diaminopentane exchange	15dap[e] <=>				Exchange		1	0	1000	0
EX_23camp(e)	2',3'-Cyclic AMP exchange	23camp[e] <=>				Exchange		1	0	1000	0
EX_23ccmp(e)	2',3'-Cyclic CMP exchange	23ccmp[e] <=>				Exchange		1	0	1000	0
EX_23cgmp(e)	2',3'-Cyclic GMP exchange	23cgmp[e] <=>				Exchange		1	0	1000	0
EX_23cump(e)	2',3'-Cyclic UMP exchange	23cump[e] <=>				Exchange		1	0	1000	0
EX_23dappa(e)	2,3-diaminopropionate exchange	23dappa[e] <=>				Exchange		1	0	1000	0
EX_26dap-M(e)	meso-2,6-Diaminoheptanedioate exchange	26dap-M[e] <=>				Exchange		1	0	1000	0
EX_2ddglcn(e)	2-Dehydro-3-deoxy-D-gluconate exchange	2ddglcn[e] <=>				Exchange		1	0	1000	0
EX_34dhpac(e)	3,4-Dihydroxyphenylacetaldehyde exchange	34dhpac[e] <=>				Exchange		1	0	1000	0
EX_3amp(e)	3'-AMP exchange	3amp[e] <=>				Exchange		1	0	1000	0
EX_3cmp(e)	3'-cmp exchange	3cmp[e] <=>				Exchange		1	0	1000	0
EX_3gmp(e)	3'-GMP exchange	3gmp[e] <=>				Exchange		1	0	1000	0
EX_3hcinnm(e)	3-hydroxycinnamic acid exchange	3hcinnm[e] <=>				Exchange		1	0	1000	0
EX_3hpp(e)	3-Hydroxypropanoate exchange	3hpp[e] <=>				Exchange		1	0	1000	0
EX_3hpppn(e)	3-(3-hydroxy-phenyl)propionate exchange	3hpppn[e] <=>				Exchange		1	0	1000	0
EX_3ump(e)	3'-UMP exchange	3ump[e] <=>				Exchange		1	0	1000	0
EX_4abut(e)	4-Aminobutanoate exchange	4abut[e] <=>				Exchange		1	0	1000	0
EX_4hoxpacd(e)	4-Hydroxyphenylacetaldehyde exchange	4hoxpacd[e] <=>				Exchange		1	0	1000	0
EX_5dglcn(e)	5-Dehydro-D-gluconate exchange	5dglcn[e] <=>				Exchange		1	0	1000	0
EX_5mtr(e)	5-Methylthio-D-ribose exchange	5mtr[e] <=>				Exchange		1	0	1000	0
EX_LalaDglu(e)	L-alanine-D-glutamate exchange	LalaDglu[e] <=>				Exchange		1	0	1000	0
EX_LalaDgluMdap(e)	L-alanine-D-glutamate-meso-2,6-diaminoheptanedioate exchange	LalaDgluMdap[e] <=>				Exchange		1	0	1000	0
EX_LalaDgluMdapDala(e)	L-alanine-D-glutamate-meso-2,6-diaminoheptanedioate-D-alanine exchange	LalaDgluMdapDala[e] <=>				Exchange		1	0	1000	0
EX_LalaLglu(e)	L-alanine-L-glutamate exchange	LalaLglu[e] <=>				Exchange		1	0	1000	0
EX_ac(e)	Acetate exchange	ac[e] <=>				Exchange		1	0	1000	0
EX_acac(e)	Acetoacetate exchange	acac[e] <=>				Exchange		1	0	1000	0
EX_acald(e)	Acetaldehyde exchange	acald[e] <=>				Exchange		1	0	1000	0
EX_acgal(e)	N-Acetyl-D-galactosamine exchange	acgal[e] <=>				Exchange		1	0	1000	0
EX_acgal1p(e)	N-Acetyl-D-galactosamine 1-phosphate exchange	acgal1p[e] <=>				Exchange		1	0	1000	0
EX_acgam(e)	N-Acetyl-D-glucosamine exchange	acgam[e] <=>				Exchange		1	0	1000	0
EX_acgam1p(e)	N-Acetyl-D-glucosamine 1-phosphate exchange	acgam1p[e] <=>				Exchange		1	0	1000	0
EX_acmana(e)	N-Acetyl-D-mannosamine exchange	acmana[e] <=>				Exchange		1	0	1000	0
EX_acmum(e)	N-Acetylmuramate exchange	acmum[e] <=>				Exchange		1	0	1000	0
EX_acnam(e)	N-Acetylneuraminate exchange	acnam[e] <=>				Exchange		1	0	1000	0
EX_acolipa(e)	4-Amino-4-deoxy-L-arabinose modified core oligosaccharide lipid A exchange	acolipa[e] <=>				Exchange		1	0	1000	0
EX_acser(e)	O-Acetyl-L-serine exchange	acser[e] <=>				Exchange		1	0	1000	0
EX_ade(e)	Adenine exchange	ade[e] <=>				Exchange		1	0	1000	0
EX_adn(e)	Adenosine exchange	adn[e] <=>				Exchange		1	0	1000	0
EX_adocbl(e)	Adenosylcobalamin exchange	adocbl[e] <=>				Exchange		1	0	1000	0
EX_ag(e)	silver exchange	ag[e] <=>				Exchange		1	0	1000	0
EX_agm(e)	Agmatine exchange	agm[e] <=>				Exchange		1	0	1000	0
EX_akg(e)	2-Oxoglutarate exchange	akg[e] <=>				Exchange		1	0	1000	0
EX_ala-B(e)	beta-Alanine exchange	ala-B[e] <=>				Exchange		1	0	1000	0
EX_ala-D(e)	D-Alanine exchange	ala-D[e] <=>				Exchange		1	0	1000	0
EX_ala-L(e)	L-Alanine exchange	ala-L[e] <=>				Exchange		1	0	1000	0
EX_alaala(e)	D-Alanyl-D-alanine exchange	alaala[e] <=>				Exchange		1	0	1000	0
EX_all-D(e)	D-Allose exchange	all-D[e] <=>				Exchange		1	0	1000	0
EX_alltn(e)	Allantoin exchange	alltn[e] <=>				Exchange		1	0	1000	0
EX_amp(e)	AMP exchange	amp[e] <=>				Exchange		1	0	1000	0
EX_anhgm(e)	N-Acetyl-D-glucosamine(anhydrous)N-Acetylmuramic acid exchange	anhgm[e] <=>				Exchange		1	0	1000	0
EX_arab-L(e)	L-Arabinose exchange	arab-L[e] <=>				Exchange		1	0	1000	0
EX_arbt(e)	Arbutin exchange	arbt[e] <=>				Exchange		1	0	1000	0
EX_arbtn(e)	aerobactin minus Fe3 exchange	arbtn[e] <=>				Exchange		1	0	1000	0
EX_arbtn-fe3(e)	Aerobactin exchange	arbtn-fe3[e] <=>				Exchange		1	0	1000	0
EX_arg-L(e)	L-Arginine exchange	arg-L[e] <=>				Exchange		1	0	1000	0
EX_ascb-L(e)	L-Ascorbate exchange	ascb-L[e] <=>				Exchange		1	0	1000	0
EX_asn-L(e)	L-Asparagine exchange	asn-L[e] <=>				Exchange		1	0	1000	0
EX_aso3(e)	arsenite exchange	aso3[e] <=>				Exchange		1	0	1000	0
EX_asp-L(e)	L-Aspartate exchange	asp-L[e] <=>				Exchange		1	0	1000	0
EX_btn(e)	Biotin exchange	btn[e] <=>				Exchange		1	0	1000	0
EX_but(e)	Butyrate (n-C4:0) exchange	but[e] <=>				Exchange		1	0	1000	0
EX_butso3(e)	butanesulfonate exchange	butso3[e] <=>				Exchange		1	0	1000	0
EX_ca2(e)	Calcium exchange	ca2[e] <=>				Exchange		1	-1000	1000	0
EX_cbi(e)	Cobinamide exchange	cbi[e] <=>				Exchange		1	0	1000	0
EX_cbl1(e)	Cob(I)alamin exchange	cbl1[e] <=>				Exchange		1	-0.01	1000	0
EX_cd2(e)	Cadmium exchange	cd2[e] <=>				Exchange		1	0	1000	0
EX_cgly(e)	Cys-Gly exchange	cgly[e] <=>				Exchange		1	0	1000	0
EX_chol(e)	Choline exchange	chol[e] <=>				Exchange		1	0	1000	0
EX_chtbs(e)	chitobiose exchange	chtbs[e] <=>				Exchange		1	0	1000	0
EX_cit(e)	Citrate exchange	cit[e] <=>				Exchange		1	0	1000	0
EX_cl(e)	Chloride exchange	cl[e] <=>				Exchange		1	-1000	1000	0
EX_cm(e)	Chloramphenicol exchange	cm[e] <=>				Exchange		1	0	1000	0
EX_cmp(e)	CMP exchange	cmp[e] <=>				Exchange		1	0	1000	0
EX_co2(e)	CO2 exchange	co2[e] <=>				Exchange		1	-1000	1000	0
EX_cobalt2(e)	Co2+ exchange	cobalt2[e] <=>				Exchange		1	-1000	1000	0
EX_colipa(e)	core oligosaccharide lipid A exchange	colipa[e] <=>				Exchange		1	0	1000	0
EX_colipap(e)	core oligosaccharide lipid A diphosphate exchange	colipap[e] <=>				Exchange		1	0	1000	0
EX_cpgn(e)	coprogen exchange	cpgn[e] <=>				Exchange		1	0	1000	0
EX_cpgn-un(e)	coprogen unloaded (no Fe(III)) exchange	cpgn-un[e] <=>				Exchange		1	0	1000	0
EX_crn(e)	L-Carnitine exchange	crn[e] <=>				Exchange		1	0	1000	0
EX_crn-D(e)	D-carnitine exchange	crn-D[e] <=>				Exchange		1	0	1000	0
EX_csn(e)	Cytosine exchange	csn[e] <=>				Exchange		1	0	1000	0
EX_cu(e)	Cu+ exchange	cu[e] <=>				Exchange		1	0	1000	0
EX_cu2(e)	Cu2+ exchange	cu2[e] <=>				Exchange		1	-1000	1000	0
EX_cyan(e)	Hydrogen cyanide exchange	cyan[e] <=>				Exchange		1	0	1000	0
EX_cynt(e)	Cyanate exchange	cynt[e] <=>				Exchange		1	0	1000	0
EX_cys-D(e)	D-Cysteine exchange	cys-D[e] <=>				Exchange		1	0	1000	0
EX_cys-L(e)	L-Cysteine exchange	cys-L[e] <=>				Exchange		1	0	1000	0
EX_cytd(e)	Cytidine exchange	cytd[e] <=>				Exchange		1	0	1000	0
EX_dad-2(e)	Deoxyadenosine exchange	dad-2[e] <=>				Exchange		1	0	1000	0
EX_damp(e)	dAMP exchange	damp[e] <=>				Exchange		1	0	1000	0
EX_dca(e)	Decanoate (n-C10:0) exchange	dca[e] <=>				Exchange		1	0	1000	0
EX_dcmp(e)	dCMP exchange	dcmp[e] <=>				Exchange		1	0	1000	0
EX_dcyt(e)	Deoxycytidine exchange	dcyt[e] <=>				Exchange		1	0	1000	0
EX_ddca(e)	Dodecanoate (n-C12:0) exchange	ddca[e] <=>				Exchange		1	0	1000	0
EX_dgmp(e)	dGMP exchange	dgmp[e] <=>				Exchange		1	0	1000	0
EX_dgsn(e)	Deoxyguanosine exchange	dgsn[e] <=>				Exchange		1	0	1000	0
EX_dha(e)	Dihydroxyacetone exchange	dha[e] <=>				Exchange		1	0	1000	0
EX_dimp(e)	dIMP exchange	dimp[e] <=>				Exchange		1	0	1000	0
EX_din(e)	Deoxyinosine exchange	din[e] <=>				Exchange		1	0	1000	0
EX_dms(e)	Dimethyl sulfide exchange	dms[e] <=>				Exchange		1	0	1000	0
EX_dmso(e)	Dimethyl sulfoxide exchange	dmso[e] <=>				Exchange		1	0	1000	0
EX_dopa(e)	Dopamine exchange	dopa[e] <=>				Exchange		1	0	1000	0
EX_doxrbcn(e)	doxorubicin exchange	doxrbcn[e] <=>				Exchange		1	0	1000	0
EX_dtmp(e)	dTMP exchange	dtmp[e] <=>				Exchange		1	0	1000	0
EX_dump(e)	dUMP exchange	dump[e] <=>				Exchange		1	0	1000	0
EX_duri(e)	Deoxyuridine exchange	duri[e] <=>				Exchange		1	0	1000	0
EX_eca4colipa(e)	(enterobacterial common antigen)x4 core oligosaccharide lipid A exchange	eca4colipa[e] <=>				Exchange		1	0	1000	0
EX_enlipa(e)	phosphoethanolamine KDO(2)-lipid (A) exchange	enlipa[e] <=>				Exchange		1	0	1000	0
EX_enter(e)	Enterochelin exchange	enter[e] <=>				Exchange		1	0	1000	0
EX_etha(e)	Ethanolamine exchange	etha[e] <=>				Exchange		1	0	1000	0
EX_ethso3(e)	ethanesulfonate exchange	ethso3[e] <=>				Exchange		1	0	1000	0
EX_etoh(e)	Ethanol exchange	etoh[e] <=>				Exchange		1	0	1000	0
EX_f6p(e)	D-fructose 6-phosphate exchange	f6p[e] <=>				Exchange		1	0	1000	0
EX_fald(e)	Formaldehyde exchange	fald[e] <=>				Exchange		1	0	1000	0
EX_fe2(e)	Fe2+ exchange	fe2[e] <=>				Exchange		1	-1000	1000	0
EX_fe3(e)	Fe3+ exchange	fe3[e] <=>				Exchange		1	-1000	1000	0
EX_fe3dcit(e)	Fe(III)dicitrate exchange	fe3dcit[e] <=>				Exchange		1	0	1000	0
EX_fe3dhbzs(e)	ferric 2,3-dihydroxybenzoylserine exchange	fe3dhbzs[e] <=>				Exchange		1	0	1000	0
EX_fe3hox(e)	Fe(III)hydroxamate exchange	fe3hox[e] <=>				Exchange		1	0	1000	0
EX_fe3hox-un(e)	Fe(III)hydoxamate, unloaded exchange	fe3hox-un[e] <=>				Exchange		1	0	1000	0
EX_fecrm(e)	Ferrichrome exchange	fecrm[e] <=>				Exchange		1	0	1000	0
EX_fecrm-un(e)	Ferrichrome minus Fe(III) exchange	fecrm-un[e] <=>				Exchange		1	0	1000	0
EX_feenter(e)	Fe-enterobactin exchange	feenter[e] <=>				Exchange		1	0	1000	0
EX_feoxam(e)	ferroxamine exchange	feoxam[e] <=>				Exchange		1	0	1000	0
EX_feoxam-un(e)	ferroxamine minus Fe(3) exchange	feoxam-un[e] <=>				Exchange		1	0	1000	0
EX_for(e)	Formate exchange	for[e] <=>				Exchange		1	0	1000	0
EX_fru(e)	D-Fructose exchange	fru[e] <=>				Exchange		1	0	1000	0
EX_frulys(e)	fructoselysine exchange	frulys[e] <=>				Exchange		1	0	1000	0
EX_fruur(e)	D-Fructuronate exchange	fruur[e] <=>				Exchange		1	0	1000	0
EX_fuc-L(e)	L-Fucose exchange	fuc-L[e] <=>				Exchange		1	0	1000	0
EX_fum(e)	Fumarate exchange	fum[e] <=>				Exchange		1	0	1000	0
EX_fusa(e)	fusidic acid exchange	fusa[e] <=>				Exchange		1	0	1000	0
EX_g1p(e)	D-Glucose 1-phosphate exchange	g1p[e] <=>				Exchange		1	0	1000	0
EX_g3pc(e)	sn-Glycero-3-phosphocholine exchange	g3pc[e] <=>				Exchange		1	0	1000	0
EX_g3pe(e)	sn-Glycero-3-phosphoethanolamine exchange	g3pe[e] <=>				Exchange		1	0	1000	0
EX_g3pg(e)	Glycerophosphoglycerol exchange	g3pg[e] <=>				Exchange		1	0	1000	0
EX_g3pi(e)	sn-Glycero-3-phospho-1-inositol exchange	g3pi[e] <=>				Exchange		1	0	1000	0
EX_g3ps(e)	Glycerophosphoserine exchange	g3ps[e] <=>				Exchange		1	0	1000	0
EX_g6p(e)	D-Glucose 6-phosphate exchange	g6p[e] <=>				Exchange		1	0	1000	0
EX_gal(e)	D-Galactose exchange	gal[e] <=>				Exchange		1	0	1000	0
EX_gal-bD(e)	beta D-Galactose exchange	gal-bD[e] <=>				Exchange		1	0	1000	0
EX_gal1p(e)	alpha-D-Galactose 1-phosphate exchange	gal1p[e] <=>				Exchange		1	0	1000	0
EX_galct-D(e)	D-Galactarate exchange	galct-D[e] <=>				Exchange		1	0	1000	0
EX_galctn-D(e)	D-Galactonate exchange	galctn-D[e] <=>				Exchange		1	0	1000	0
EX_galctn-L(e)	L-Galactonate exchange	galctn-L[e] <=>				Exchange		1	0	1000	0
EX_galt(e)	Galactitol exchange	galt[e] <=>				Exchange		1	0	1000	0
EX_galur(e)	D-Galacturonate exchange	galur[e] <=>				Exchange		1	0	1000	0
EX_gam(e)	D-Glucosamine exchange	gam[e] <=>				Exchange		1	0	1000	0
EX_gam6p(e)	D-Glucosamine 6-phosphate exchange	gam6p[e] <=>				Exchange		1	0	1000	0
EX_gbbtn(e)	gamma-butyrobetaine exchange	gbbtn[e] <=>				Exchange		1	0	1000	0
EX_gdp(e)	GDP exchange	gdp[e] <=>				Exchange		1	0	1000	0
EX_glc(e)	D-Glucose exchange	glc-D[e] <=>				Exchange		1	-10	1000	0
EX_glcn(e)	D-Gluconate exchange	glcn[e] <=>				Exchange		1	0	1000	0
EX_glcr(e)	D-Glucarate exchange	glcr[e] <=>				Exchange		1	0	1000	0
EX_glcur(e)	D-Glucuronate exchange	glcur[e] <=>				Exchange		1	0	1000	0
EX_glcur1p(e)	D-Glucuronate 1-phosphate exchange	glcur1p[e] <=>				Exchange		1	0	1000	0
EX_gln-L(e)	L-Glutamine exchange	gln-L[e] <=>				Exchange		1	0	1000	0
EX_glu-L(e)	L-Glutamate exchange	glu-L[e] <=>				Exchange		1	0	1000	0
EX_gly(e)	Glycine exchange	gly[e] <=>				Exchange		1	0	1000	0
EX_glyald(e)	D-Glyceraldehyde exchange	glyald[e] <=>				Exchange		1	0	1000	0
EX_glyb(e)	Glycine betaine exchange	glyb[e] <=>				Exchange		1	0	1000	0
EX_glyc(e)	Glycerol exchange	glyc[e] <=>				Exchange		1	0	1000	0
EX_glyc-R(e)	(R)-Glycerate exchange	glyc-R[e] <=>				Exchange		1	0	1000	0
EX_glyc2p(e)	Glycerol 2-phosphate exchange	glyc2p[e] <=>				Exchange		1	0	1000	0
EX_glyc3p(e)	Glycerol 3-phosphate exchange	glyc3p[e] <=>				Exchange		1	0	1000	0
EX_glyclt(e)	Glycolate exchange	glyclt[e] <=>				Exchange		1	0	1000	0
EX_gmp(e)	GMP exchange	gmp[e] <=>				Exchange		1	0	1000	0
EX_gsn(e)	Guanosine exchange	gsn[e] <=>				Exchange		1	0	1000	0
EX_gthox(e)	Oxidized glutathione exchange	gthox[e] <=>				Exchange		1	0	1000	0
EX_gthrd(e)	Reduced glutathione exchange	gthrd[e] <=>				Exchange		1	0	1000	0
EX_gtp(e)	GTP exchange	gtp[e] <=>				Exchange		1	0	1000	0
EX_gua(e)	Guanine exchange	gua[e] <=>				Exchange		1	0	1000	0
EX_h(e)	H+ exchange	h[e] <=>				Exchange		1	-1000	1000	0
EX_h2(e)	H2 exchange	h2[e] <=>				Exchange		1	0	1000	0
EX_h2o(e)	H2O exchange	h2o[e] <=>				Exchange		1	-1000	1000	0
EX_h2o2(e)	Hydrogen peroxide exchange	h2o2[e] <=>				Exchange		1	0	1000	0
EX_h2s(e)	Hydrogen sulfide exchange	h2s[e] <=>				Exchange		1	0	1000	0
EX_hacolipa(e)	hepta-acylated core oligosaccharide lipid A (E. coli) exchange	hacolipa[e] <=>				Exchange		1	0	1000	0
EX_halipa(e)	hepta-acylated KDO(2)-lipid (A) exchange	halipa[e] <=>				Exchange		1	0	1000	0
EX_hdca(e)	Hexadecanoate (n-C16:0) exchange	hdca[e] <=>				Exchange		1	0	1000	0
EX_hdcea(e)	hexadecenoate (n-C16:1) exchange	hdcea[e] <=>				Exchange		1	0	1000	0
EX_hg2(e)	Hg2+ exchange	hg2[e] <=>				Exchange		1	0	1000	0
EX_his-L(e)	L-Histidine exchange	his-L[e] <=>				Exchange		1	0	1000	0
EX_hom-L(e)	L-Homoserine exchange	hom-L[e] <=>				Exchange		1	0	1000	0
EX_hxa(e)	Hexanoate (n-C6:0) exchange	hxa[e] <=>				Exchange		1	0	1000	0
EX_hxan(e)	Hypoxanthine exchange	hxan[e] <=>				Exchange		1	0	1000	0
EX_idon-L(e)	L-Idonate exchange	idon-L[e] <=>				Exchange		1	0	1000	0
EX_ile-L(e)	L-Isoleucine exchange	ile-L[e] <=>				Exchange		1	0	1000	0
EX_imp(e)	IMP exchange	imp[e] <=>				Exchange		1	0	1000	0
EX_indole(e)	Indole exchange	indole[e] <=>				Exchange		1	0	1000	0
EX_inost(e)	myo-Inositol exchange	inost[e] <=>				Exchange		1	0	1000	0
EX_ins(e)	Inosine exchange	ins[e] <=>				Exchange		1	0	1000	0
EX_isetac(e)	Isethionic acid exchange	isetac[e] <=>				Exchange		1	0	1000	0
EX_k(e)	K+ exchange	k[e] <=>				Exchange		1	-1000	1000	0
EX_kdo2lipid4(e)	KDO(2)-lipid IV(A) exchange	kdo2lipid4[e] <=>				Exchange		1	0	1000	0
EX_lac-D(e)	D-lactate exchange	lac-D[e] <=>				Exchange		1	0	1000	0
EX_lac-L(e)	L-Lactate exchange	lac-L[e] <=>				Exchange		1	0	1000	0
EX_lcts(e)	Lactose exchange	lcts[e] <=>				Exchange		1	0	1000	0
EX_leu-L(e)	L-Leucine exchange	leu-L[e] <=>				Exchange		1	0	1000	0
EX_lipa(e)	KDO(2)-lipid (A) exchange	lipa[e] <=>				Exchange		1	0	1000	0
EX_lipa_cold(e)	cold adapted KDO(2)-lipid (A) exchange	lipa_cold[e] <=>				Exchange		1	0	1000	0
EX_lipoate(e)	Lipoate exchange	lipoate[e] <=>				Exchange		1	0	1000	0
EX_lys-L(e)	L-Lysine exchange	lys-L[e] <=>				Exchange		1	0	1000	0
EX_lyx-L(e)	L-Lyxose exchange	lyx-L[e] <=>				Exchange		1	0	1000	0
EX_mal-D(e)	D-Malate exchange	mal-D[e] <=>				Exchange		1	0	1000	0
EX_mal-L(e)	L-Malate exchange	mal-L[e] <=>				Exchange		1	0	1000	0
EX_malt(e)	Maltose exchange	malt[e] <=>				Exchange		1	0	1000	0
EX_malthx(e)	Maltohexaose exchange	malthx[e] <=>				Exchange		1	0	1000	0
EX_maltpt(e)	Maltopentaose exchange	maltpt[e] <=>				Exchange		1	0	1000	0
EX_malttr(e)	Maltotriose exchange	malttr[e] <=>				Exchange		1	0	1000	0
EX_maltttr(e)	Maltotetraose exchange	maltttr[e] <=>				Exchange		1	0	1000	0
EX_man(e)	D-Mannose exchange	man[e] <=>				Exchange		1	0	1000	0
EX_man6p(e)	D-Mannose 6-phosphate exchange	man6p[e] <=>				Exchange		1	0	1000	0
EX_manglyc(e)	2(alpha-D-Mannosyl)-D-glycerate exchange	manglyc[e] <=>				Exchange		1	0	1000	0
EX_melib(e)	Melibiose exchange	melib[e] <=>				Exchange		1	0	1000	0
EX_meoh(e)	methanol exchange	meoh[e] <=>				Exchange		1	0	1000	0
EX_met-D(e)	D-Methionine exchange	met-D[e] <=>				Exchange		1	0	1000	0
EX_met-L(e)	L-Methionine exchange	met-L[e] <=>				Exchange		1	0	1000	0
EX_metsox-R-L(e)	L-methionine-R-sulfoxide exchange	metsox-R-L[e] <=>				Exchange		1	0	1000	0
EX_metsox-S-L(e)	L-Methionine S-oxide exchange	metsox-S-L[e] <=>				Exchange		1	0	1000	0
EX_mg2(e)	Mg exchange	mg2[e] <=>				Exchange		1	-1000	1000	0
EX_mincyc(e)	minocycline exchange	mincyc[e] <=>				Exchange		1	0	1000	0
EX_minohp(e)	myo-Inositol hexakisphosphate exchange	minohp[e] <=>				Exchange		1	0	1000	0
EX_mmet(e)	S-Methyl-L-methionine exchange	mmet[e] <=>				Exchange		1	0	1000	0
EX_mn2(e)	Mn2+ exchange	mn2[e] <=>				Exchange		1	-1000	1000	0
EX_mnl(e)	D-Mannitol exchange	mnl[e] <=>				Exchange		1	0	1000	0
EX_mobd(e)	Molybdate exchange	mobd[e] <=>				Exchange		1	-1000	1000	0
EX_mso3(e)	methanesulfonate exchange	mso3[e] <=>				Exchange		1	0	1000	0
EX_n2o(e)	Nitrous oxide exchange	n2o[e] <=>				Exchange		1	0	1000	0
EX_na1(e)	Sodium exchange	na1[e] <=>				Exchange		1	-1000	1000	0
EX_nac(e)	Nicotinate exchange	nac[e] <=>				Exchange		1	0	1000	0
EX_nh4(e)	Ammonia exchange	nh4[e] <=>				Exchange		1	-1000	1000	0
EX_ni2(e)	Ni2+ exchange	ni2[e] <=>				Exchange		1	-1000	1000	0
EX_nmn(e)	NMN exchange	nmn[e] <=>				Exchange		1	0	1000	0
EX_no(e)	Nitric oxide exchange	no[e] <=>				Exchange		1	0	1000	0
EX_no2(e)	Nitrite exchange	no2[e] <=>				Exchange		1	0	1000	0
EX_no3(e)	Nitrate exchange	no3[e] <=>				Exchange		1	0	1000	0
EX_novbcn(e)	novobiocin exchange	novbcn[e] <=>				Exchange		1	0	1000	0
EX_o16a4colipa(e)	(O16 antigen)x4 core oligosaccharide lipid A exchange	o16a4colipa[e] <=>				Exchange		1	0	1000	0
EX_o2(e)	O2 exchange	o2[e] <=>				Exchange		1	-1000	1000	0
EX_o2s(e)	Superoxide anion exchange	o2s[e] <=>				Exchange		1	0	1000	0
EX_ocdca(e)	octadecanoate (n-C18:0) exchange	ocdca[e] <=>				Exchange		1	0	1000	0
EX_ocdcea(e)	octadecenoate (n-C18:1) exchange	ocdcea[e] <=>				Exchange		1	0	1000	0
EX_octa(e)	octanoate (n-C8:0) exchange	octa[e] <=>				Exchange		1	0	1000	0
EX_orn(e)	Ornithine exchange	orn[e] <=>				Exchange		1	0	1000	0
EX_orot(e)	Orotate exchange	orot[e] <=>				Exchange		1	0	1000	0
EX_pacald(e)	Phenylacetaldehyde exchange	pacald[e] <=>				Exchange		1	0	1000	0
EX_peamn(e)	Phenethylamine exchange	peamn[e] <=>				Exchange		1	0	1000	0
EX_phe-L(e)	L-Phenylalanine exchange	phe-L[e] <=>				Exchange		1	0	1000	0
EX_pheme(e)	Protoheme exchange	pheme[e] <=>				Exchange		1	0	1000	0
EX_pi(e)	Phosphate exchange	pi[e] <=>				Exchange		1	-1000	1000	0
EX_pnto-R(e)	(R)-Pantothenate exchange	pnto-R[e] <=>				Exchange		1	0	1000	0
EX_ppa(e)	Propionate exchange	ppa[e] <=>				Exchange		1	0	1000	0
EX_ppal(e)	Propanal exchange	ppal[e] <=>				Exchange		1	0	1000	0
EX_pppn(e)	Phenylpropanoate exchange	pppn[e] <=>				Exchange		1	0	1000	0
EX_ppt(e)	Phosphonate exchange	ppt[e] <=>				Exchange		1	0	1000	0
EX_pro-L(e)	L-Proline exchange	pro-L[e] <=>				Exchange		1	0	1000	0
EX_progly(e)	L-Prolinylglycine exchange	progly[e] <=>				Exchange		1	0	1000	0
EX_psclys(e)	psicoselysine exchange	psclys[e] <=>				Exchange		1	0	1000	0
EX_pser-L(e)	O-Phospho-L-serine exchange	pser-L[e] <=>				Exchange		1	0	1000	0
EX_ptrc(e)	Putrescine exchange	ptrc[e] <=>				Exchange		1	0	1000	0
EX_pydam(e)	Pyridoxamine exchange	pydam[e] <=>				Exchange		1	0	1000	0
EX_pydx(e)	Pyridoxal exchange	pydx[e] <=>				Exchange		1	0	1000	0
EX_pydxn(e)	Pyridoxine exchange	pydxn[e] <=>				Exchange		1	0	1000	0
EX_pyr(e)	Pyruvate exchange	pyr[e] <=>				Exchange		1	0	1000	0
EX_quin(e)	Quinate exchange	quin[e] <=>				Exchange		1	0	1000	0
EX_r5p(e)	alpha-D-Ribose 5-phosphate exchange	r5p[e] <=>				Exchange		1	0	1000	0
EX_rfamp(e)	rifampin exchange	rfamp[e] <=>				Exchange		1	0	1000	0
EX_rib-D(e)	D-Ribose exchange	rib-D[e] <=>				Exchange		1	0	1000	0
EX_rmn(e)	L-Rhamnose exchange	rmn[e] <=>				Exchange		1	0	1000	0
EX_sbt-D(e)	D-Sorbitol exchange	sbt-D[e] <=>				Exchange		1	0	1000	0
EX_sel(e)	Selenate exchange	sel[e] <=>				Exchange		1	-1000	1000	0
EX_ser-D(e)	D-Serine exchange	ser-D[e] <=>				Exchange		1	0	1000	0
EX_ser-L(e)	L-Serine exchange	ser-L[e] <=>				Exchange		1	0	1000	0
EX_skm(e)	Shikimate exchange	skm[e] <=>				Exchange		1	0	1000	0
EX_slnt(e)	selenite exchange	slnt[e] <=>				Exchange		1	-1000	1000	0
EX_so2(e)	sulfur dioxide exchange	so2[e] <=>				Exchange		1	0	1000	0
EX_so3(e)	Sulfite exchange	so3[e] <=>				Exchange		1	0	1000	0
EX_so4(e)	Sulfate exchange	so4[e] <=>				Exchange		1	-1000	1000	0
EX_spmd(e)	Spermidine exchange	spmd[e] <=>				Exchange		1	0	1000	0
EX_succ(e)	Succinate exchange	succ[e] <=>				Exchange		1	0	1000	0
EX_sucr(e)	Sucrose exchange	sucr[e] <=>				Exchange		1	0	1000	0
EX_sulfac(e)	sulfoacetate exchange	sulfac[e] <=>				Exchange		1	0	1000	0
EX_tartr-D(e)	D-tartrate exchange	tartr-D[e] <=>				Exchange		1	0	1000	0
EX_tartr-L(e)	L-tartrate exchange	tartr-L[e] <=>				Exchange		1	0	1000	0
EX_taur(e)	Taurine exchange	taur[e] <=>				Exchange		1	0	1000	0
EX_tcynt(e)	Thiocyanate exchange	tcynt[e] <=>				Exchange		1	0	1000	0
EX_thm(e)	Thiamin exchange	thm[e] <=>				Exchange		1	0	1000	0
EX_thr-L(e)	L-Threonine exchange	thr-L[e] <=>				Exchange		1	0	1000	0
EX_thrp(e)	L-Threonine O-3-phosphate exchange	thrp[e] <=>				Exchange		1	0	1000	0
EX_thym(e)	Thymine exchange	thym[e] <=>				Exchange		1	0	1000	0
EX_thymd(e)	Thymidine exchange	thymd[e] <=>				Exchange		1	0	1000	0
EX_tma(e)	Trimethylamine exchange	tma[e] <=>				Exchange		1	0	1000	0
EX_tmao(e)	Trimethylamine N-oxide exchange	tmao[e] <=>				Exchange		1	0	1000	0
EX_tre(e)	Trehalose exchange	tre[e] <=>				Exchange		1	0	1000	0
EX_trp-L(e)	L-Tryptophan exchange	trp-L[e] <=>				Exchange		1	0	1000	0
EX_tsul(e)	Thiosulfate exchange	tsul[e] <=>				Exchange		1	0	1000	0
EX_ttdca(e)	tetradecanoate (n-C14:0) exchange	ttdca[e] <=>				Exchange		1	0	1000	0
EX_ttdcea(e)	tetradecenoate (n-C14:1) exchange	ttdcea[e] <=>				Exchange		1	0	1000	0
EX_ttrcyc(e)	tetracycline exchange	ttrcyc[e] <=>				Exchange		1	0	1000	0
EX_tungs(e)	tungstate exchange	tungs[e] <=>				Exchange		1	-1000	1000	0
EX_tym(e)	Tyramine exchange	tym[e] <=>				Exchange		1	0	1000	0
EX_tyr-L(e)	L-Tyrosine exchange	tyr-L[e] <=>				Exchange		1	0	1000	0
EX_tyrp(e)	Phosphotyrosine exchange	tyrp[e] <=>				Exchange		1	0	1000	0
EX_uacgam(e)	UDP-N-acetyl-D-glucosamine exchange	uacgam[e] <=>				Exchange		1	0	1000	0
EX_udpacgal(e)	UDP-N-acetyl-D-galactosamine exchange	udpacgal[e] <=>				Exchange		1	0	1000	0
EX_udpg(e)	UDPglucose exchange	udpg[e] <=>				Exchange		1	0	1000	0
EX_udpgal(e)	UDPgalactose exchange	udpgal[e] <=>				Exchange		1	0	1000	0
EX_udpglcur(e)	UDP-D-glucuronate exchange	udpglcur[e] <=>				Exchange		1	0	1000	0
EX_ump(e)	UMP exchange	ump[e] <=>				Exchange		1	0	1000	0
EX_ura(e)	Uracil exchange	ura[e] <=>				Exchange		1	0	1000	0
EX_urea(e)	Urea exchange	urea[e] <=>				Exchange		1	0	1000	0
EX_uri(e)	Uridine exchange	uri[e] <=>				Exchange		1	0	1000	0
EX_val-L(e)	L-Valine exchange	val-L[e] <=>				Exchange		1	0	1000	0
EX_xan(e)	Xanthine exchange	xan[e] <=>				Exchange		1	0	1000	0
EX_xmp(e)	Xanthosine 5'-phosphate exchange	xmp[e] <=>				Exchange		1	0	1000	0
EX_xtsn(e)	Xanthosine exchange	xtsn[e] <=>				Exchange		1	0	1000	0
EX_xyl-D(e)	D-Xylose exchange	xyl-D[e] <=>				Exchange		1	0	1000	0
EX_xylu-L(e)	L-Xylulose exchange	xylu-L[e] <=>				Exchange		1	0	1000	0
EX_zn2(e)	Zinc exchange	zn2[e] <=>				Exchange		1	-1000	1000	0
12DGR120tipp	1,2 diacylglycerol transport via flipping (periplasm to cytoplasm, n-C12:0)	12dgr120[p] -> 12dgr120[c]				Transport, Inner Membrane		0	0	1000	0
12DGR140tipp	1,2 diacylglycerol transport via flipping (periplasm to cytoplasm, n-C14:0)	12dgr140[p] -> 12dgr140[c]				Transport, Inner Membrane		0	0	1000	0
12DGR141tipp	1,2 diacylglycerol transport via flipping (periplasm to cytoplasm, n-C14:1)	12dgr141[p] -> 12dgr141[c]				Transport, Inner Membrane		0	0	1000	0
12DGR160tipp	1,2 diacylglycerol transport via flipping (periplasm to cytoplasm, n-C16:0)	12dgr160[p] -> 12dgr160[c]				Transport, Inner Membrane		0	0	1000	0
12DGR161tipp	1,2 diacylglycerol transport via flipping (periplasm to cytoplasm, n-C16:1)	12dgr161[p] -> 12dgr161[c]				Transport, Inner Membrane		0	0	1000	0
12DGR180tipp	1,2 diacylglycerol transport via flipping (periplasm to cytoplasm, n-C18:0)	12dgr180[p] -> 12dgr180[c]				Transport, Inner Membrane		0	0	1000	0
12DGR181tipp	1,2 diacylglycerol transport via flipping (periplasm to cytoplasm, n-C18:1)	12dgr181[p] -> 12dgr181[c]				Transport, Inner Membrane		0	0	1000	0
12PPDRtex	(R)-Propane-1,2-diol transport via diffusion (extracellular to periplasm)	12ppd-R[e] <=> 12ppd-R[p]	( PhoE (b0241) ) or ( OmpF (b0929) ) or ( OmpN (b1377) ) or ( OmpC (b2215) )	(b0241 or b0929 or b1377 or b2215)	( PhoE ) or ( OmpF ) or ( OmpN ) or ( OmpC )	Transport, Outer Membrane Porin		1	-1000	1000	0
12PPDRtpp	(R)-Propane-1,2-diol facilitated transport (periplasm)	12ppd-R[p] <=> 12ppd-R[c]				Transport, Inner Membrane		1	-1000	1000	0
12PPDStex	(S)-Propane-1,2-diol transport via diffusion (extracellular to periplasm)	12ppd-S[e] <=> 12ppd-S[p]	( PhoE (b0241) ) or ( OmpF (b0929) ) or ( OmpN (b1377) ) or ( OmpC (b2215) )	(b0241 or b0929 or b1377 or b2215)	( PhoE ) or ( OmpF ) or ( OmpN ) or ( OmpC )	Transport, Outer Membrane Porin		1	-1000	1000	0
12PPDStpp	(S)-Propane-1,2-diol facilitated transport (periplasm)	12ppd-S[p] <=> 12ppd-S[c]				Transport, Inner Membrane		1	-1000	1000	0
14GLUCANabcpp	1,4-alpha-D-glucan transport via ABC system (periplasm)	atp[c] + h2o[c] + 14glucan[p] -> 14glucan[c] + adp[c] + h[c] + pi[c]	( MalE (b4034) and MalF (b4033) and MalG (b4032) and MalK (b4035) )	(b4034 and b4033 and b4032 and b4035)	( MalE and MalF and MalG and MalK )	Transport, Inner Membrane		0	0	1000	0
14GLUCANtexi	1,4-alpha-D-glucan transport via diffusion (extracellular to periplasm) irreversible	14glucan[e] -> 14glucan[p]	LamB (b4036)	b4036	LamB	Transport, Outer Membrane		0	0	1000	0
23CAMPtex	23cAMP transport via diffusion (extracellular to periplasm)	23camp[e] <=> 23camp[p]	( PhoE (b0241) ) or ( OmpF (b0929) ) or ( OmpN (b1377) ) or ( OmpC (b2215) )	(b0241 or b0929 or b1377 or b2215)	( PhoE ) or ( OmpF ) or ( OmpN ) or ( OmpC )	Transport, Outer Membrane Porin		1	-1000	1000	0
23CCMPtex	23cCMP transport via diffusion (extracellular to periplasm)	23ccmp[e] <=> 23ccmp[p]	( PhoE (b0241) ) or ( OmpF (b0929) ) or ( OmpN (b1377) ) or ( OmpC (b2215) )	(b0241 or b0929 or b1377 or b2215)	( PhoE ) or ( OmpF ) or ( OmpN ) or ( OmpC )	Transport, Outer Membrane Porin		1	-1000	1000	0
23CGMPtex	23cGMP transport via diffusion (extracellular to periplasm)	23cgmp[e] <=> 23cgmp[p]	( PhoE (b0241) ) or ( OmpF (b0929) ) or ( OmpN (b1377) ) or ( OmpC (b2215) )	(b0241 or b0929 or b1377 or b2215)	( PhoE ) or ( OmpF ) or ( OmpN ) or ( OmpC )	Transport, Outer Membrane Porin		1	-1000	1000	0
23CUMPtex	23cUMP transport via diffusion (extracellular to periplasm)	23cump[e] <=> 23cump[p]	( PhoE (b0241) ) or ( OmpF (b0929) ) or ( OmpN (b1377) ) or ( OmpC (b2215) )	(b0241 or b0929 or b1377 or b2215)	( PhoE ) or ( OmpF ) or ( OmpN ) or ( OmpC )	Transport, Outer Membrane Porin		1	-1000	1000	0
23DAPPAt2pp	2,3-diaminopropionate transport in via proton symport	23dappa[p] + h[p] -> 23dappa[c] + h[c]				Transport, Inner Membrane		0	0	1000	0
23DAPPAtex	2,3-diaminopropionate transport via diffusion	23dappa[e] <=> 23dappa[p]	( PhoE (b0241) ) or ( OmpF (b0929) ) or ( OmpN (b1377) ) or ( OmpC (b2215) )	(b0241 or b0929 or b1377 or b2215)	( PhoE ) or ( OmpF ) or ( OmpN ) or ( OmpC )	Transport, Outer Membrane Porin		1	-1000	1000	0
23PDE2pp	2',3'-cyclic-nucleotide phosphodiesterase (UMP) (periplasm)	23cump[p] + h2o[p] -> 3ump[p] + h[p]	CpdB (b4213)	b4213	CpdB	Nucleotide Salvage Pathway	3.1.4.16	0	0	1000	0
23PDE4pp	2',3'-cyclic-nucleotide phosphodiesterase (CMP) (periplasm)	23ccmp[p] + h2o[p] -> 3cmp[p] + h[p]	CpdB (b4213)	b4213	CpdB	Nucleotide Salvage Pathway	3.1.4.16	0	0	1000	0
23PDE7pp	2',3'-cyclic-nucleotide phosphodiesterase (AMP) (periplasm)	23camp[p] + h2o[p] -> 3amp[p] + h[p]	CpdB (b4213)	b4213	CpdB	Nucleotide Salvage Pathway	3.1.4.16	0	0	1000	0
23PDE9pp	2',3'-cyclic-nucleotide phosphodiesterase (GMP) (periplasm)	23cgmp[p] + h2o[p] -> 3gmp[p] + h[p]	CpdB (b4213)	b4213	CpdB	Nucleotide Salvage Pathway	3.1.4.16	0	0	1000	0
26DAHtex	meso-2,6-Diaminoheptanedioate transport via diffusion (extracellular to periplasm)	26dap-M[e] <=> 26dap-M[p]	( PhoE (b0241) ) or ( OmpF (b0929) ) or ( OmpN (b1377) ) or ( OmpC (b2215) )	(b0241 or b0929 or b1377 or b2215)	( PhoE ) or ( OmpF ) or ( OmpN ) or ( OmpC )	Transport, Outer Membrane Porin		1	-1000	1000	0
2AGPA120tipp	2-Acyl-sn-glycero-3-phosphatidate (n-C12:0) transporter via facilitated diffusion (periplasm)	2ddecg3p[p] -> 2ddecg3p[c]	LplT (b2835)	b2835	LplT	Transport, Inner Membrane		0	0	1000	0
2AGPA140tipp	2-Acyl-sn-glycero-3-phosphatidate (n-C14:0) transporter via facilitated diffusion (periplasm)	2tdecg3p[p] -> 2tdecg3p[c]	LplT (b2835)	b2835	LplT	Transport, Inner Membrane		0	0	1000	0
2AGPA141tipp	2-Acyl-sn-glycero-3-phosphatidate (n-C14:1) transporter via facilitated diffusion (periplasm)	2tdec7eg3p[p] -> 2tdec7eg3p[c]	LplT (b2835)	b2835	LplT	Transport, Inner Membrane		0	0	1000	0
2AGPA160tipp	2-Acyl-sn-glycero-3-phosphatidate (n-C16:0) transporter via facilitated diffusion (periplasm)	2hdecg3p[p] -> 2hdecg3p[c]	LplT (b2835)	b2835	LplT	Transport, Inner Membrane		0	0	1000	0
2AGPA161tipp	2-Acyl-sn-glycero-3-phosphatidate (n-C16:1) transporter via facilitated diffusion (periplasm)	2hdec9eg3p[p] -> 2hdec9eg3p[c]	LplT (b2835)	b2835	LplT	Transport, Inner Membrane		0	0	1000	0
2AGPA180tipp	2-Acyl-sn-glycero-3-phosphatidate (n-C18:0) transporter via facilitated diffusion (periplasm)	2odecg3p[p] -> 2odecg3p[c]	LplT (b2835)	b2835	LplT	Transport, Inner Membrane		0	0	1000	0
2AGPA181tipp	2-Acyl-sn-glycero-3-phosphatidate (n-C18:1) transporter via facilitated diffusion (periplasm)	2odec11eg3p[p] -> 2odec11eg3p[c]	LplT (b2835)	b2835	LplT	Transport, Inner Membrane		0	0	1000	0
2AGPE120tipp	2-Acyl-sn-glycero-3-phosphoethanolamine (n-C12:0) transporter via facilitated diffusion (periplasm)	2agpe120[p] -> 2agpe120[c]	LplT (b2835)	b2835	LplT	Transport, Inner Membrane		0	0	1000	0
2AGPE140tipp	2-Acyl-sn-glycero-3-phosphoethanolamine (n-C14:0) transporter via facilitated diffusion (periplasm)	2agpe140[p] -> 2agpe140[c]	LplT (b2835)	b2835	LplT	Transport, Inner Membrane		0	0	1000	0
2AGPE141tipp	2-Acyl-sn-glycero-3-phosphoethanolamine (n-C14:1) transporter via facilitated diffusion (periplasm)	2agpe141[p] -> 2agpe141[c]	LplT (b2835)	b2835	LplT	Transport, Inner Membrane		0	0	1000	0
2AGPE160tipp	2-Acyl-sn-glycero-3-phosphoethanolamine (n-C16:0) transporter via facilitated diffusion (periplasm)	2agpe160[p] -> 2agpe160[c]	LplT (b2835)	b2835	LplT	Transport, Inner Membrane		0	0	1000	0
2AGPE161tipp	2-Acyl-sn-glycero-3-phosphoethanolamine (n-C16:1) transporter via facilitated diffusion (periplasm)	2agpe161[p] -> 2agpe161[c]	LplT (b2835)	b2835	LplT	Transport, Inner Membrane		0	0	1000	0
2AGPE180tipp	2-Acyl-sn-glycero-3-phosphoethanolamine (n-C18:0) transporter via facilitated diffusion (periplasm)	2agpe180[p] -> 2agpe180[c]	LplT (b2835)	b2835	LplT	Transport, Inner Membrane		0	0	1000	0
2AGPE181tipp	2-Acyl-sn-glycero-3-phosphoethanolamine (n-C18:1) transporter via facilitated diffusion (periplasm)	2agpe181[p] -> 2agpe181[c]	LplT (b2835)	b2835	LplT	Transport, Inner Membrane		0	0	1000	0
2AGPEAT120	2-acyl-glycerophospho-ethanolamine acyltransferase (n-C12:0)	2agpe120[c] + atp[c] + ddca[c] -> amp[c] + pe120[c] + ppi[c]	Aas (b2836)	b2836	Aas	Glycerophospholipid Metabolism	2.3.1.40	0	0	1000	0
2AGPEAT140	2-acyl-glycerophospho-ethanolamine acyltransferase (n-C14:0)	2agpe140[c] + atp[c] + ttdca[c] -> amp[c] + pe140[c] + ppi[c]	Aas (b2836)	b2836	Aas	Glycerophospholipid Metabolism	2.3.1.40	0	0	1000	0
2AGPEAT141	2-acyl-glycerophospho-ethanolamine acyltransferase (n-C14:1)	2agpe141[c] + atp[c] + ttdcea[c] -> amp[c] + pe141[c] + ppi[c]	Aas (b2836)	b2836	Aas	Glycerophospholipid Metabolism	2.3.1.40	0	0	1000	0
2AGPEAT160	2-acyl-glycerophospho-ethanolamine acyltransferase (n-C16:0)	2agpe160[c] + atp[c] + hdca[c] -> amp[c] + pe160[c] + ppi[c]	Aas (b2836)	b2836	Aas	Glycerophospholipid Metabolism	2.3.1.40	0	0	1000	0
2AGPEAT161	2-acyl-glycerophospho-ethanolamine acyltransferase (n-C16:1)	2agpe161[c] + atp[c] + hdcea[c] -> amp[c] + pe161[c] + ppi[c]	Aas (b2836)	b2836	Aas	Glycerophospholipid Metabolism	2.3.1.40	0	0	1000	0
2AGPEAT180	2-acyl-glycerophospho-ethanolamine acyltransferase (n-C18:0)	2agpe180[c] + atp[c] + ocdca[c] -> amp[c] + pe180[c] + ppi[c]	Aas (b2836)	b2836	Aas	Glycerophospholipid Metabolism	2.3.1.40	0	0	1000	0
2AGPEAT181	2-acyl-glycerophospho-ethanolamine acyltransferase (n-C18:1)	2agpe181[c] + atp[c] + ocdcea[c] -> amp[c] + pe181[c] + ppi[c]	Aas (b2836)	b2836	Aas	Glycerophospholipid Metabolism	2.3.1.40	0	0	1000	0
2AGPG120tipp	2-Acyl-sn-glycero-3-phosphoglycerol (n-C12:0) transporter via facilitated diffusion (periplasm)	2agpg120[p] -> 2agpg120[c]	LplT (b2835)	b2835	LplT	Transport, Inner Membrane		0	0	1000	0
2AGPG140tipp	2-Acyl-sn-glycero-3-phosphoglycerol (n-C14:0) transporter via facilitated diffusion (periplasm)	2agpg140[p] -> 2agpg140[c]	LplT (b2835)	b2835	LplT	Transport, Inner Membrane		0	0	1000	0
2AGPG141tipp	2-Acyl-sn-glycero-3-phosphoglycerol (n-C14:1) transporter via facilitated diffusion (periplasm)	2agpg141[p] -> 2agpg141[c]	LplT (b2835)	b2835	LplT	Transport, Inner Membrane		0	0	1000	0
2AGPG160tipp	2-Acyl-sn-glycero-3-phosphoglycerol (n-C16:0) transporter via facilitated diffusion (periplasm)	2agpg160[p] -> 2agpg160[c]	LplT (b2835)	b2835	LplT	Transport, Inner Membrane		0	0	1000	0
2AGPG161tipp	2-Acyl-sn-glycero-3-phosphoglycerol (n-C16:1) transporter via facilitated diffusion (periplasm)	2agpg161[p] -> 2agpg161[c]	LplT (b2835)	b2835	LplT	Transport, Inner Membrane		0	0	1000	0
2AGPG180tipp	2-Acyl-sn-glycero-3-phosphoglycerol (n-C18:0) transporter via facilitated diffusion (periplasm)	2agpg180[p] -> 2agpg180[c]	LplT (b2835)	b2835	LplT	Transport, Inner Membrane		0	0	1000	0
2AGPG181tipp	2-Acyl-sn-glycero-3-phosphoglycerol (n-C18:1) transporter via facilitated diffusion (periplasm)	2agpg181[p] -> 2agpg181[c]	LplT (b2835)	b2835	LplT	Transport, Inner Membrane		0	0	1000	0
2AGPGAT120	2-acyl-glycerophospho-glycerol acyltransferase (n-C12:0)	2agpg120[c] + atp[c] + ddca[c] -> amp[c] + pg120[c] + ppi[c]	Aas (b2836)	b2836	Aas	Glycerophospholipid Metabolism	2.3.1.40	0	0	1000	0
2AGPGAT140	2-acyl-glycerophospho-glycerol acyltransferase (n-C14:0)	2agpg140[c] + atp[c] + ttdca[c] -> amp[c] + pg140[c] + ppi[c]	Aas (b2836)	b2836	Aas	Glycerophospholipid Metabolism	2.3.1.40	0	0	1000	0
2AGPGAT141	2-acyl-glycerophospho-glycerol acyltransferase (n-C14:1)	2agpg141[c] + atp[c] + ttdcea[c] -> amp[c] + pg141[c] + ppi[c]	Aas (b2836)	b2836	Aas	Glycerophospholipid Metabolism	2.3.1.40	0	0	1000	0
2AGPGAT160	2-acyl-glycerophospho-glycerol acyltransferase (n-C16:0)	2agpg160[c] + atp[c] + hdca[c] -> amp[c] + pg160[c] + ppi[c]	Aas (b2836)	b2836	Aas	Glycerophospholipid Metabolism	2.3.1.40	0	0	1000	0
2AGPGAT161	2-acyl-glycerophospho-glycerol acyltransferase (n-C16:1)	2agpg161[c] + atp[c] + hdcea[c] -> amp[c] + pg161[c] + ppi[c]	Aas (b2836)	b2836	Aas	Glycerophospholipid Metabolism	2.3.1.40	0	0	1000	0
2AGPGAT180	2-acyl-glycerophospho-glycerol acyltransferase (n-C18:0)	2agpg180[c] + atp[c] + ocdca[c] -> amp[c] + pg180[c] + ppi[c]	Aas (b2836)	b2836	Aas	Glycerophospholipid Metabolism	2.3.1.40	0	0	1000	0
2AGPGAT181	2-acyl-glycerophospho-glycerol acyltransferase (n-C18:1)	2agpg181[c] + atp[c] + ocdcea[c] -> amp[c] + pg181[c] + ppi[c]	Aas (b2836)	b2836	Aas	Glycerophospholipid Metabolism	2.3.1.40	0	0	1000	0
2DGULRGx	2-Dehydro-L-gulonate reductase to gluconate (NADH)	2dhguln[c] + h[c] + nadh[c] -> glcn[c] + nad[c]	YiaE (b3553)	b3553	YiaE	Alternate Carbon Metabolism		0	0	1000	0
2DGULRGy	2-Dehydro-L-gulonate reductase to gluconate (NADPH)	2dhguln[c] + h[c] + nadph[c] -> glcn[c] + nadp[c]	YiaE (b3553)	b3553	YiaE	Alternate Carbon Metabolism	1.1.1.215	0	0	1000	0
2DGULRx	2-dehydro-L-gulonate reductase (NADH)	2dhguln[c] + h[c] + nadh[c] -> idon-L[c] + nad[c]	YiaE (b3553)	b3553	YiaE	Alternate Carbon Metabolism		0	0	1000	0
2DGULRy	2-dehydro-L-gulonate reductase (NADPH)	2dhguln[c] + h[c] + nadph[c] -> idon-L[c] + nadp[c]	YiaE (b3553)	b3553	YiaE	Alternate Carbon Metabolism		0	0	1000	0
2MAHMP	2-Methyl-4-amino-5-hydroxymethylpyrimidine diphosphatase	2mahmp[c] + h2o[c] -> 4ampm[c] + h[c] + pi[c]	( Cof (b0446) ) or ( YmfB (b1134) )	(b0446 or b1134)	( Cof ) or ( YmfB )	Cofactor and Prosthetic Group Biosynthesis		0	0	1000	0
34dhpactex	dihydroxyphenylacetaldehyde transport via diffusion (extracellular to periplasm)	34dhpac[e] <=> 34dhpac[p]	( PhoE (b0241) ) or ( OmpF (b0929) ) or ( OmpN (b1377) ) or ( OmpC (b2215) )	(b0241 or b0929 or b1377 or b2215)	( PhoE ) or ( OmpF ) or ( OmpN ) or ( OmpC )	Transport, Outer Membrane Porin		1	-1000	1000	0
3AMACHYD	3-aminoacrylate hydrolase	3amac[c] + h[c] + h2o[c] -> msa[c] + nh4[c]	RutD (b1009)	b1009	RutD	Nucleotide Salvage Pathway		0	0	1000	0
3AMPtex	3AMP transport via diffusion (extracellular to periplasm)	3amp[e] <=> 3amp[p]	( PhoE (b0241) ) or ( OmpF (b0929) ) or ( OmpN (b1377) ) or ( OmpC (b2215) )	(b0241 or b0929 or b1377 or b2215)	( PhoE ) or ( OmpF ) or ( OmpN ) or ( OmpC )	Transport, Outer Membrane Porin		1	-1000	1000	0
3CMPtex	3CMP transport via diffusion (extracellular to periplasm)	3cmp[e] <=> 3cmp[p]	( PhoE (b0241) ) or ( OmpF (b0929) ) or ( OmpN (b1377) ) or ( OmpC (b2215) )	(b0241 or b0929 or b1377 or b2215)	( PhoE ) or ( OmpF ) or ( OmpN ) or ( OmpC )	Transport, Outer Membrane Porin		1	-1000	1000	0
3GMPtex	3GMP transport via diffusion (extracellular to periplasm)	3gmp[e] <=> 3gmp[p]	( OmpF (b0929) ) or ( OmpN (b1377) ) or ( OmpC (b2215) ) or ( PhoE (b0241) )	(b0929 or b1377 or b2215 or b0241)	( OmpF ) or ( OmpN ) or ( OmpC ) or ( PhoE )	Transport, Outer Membrane Porin		1	-1000	1000	0
3HAD100	3-hydroxyacyl-[acyl-carrier-protein] dehydratase (n-C10:0)	3hdecACP[c] -> h2o[c] + tdec2eACP[c]	( FabA (b0954) ) or ( FabZ (b0180) )	(b0954 or b0180)	( FabA ) or ( FabZ )	Cell Envelope Biosynthesis	4.2.1.60	0	0	1000	0
3HAD120	3-hydroxyacyl-[acyl-carrier-protein] dehydratase (n-C12:0)	3hddecACP[c] -> h2o[c] + tddec2eACP[c]	( FabZ (b0180) ) or ( FabA (b0954) )	(b0180 or b0954)	( FabZ ) or ( FabA )	Cell Envelope Biosynthesis	4.2.1.61	0	0	1000	0
3HAD121	3-hydroxyacyl-[acyl-carrier-protein] dehydratase (n-C12:1)	3hcddec5eACP[c] -> h2o[c] + t3c5ddeceACP[c]	( FabZ (b0180) ) or ( FabA (b0954) )	(b0180 or b0954)	( FabZ ) or ( FabA )	Cell Envelope Biosynthesis	4.2.1.61	0	0	1000	0
3HAD140	3-hydroxyacyl-[acyl-carrier-protein] dehydratase (n-C14:0)	3hmrsACP[c] -> h2o[c] + tmrs2eACP[c]	( FabA (b0954) ) or ( FabZ (b0180) )	(b0954 or b0180)	( FabA ) or ( FabZ )	Cell Envelope Biosynthesis	4.2.1.61	0	0	1000	0
3HAD141	3-hydroxyacyl-[acyl-carrier-protein] dehydratase (n-C14:1)	3hcmrs7eACP[c] -> h2o[c] + t3c7mrseACP[c]	( FabA (b0954) ) or ( FabZ (b0180) )	(b0954 or b0180)	( FabA ) or ( FabZ )	Cell Envelope Biosynthesis	4.2.1.61	0	0	1000	0
3HAD160	3-hydroxyacyl-[acyl-carrier-protein] dehydratase (n-C16:0)	3hpalmACP[c] -> h2o[c] + tpalm2eACP[c]	( FabA (b0954) ) or ( FabZ (b0180) )	(b0954 or b0180)	( FabA ) or ( FabZ )	Cell Envelope Biosynthesis	4.2.1.61	0	0	1000	0
3HAD161	3-hydroxyacyl-[acyl-carrier-protein] dehydratase (n-C16:1)	3hcpalm9eACP[c] -> h2o[c] + t3c9palmeACP[c]	( FabZ (b0180) ) or ( FabA (b0954) )	(b0180 or b0954)	( FabZ ) or ( FabA )	Cell Envelope Biosynthesis	4.2.1.61	0	0	1000	0
3HAD180	3-hydroxyacyl-[acyl-carrier-protein] dehydratase (n-C18:0)	3hoctaACP[c] -> h2o[c] + toctd2eACP[c]	( FabA (b0954) ) or ( FabZ (b0180) )	(b0954 or b0180)	( FabA ) or ( FabZ )	Cell Envelope Biosynthesis	4.2.1.61	0	0	1000	0
3HAD181	3-hydroxyacyl-[acyl-carrier-protein] dehydratase (n-C18:1)	3hcvac11eACP[c] -> h2o[c] + t3c11vaceACP[c]	( FabA (b0954) ) or ( FabZ (b0180) )	(b0954 or b0180)	( FabA ) or ( FabZ )	Cell Envelope Biosynthesis	4.2.1.61	0	0	1000	0
3HAD40	3-hydroxyacyl-[acyl-carrier-protein] dehydratase (n-C4:0)	3haACP[c] -> but2eACP[c] + h2o[c]	( FabA (b0954) ) or ( FabZ (b0180) )	(b0954 or b0180)	( FabA ) or ( FabZ )	Cell Envelope Biosynthesis	4.2.1.58	0	0	1000	0
3HAD60	3-hydroxyacyl-[acyl-carrier-protein] dehydratase (n-C6:0)	3hhexACP[c] -> h2o[c] + thex2eACP[c]	( FabA (b0954) ) or ( FabZ (b0180) )	(b0954 or b0180)	( FabA ) or ( FabZ )	Cell Envelope Biosynthesis	4.2.1.58	0	0	1000	0
3HAD80	3-hydroxyacyl-[acyl-carrier-protein] dehydratase (n-C8:0)	3hoctACP[c] -> h2o[c] + toct2eACP[c]	( FabA (b0954) ) or ( FabZ (b0180) )	(b0954 or b0180)	( FabA ) or ( FabZ )	Cell Envelope Biosynthesis	4.2.1.58	0	0	1000	0
3HCINNMH	3-hydroxycinnamate hydroxylase	3hcinnm[c] + h[c] + nadh[c] + o2[c] -> dhcinnm[c] + h2o[c] + nad[c]	MhpA (b0347)	b0347	MhpA	Alternate Carbon Metabolism		0	0	1000	0
3HPPPNH	3-(3-hydroxy-phenyl)propionate hydroxylase	3hpppn[c] + h[c] + nadh[c] + o2[c] -> dhpppn[c] + h2o[c] + nad[c]	MhpA (b0347)	b0347	MhpA	Alternate Carbon Metabolism		0	0	1000	0
3HPPtex	3-hydroxypropionate transport via diffusion (extracellular to periplasm)	3hpp[e] <=> 3hpp[p]	( OmpN (b1377) ) or ( OmpF (b0929) ) or ( OmpC (b2215) ) or ( PhoE (b0241) )	(b1377 or b0929 or b2215 or b0241)	( OmpN ) or ( OmpF ) or ( OmpC ) or ( PhoE )	Transport, Outer Membrane Porin		1	-1000	1000	0
3HPPtpp	3-hydroxypropionate transport via proton symport (periplasm)	3hpp[c] + h[c] -> 3hpp[p] + h[p]				Transport, Inner Membrane		0	0	1000	0
3KGK	3-keto-L-gulonate kinase	3dhguln[c] + atp[c] -> 3dhgulnp[c] + adp[c] + h[c]	LyxK (b3580)	b3580	LyxK	Alternate Carbon Metabolism		0	0	1000	0
3NTD2pp	3'-nucleotidase (UMP) (periplasm)	3ump[p] + h2o[p] -> pi[p] + uri[p]	CpdB (b4213)	b4213	CpdB	Nucleotide Salvage Pathway		0	0	1000	0
3NTD4pp	3'-nucleotidase (CMP) (periplasm)	3cmp[p] + h2o[p] -> cytd[p] + pi[p]	CpdB (b4213)	b4213	CpdB	Nucleotide Salvage Pathway		0	0	1000	0
3NTD7pp	3'-nucleotidase (AMP) (periplasm)	3amp[p] + h2o[p] -> adn[p] + pi[p]	CpdB (b4213)	b4213	CpdB	Nucleotide Salvage Pathway		0	0	1000	0
3NTD9pp	3'-nucleotidase (GMP) (periplasm)	3gmp[p] + h2o[p] -> gsn[p] + pi[p]	CpdB (b4213)	b4213	CpdB	Nucleotide Salvage Pathway		0	0	1000	0
3OAR100	3-oxoacyl-[acyl-carrier-protein] reductase (n-C10:0)	3odecACP[c] + h[c] + nadph[c] <=> 3hdecACP[c] + nadp[c]	FabG (b1093)	b1093	FabG	Cell Envelope Biosynthesis	1.1.1.100	1	-1000	1000	0
3OAR120	3-oxoacyl-[acyl-carrier-protein] reductase (n-C12:0)	3oddecACP[c] + h[c] + nadph[c] <=> 3hddecACP[c] + nadp[c]	FabG (b1093)	b1093	FabG	Cell Envelope Biosynthesis	1.1.1.100	1	-1000	1000	0
3OAR121	3-oxoacyl-[acyl-carrier-protein] reductase (n-C12:1)	3ocddec5eACP[c] + h[c] + nadph[c] -> 3hcddec5eACP[c] + nadp[c]	FabG (b1093)	b1093	FabG	Cell Envelope Biosynthesis	1.1.1.100	0	0	1000	0
3OAR140	3-oxoacyl-[acyl-carrier-protein] reductase (n-C14:0)	3omrsACP[c] + h[c] + nadph[c] <=> 3hmrsACP[c] + nadp[c]	FabG (b1093)	b1093	FabG	Cell Envelope Biosynthesis	1.1.1.100	1	-1000	1000	0
3OAR141	3-oxoacyl-[acyl-carrier-protein] reductase (n-C14:1)	3ocmrs7eACP[c] + h[c] + nadph[c] -> 3hcmrs7eACP[c] + nadp[c]	FabG (b1093)	b1093	FabG	Cell Envelope Biosynthesis	1.1.1.100	0	0	1000	0
3OAR160	3-oxoacyl-[acyl-carrier-protein] reductase (n-C16:0)	3opalmACP[c] + h[c] + nadph[c] <=> 3hpalmACP[c] + nadp[c]	FabG (b1093)	b1093	FabG	Cell Envelope Biosynthesis	1.1.1.100	1	-1000	1000	0
3OAR161	3-oxoacyl-[acyl-carrier-protein] reductase (n-C16:1)	3ocpalm9eACP[c] + h[c] + nadph[c] -> 3hcpalm9eACP[c] + nadp[c]	FabG (b1093)	b1093	FabG	Cell Envelope Biosynthesis	1.1.1.100	0	0	1000	0
3OAR180	3-oxoacyl-[acyl-carrier-protein] reductase (n-C18:0)	3ooctdACP[c] + h[c] + nadph[c] <=> 3hoctaACP[c] + nadp[c]	FabG (b1093)	b1093	FabG	Cell Envelope Biosynthesis	1.1.1.100	1	-1000	1000	0
3OAR181	3-oxoacyl-[acyl-carrier-protein] reductase (n-C18:1)	3ocvac11eACP[c] + h[c] + nadph[c] -> 3hcvac11eACP[c] + nadp[c]	FabG (b1093)	b1093	FabG	Cell Envelope Biosynthesis	1.1.1.100	0	0	1000	0
3OAR40	3-oxoacyl-[acyl-carrier-protein] reductase (n-C4:0)	actACP[c] + h[c] + nadph[c] <=> 3haACP[c] + nadp[c]	FabG (b1093)	b1093	FabG	Cell Envelope Biosynthesis	1.1.1.100	1	-1000	1000	0
3OAR60	3-oxoacyl-[acyl-carrier-protein] reductase (n-C6:0)	3ohexACP[c] + h[c] + nadph[c] <=> 3hhexACP[c] + nadp[c]	FabG (b1093)	b1093	FabG	Cell Envelope Biosynthesis	1.1.1.100	1	-1000	1000	0
3OAR80	3-oxoacyl-[acyl-carrier-protein] reductase (n-C8:0)	3ooctACP[c] + h[c] + nadph[c] <=> 3hoctACP[c] + nadp[c]	FabG (b1093)	b1093	FabG	Cell Envelope Biosynthesis	1.1.1.100	1	-1000	1000	0
3OAS100	3-oxoacyl-[acyl-carrier-protein] synthase (n-C10:0)	h[c] + malACP[c] + ocACP[c] -> 3odecACP[c] + ACP[c] + co2[c]	( FabB (b2323) ) or ( FabF (b1095) )	(b2323 or b1095)	( FabB ) or ( FabF )	Cell Envelope Biosynthesis	2.3.1.41	0	0	1000	0
3OAS120	3-oxoacyl-[acyl-carrier-protein] synthase (n-C12:0)	dcaACP[c] + h[c] + malACP[c] -> 3oddecACP[c] + ACP[c] + co2[c]	( FabF (b1095) ) or ( FabB (b2323) )	(b1095 or b2323)	( FabF ) or ( FabB )	Cell Envelope Biosynthesis	2.3.1.41	0	0	1000	0
3OAS121	3-oxoacyl-[acyl-carrier-protein] synthase (n-C12:1)	cdec3eACP[c] + h[c] + malACP[c] -> 3ocddec5eACP[c] + ACP[c] + co2[c]	FabB (b2323)	b2323	FabB	Cell Envelope Biosynthesis	2.3.1.41	0	0	1000	0
3OAS140	3-oxoacyl-[acyl-carrier-protein] synthase (n-C14:0)	ddcaACP[c] + h[c] + malACP[c] -> 3omrsACP[c] + ACP[c] + co2[c]	( FabB (b2323) ) or ( FabF (b1095) )	(b2323 or b1095)	( FabB ) or ( FabF )	Cell Envelope Biosynthesis	2.3.1.41	0	0	1000	0
3OAS141	3-oxoacyl-[acyl-carrier-protein] synthase (n-C14:1)	cddec5eACP[c] + h[c] + malACP[c] -> 3ocmrs7eACP[c] + ACP[c] + co2[c]	FabB (b2323)	b2323	FabB	Cell Envelope Biosynthesis	2.3.1.41	0	0	1000	0
3OAS160	3-oxoacyl-[acyl-carrier-protein] synthase (n-C16:0)	h[c] + malACP[c] + myrsACP[c] -> 3opalmACP[c] + ACP[c] + co2[c]	( FabB (b2323) ) or ( FabF (b1095) )	(b2323 or b1095)	( FabB ) or ( FabF )	Cell Envelope Biosynthesis	2.3.1.41	0	0	1000	0
3OAS161	3-oxoacyl-[acyl-carrier-protein] synthase (n-C16:1)	h[c] + malACP[c] + tdeACP[c] -> 3ocpalm9eACP[c] + ACP[c] + co2[c]	FabB (b2323)	b2323	FabB	Cell Envelope Biosynthesis	2.3.1.41	0	0	1000	0
3OAS180	3-oxoacyl-[acyl-carrier-protein] synthase (n-C18:0)	h[c] + malACP[c] + palmACP[c] -> 3ooctdACP[c] + ACP[c] + co2[c]	( FabF (b1095) ) or ( FabB (b2323) )	(b1095 or b2323)	( FabF ) or ( FabB )	Cell Envelope Biosynthesis	2.3.1.41	0	0	1000	0
3OAS181	3-oxoacyl-[acyl-carrier-protein] synthase (n-C18:1)	h[c] + hdeACP[c] + malACP[c] -> 3ocvac11eACP[c] + ACP[c] + co2[c]	FabF (b1095)	b1095	FabF	Cell Envelope Biosynthesis	2.3.1.41	0	0	1000	0
3OAS60	3-oxoacyl-[acyl-carrier-protein] synthase (n-C6:0)	butACP[c] + h[c] + malACP[c] -> 3ohexACP[c] + ACP[c] + co2[c]	( FabF (b1095) ) or ( FabB (b2323) )	(b1095 or b2323)	( FabF ) or ( FabB )	Cell Envelope Biosynthesis	2.3.1.41	0	0	1000	0
3OAS80	3-oxoacyl-[acyl-carrier-protein] synthase (n-C8:0)	h[c] + hexACP[c] + malACP[c] -> 3ooctACP[c] + ACP[c] + co2[c]	( FabB (b2323) ) or ( FabF (b1095) )	(b2323 or b1095)	( FabB ) or ( FabF )	Cell Envelope Biosynthesis	2.3.1.41	0	0	1000	0
3OXCOAT	3-oxoadipyl-CoA thiolase	coa[c] + oxadpcoa[c] -> accoa[c] + succoa[c]	PaaJ (b1397)	b1397	PaaJ	Alternate Carbon Metabolism		0	0	1000	0
3PEPTabcpp	tripeptide (LalaDgluMdap) transport via ABC system (periplasm)	atp[c] + h2o[c] + LalaDgluMdap[p] -> LalaDgluMdap[c] + adp[c] + h[c] + pi[c]	( MppA (b1329) and OppB (b1244) and OppC (b1245) and OppD (b1246) and OppF (b1247) )	(b1329 and b1244 and b1245 and b1246 and b1247)	( MppA and OppB and OppC and OppD and OppF )	Murein Recycling		0	0	1000	0
3PEPTtex	LalaDgluMdap (tripeptide) transport via diffusion (extracellular to periplasm)	LalaDgluMdap[e] <=> LalaDgluMdap[p]	( PhoE (b0241) ) or ( OmpF (b0929) ) or ( OmpN (b1377) ) or ( OmpC (b2215) )	(b0241 or b0929 or b1377 or b2215)	( PhoE ) or ( OmpF ) or ( OmpN ) or ( OmpC )	Transport, Outer Membrane Porin		1	-1000	1000	0
3UMPtex	3UMP transport via diffusion (extracellular to periplasm)	3ump[e] <=> 3ump[p]	( PhoE (b0241) ) or ( OmpF (b0929) ) or ( OmpN (b1377) ) or ( OmpC (b2215) )	(b0241 or b0929 or b1377 or b2215)	( PhoE ) or ( OmpF ) or ( OmpN ) or ( OmpC )	Transport, Outer Membrane Porin		1	-1000	1000	0
42A12BOOXpp	4-(2-Aminoethyl)-1,2-benzenediol:oxygen oxidoreductase(deaminating)(flavin-containing)	dopa[p] + h2o[p] + o2[p] -> 34dhpac[p] + h2o2[p] + nh4[p]	TynA (b1386)	b1386	TynA	Nitrogen Metabolism	1.4.3.6	0	0	1000	0
4HOXPACDtex	4-hydroxyphenylacetaldehyde transport via diffusion (extracellular to periplasm)	4hoxpacd[e] <=> 4hoxpacd[p]	( PhoE (b0241) ) or ( OmpF (b0929) ) or ( OmpN (b1377) ) or ( OmpC (b2215) )	(b0241 or b0929 or b1377 or b2215)	( PhoE ) or ( OmpF ) or ( OmpN ) or ( OmpC )	Transport, Outer Membrane Porin		1	-1000	1000	0
4HTHRS	4-Hydroxy-L-threonine synthase	h2o[c] + phthr[c] -> 4hthr[c] + pi[c]	ThrC (b0004)	b0004	ThrC	Cofactor and Prosthetic Group Biosynthesis		0	0	1000	0
4PCP	tetrapeptide L,D-carboxypeptidase	LalaDgluMdapDala[c] + h2o[c] -> LalaDgluMdap[c] + ala-D[c]	LdcA (b1192)	b1192	LdcA	Murein Recycling		0	0	1000	0
4PCPpp	tetrapeptide L,D-carboxypeptidase (periplasm)	LalaDgluMdapDala[p] + h2o[p] -> LalaDgluMdap[p] + ala-D[p]				Murein Recycling		0	0	1000	0
4PEPTabcpp	tetrapeptide (LalaDgluMdapDala) transport via ABC system (periplasm)	atp[c] + h2o[c] + LalaDgluMdapDala[p] -> LalaDgluMdapDala[c] + adp[c] + h[c] + pi[c]	( OppA (b1243) and OppB (b1244) and OppC (b1245) and OppD (b1246) and OppF (b1247) )	(b1243 and b1244 and b1245 and b1246 and b1247)	( OppA and OppB and OppC and OppD and OppF )	Murein Recycling		0	0	1000	0
4PEPTtex	LalaDgluMdapDala (pentapeptide) transport via diffusion (extracellular to periplasm)	LalaDgluMdapDala[e] <=> LalaDgluMdapDala[p]	( PhoE (b0241) ) or ( OmpF (b0929) ) or ( OmpN (b1377) ) or ( OmpC (b2215) )	(b0241 or b0929 or b1377 or b2215)	( PhoE ) or ( OmpF ) or ( OmpN ) or ( OmpC )	Transport, Outer Membrane Porin		1	-1000	1000	0
5DGLCNR	5-dehydro-D-gluconate reductase	5dglcn[c] + h[c] + nadph[c] <=> glcn[c] + nadp[c]	IdnO (b4266)	b4266	IdnO	Alternate Carbon Metabolism	1.1.1.69	1	-1000	1000	0
5DGLCNt2rpp	5-Dehydro-D-gluconate transport via proton symport, reversible (periplasm)	5dglcn[p] + h[p] <=> 5dglcn[c] + h[c]	IdnT (b4265)	b4265	IdnT	Transport, Inner Membrane		1	-1000	1000	0
5DGLCNtex	5-Dehydro-D-gluconate transport via diffusion (extracellular to periplasm)	5dglcn[e] <=> 5dglcn[p]	( PhoE (b0241) ) or ( OmpF (b0929) ) or ( OmpC (b2215) ) or ( OmpN (b1377) )	(b0241 or b0929 or b2215 or b1377)	( PhoE ) or ( OmpF ) or ( OmpC ) or ( OmpN )	Transport, Outer Membrane Porin		1	-1000	1000	0
5DOAN	5'-deoxyadenosine nuclosidase	dad-5[c] + h2o[c] -> 5drib[c] + ade[c]	Mtn (b0159)	b0159	Mtn	Cofactor and Prosthetic Group Biosynthesis		0	0	1000	0
5MTRtex	5-Methylthio-D-ribose transport via proton diffusion (extracellular to periplasm)	5mtr[e] <=> 5mtr[p]	( OmpN (b1377) ) or ( OmpF (b0929) ) or ( OmpC (b2215) ) or ( PhoE (b0241) )	(b1377 or b0929 or b2215 or b0241)	( OmpN ) or ( OmpF ) or ( OmpC ) or ( PhoE )	Transport, Outer Membrane Porin		1	-1000	1000	0
5MTRtpp	5-Methylthio-D-ribose transport via proton symport (periplasm)	5mtr[c] + h[c] -> 5mtr[p] + h[p]				Transport, Inner Membrane		0	0	1000	0
A5PISO	arabinose-5-phosphate isomerase	ru5p-D[c] <=> ara5p[c]	( YrbH (b3197) ) or ( GutQ (b2708) )	(b3197 or b2708)	( YrbH ) or ( GutQ )	Alternate Carbon Metabolism	5.3.1.13	1	-1000	1000	0
AACPS1	acyl-[acyl-carrier-protein] synthetase (n-C14:0)	ACP[c] + atp[c] + ttdca[c] -> amp[c] + myrsACP[c] + ppi[c]	( Aas (b2836) and AcpP (b1094) )	(b2836 and b1094)	( Aas and AcpP )	Cell Envelope Biosynthesis	6.2.1.20	0	0	1000	0
AACPS2	acyl-[acyl-carrier-protein] synthetase (n-C14:1)	ACP[c] + atp[c] + ttdcea[c] -> amp[c] + ppi[c] + tdeACP[c]	( Aas (b2836) and AcpP (b1094) )	(b2836 and b1094)	( Aas and AcpP )	Cell Envelope Biosynthesis	6.2.1.20	0	0	1000	0
AACPS3	acyl-[acyl-carrier-protein] synthetase (n-C16:0)	ACP[c] + atp[c] + hdca[c] -> amp[c] + palmACP[c] + ppi[c]	( Aas (b2836) and AcpP (b1094) )	(b2836 and b1094)	( Aas and AcpP )	Cell Envelope Biosynthesis	6.2.1.20	0	0	1000	0
AACPS4	acyl-[acyl-carrier-protein] synthetase (n-C16:1)	ACP[c] + atp[c] + hdcea[c] -> amp[c] + hdeACP[c] + ppi[c]	( Aas (b2836) and AcpP (b1094) )	(b2836 and b1094)	( Aas and AcpP )	Cell Envelope Biosynthesis	6.2.1.20	0	0	1000	0
AACPS5	acyl-[acyl-carrier-protein] synthetase (n-C18:1)	ACP[c] + atp[c] + ocdcea[c] -> amp[c] + octeACP[c] + ppi[c]	( Aas (b2836) and AcpP (b1094) )	(b2836 and b1094)	( Aas and AcpP )	Cell Envelope Biosynthesis	6.2.1.20	0	0	1000	0
AACPS6	acyl-[acyl-carrier-protein] synthetase (n-C18:0)	ACP[c] + atp[c] + ocdca[c] -> amp[c] + ocdcaACP[c] + ppi[c]	( Aas (b2836) and AcpP (b1094) )	(b2836 and b1094)	( Aas and AcpP )	Cell Envelope Biosynthesis	6.2.1.20	0	0	1000	0
AACPS7	acyl-[acyl-carrier-protein] synthetase (n-C12:0)	ACP[c] + atp[c] + ddca[c] -> amp[c] + ddcaACP[c] + ppi[c]	( Aas (b2836) and AcpP (b1094) )	(b2836 and b1094)	( Aas and AcpP )	Cell Envelope Biosynthesis	6.2.1.20	0	0	1000	0
AACPS8	acyl-[acyl-carrier-protein] synthetase (n-C10:0)	ACP[c] + atp[c] + dca[c] -> amp[c] + dcaACP[c] + ppi[c]	( Aas (b2836) and AcpP (b1094) )	(b2836 and b1094)	( Aas and AcpP )	Cell Envelope Biosynthesis	6.2.1.20	0	0	1000	0
AACPS9	acyl-[acyl-carrier-protein] synthetase (n-C8:0)	ACP[c] + atp[c] + octa[c] -> amp[c] + ocACP[c] + ppi[c]	( Aas (b2836) and AcpP (b1094) )	(b2836 and b1094)	( Aas and AcpP )	Cell Envelope Biosynthesis	6.2.1.20	0	0	1000	0
AACTOOR	Aminoacetone:oxygen oxidoreductase(deaminating)(flavin-containing)	aact[c] + h2o[c] + o2[c] -> h2o2[c] + mthgxl[c] + nh4[c]				Methylglyoxal Metabolism		0	0	1000	0
AADDGT	dTDP-N-4-acetamido-4,6-dideoxy-D-galactose transferase	dtdp4aaddg[c] + unagamu[c] -> dtdp[c] + h[c] + unagamuf[c]	WecF (b4481)	b4481	WecF	Cell Envelope Biosynthesis		0	0	1000	0
AAMYL	alpha-amylase	14glucan[c] -> malthx[c]	AmyA (b1927)	b1927	AmyA	Alternate Carbon Metabolism		0	0	1000	0
AAMYLpp	alpha-amylase (periplasm)	14glucan[p] -> malthx[p]	MalS (b3571)	b3571	MalS	Alternate Carbon Metabolism		0	0	1000	0
AB6PGH	Arbutin 6-phosphate glucohydrolase	arbt6p[c] + h2o[c] -> g6p[c] + hqn[c]	BglA (b2901)	b2901	BglA	Alternate Carbon Metabolism	3.2.1.86	0	0	1000	0
ABTA	4-aminobutyrate transaminase	4abut[c] + akg[c] -> glu-L[c] + sucsal[c]	( GabT (b2662) ) or ( PuuE (b1302) )	(b2662 or b1302)	( GabT ) or ( PuuE )	Arginine and Proline Metabolism	2.6.1.19	0	0	1000	0
ABUTD	Aminobutyraldehyde dehydrogenase	4abutn[c] + h2o[c] + nad[c] -> 4abut[c] + 2 h[c] + nadh[c]	YdcW (b1444)	b1444	YdcW	Arginine and Proline Metabolism	1.2.1.19	0	0	1000	0
ABUTt2pp	4-aminobutyrate transport in via proton symport (periplasm)	4abut[p] + h[p] -> 4abut[c] + h[c]	GabP (b2663)	b2663	GabP	Transport, Inner Membrane		0	0	1000	0
ABUTtex	4-aminobutyrate transport via diffusion (extracellular to periplasm)	4abut[e] <=> 4abut[p]	( PhoE (b0241) ) or ( OmpF (b0929) ) or ( OmpN (b1377) ) or ( OmpC (b2215) )	(b0241 or b0929 or b1377 or b2215)	( PhoE ) or ( OmpF ) or ( OmpN ) or ( OmpC )	Transport, Outer Membrane Porin		1	-1000	1000	0
ACACCT	acetyl-CoA:acetoacetyl-CoA transferase	acac[c] + accoa[c] -> aacoa[c] + ac[c]	AtoADec ( b2221 and b2222 )	(b2221 and b2222)	AtoADec	Alternate Carbon Metabolism		0	0	1000	0
ACACT1r	acetyl-CoA C-acetyltransferase	2 accoa[c] <=> aacoa[c] + coa[c]	( AtoB (b2224) ) or ( FadI (b2342) ) or ( FadA (b3845) )	(b2224 or b2342 or b3845)	( AtoB ) or ( FadI ) or ( FadA )	Membrane Lipid Metabolism	2.3.1.9	1	-1000	1000	0
ACACT2r	acetyl-CoA C-acyltransferase (butanoyl-CoA) (r)	accoa[c] + btcoa[c] <=> 3ohcoa[c] + coa[c]	( FadI (b2342) ) or ( FadA (b3845) )	(b2342 or b3845)	( FadI ) or ( FadA )	Membrane Lipid Metabolism	2.3.1.16	1	-1000	1000	0
ACACT3r	acetyl-CoA C-acyltransferase (hexanoyl-CoA) (r)	accoa[c] + hxcoa[c] <=> 3oocoa[c] + coa[c]	( FadI (b2342) ) or ( FadA (b3845) )	(b2342 or b3845)	( FadI ) or ( FadA )	Membrane Lipid Metabolism	2.3.1.16	1	-1000	1000	0
ACACT4r	acetyl-CoA C-acyltransferase (octanoyl-CoA) (r)	accoa[c] + occoa[c] <=> 3odcoa[c] + coa[c]	( FadI (b2342) ) or ( FadA (b3845) )	(b2342 or b3845)	( FadI ) or ( FadA )	Membrane Lipid Metabolism	2.3.1.16	1	-1000	1000	0
ACACT5r	acetyl-CoA C-acyltransferase (decanoyl-CoA) (r)	accoa[c] + dcacoa[c] <=> 3oddcoa[c] + coa[c]	( FadI (b2342) ) or ( FadA (b3845) )	(b2342 or b3845)	( FadI ) or ( FadA )	Membrane Lipid Metabolism	2.3.1.16	1	-1000	1000	0
ACACT6r	acetyl-CoA C-acyltransferase (dodecanoyl-CoA) (r)	accoa[c] + ddcacoa[c] <=> 3otdcoa[c] + coa[c]	( FadI (b2342) ) or ( FadA (b3845) )	(b2342 or b3845)	( FadI ) or ( FadA )	Membrane Lipid Metabolism	2.3.1.16	1	-1000	1000	0
ACACT7r	acetyl-CoA C-acyltransferase (tetradecanoyl-CoA) (r)	accoa[c] + tdcoa[c] <=> 3ohdcoa[c] + coa[c]	( FadI (b2342) ) or ( FadA (b3845) )	(b2342 or b3845)	( FadI ) or ( FadA )	Membrane Lipid Metabolism	2.3.1.16	1	-1000	1000	0
ACACT8r	acetyl-CoA acyltransferase (hexadecanoyl-CoA) (r)	3oodcoa[c] + coa[c] <=> accoa[c] + pmtcoa[c]	( FadI (b2342) ) or ( FadA (b3845) )	(b2342 or b3845)	( FadI ) or ( FadA )	Membrane Lipid Metabolism	2.3.1.16	1	-1000	1000	0
ACACt2pp	acetoacetate transport via proton symport (periplasm)	acac[p] + h[p] <=> acac[c] + h[c]	AtoE (b2223)	b2223	AtoE	Transport, Inner Membrane		1	-1000	1000	0
ACACtex	acetoacetate transport via diffusion (extracellular to periplasm)	acac[e] <=> acac[p]	( PhoE (b0241) ) or ( OmpF (b0929) ) or ( OmpN (b1377) ) or ( OmpC (b2215) )	(b0241 or b0929 or b1377 or b2215)	( PhoE ) or ( OmpF ) or ( OmpN ) or ( OmpC )	Transport, Outer Membrane Porin		1	-1000	1000	0
ACALD	acetaldehyde dehydrogenase (acetylating)	acald[c] + coa[c] + nad[c] <=> accoa[c] + h[c] + nadh[c]	( MhpF (b0351) ) or ( AdhE (b1241) )	(b0351 or b1241)	( MhpF ) or ( AdhE )	Pyruvate Metabolism	1.2.1.10	1	-1000	1000	0
ACALDtex	acetaldehyde transport via diffusion (extracellular to periplasm)	acald[e] <=> acald[p]	( PhoE (b0241) ) or ( OmpF (b0929) ) or ( OmpN (b1377) ) or ( OmpC (b2215) )	(b0241 or b0929 or b1377 or b2215)	( PhoE ) or ( OmpF ) or ( OmpN ) or ( OmpC )	Transport, Outer Membrane Porin		1	-1000	1000	0
ACALDtpp	acetaldehyde reversible transport (periplasm)	acald[p] <=> acald[c]	SPONTANEOUS (s0001)	s0001	SPONTANEOUS	Transport, Inner Membrane		1	-1000	1000	0
ACANTHAT	acetyl-CoA:anthranilate acetyltransferase	accoa[c] + anth[c] -> acanth[c] + coa[c]	NhoA (b1463)	b1463	NhoA	Tyrosine, Tryptophan, and Phenylalanine Metabolism	2.3.1.118	0	0	1000	0
ACBIPGT	Adenosyl cobinamide phosphate guanyltransferase	adocbip[c] + gtp[c] + h[c] -> agdpcbi[c] + ppi[c]	CobU (b1993)	b1993	CobU	Cofactor and Prosthetic Group Biosynthesis		0	0	1000	0
ACCOAC	acetyl-CoA carboxylase	accoa[c] + atp[c] + hco3[c] -> adp[c] + h[c] + malcoa[c] + pi[c]	Acc ( b0185 and b2316 and b3255 and b3256 )	(b0185 and b2316 and b3255 and b3256)	Acc	Membrane Lipid Metabolism	6.4.1.2	0	0	1000	0
ACCOAL	acetate-CoA ligase (ADP-forming)	atp[c] + coa[c] + ppa[c] -> adp[c] + pi[c] + ppcoa[c]	Acs (b4069)	b4069	Acs	Alternate Carbon Metabolism	6.2.1.13	0	0	1000	0
ACGAL1PPpp	N-acetyl-D-galactosamine 1-phosphatase (periplasm)	acgal1p[p] + h2o[p] -> acgal[p] + pi[p]				Alternate Carbon Metabolism	3.1.3.10	0	0	1000	0
ACGAL1Ptex	N-acetyl-D-galactosamine 1-phosphate transport via diffusion (extracellular to periplasm)	acgal1p[e] <=> acgal1p[p]	( PhoE (b0241) ) or ( OmpF (b0929) ) or ( OmpN (b1377) ) or ( OmpC (b2215) )	(b0241 or b0929 or b1377 or b2215)	( PhoE ) or ( OmpF ) or ( OmpN ) or ( OmpC )	Transport, Outer Membrane Porin		1	-1000	1000	0
ACGALtex	N-acetyl-D-galactosamine transport via diffusion (extracellular to periplasm)	acgal[e] <=> acgal[p]	( PhoE (b0241) ) or ( OmpF (b0929) ) or ( OmpN (b1377) ) or ( OmpC (b2215) )	(b0241 or b0929 or b1377 or b2215)	( PhoE ) or ( OmpF ) or ( OmpN ) or ( OmpC )	Transport, Outer Membrane Porin		1	-1000	1000	0
ACGAM1PPpp	N-acetyl-D-glucosamine 1-phosphatase (periplasm)	acgam1p[p] + h2o[p] -> acgam[p] + pi[p]				Alternate Carbon Metabolism	3.1.3.10	0	0	1000	0
ACGAM1Ptex	N-acetyl-D-glucosamine 1-phosphate transport via diffusion (extracellular to periplasm)	acgam1p[e] <=> acgam1p[p]	( PhoE (b0241) ) or ( OmpF (b0929) ) or ( OmpN (b1377) ) or ( OmpC (b2215) )	(b0241 or b0929 or b1377 or b2215)	( PhoE ) or ( OmpF ) or ( OmpN ) or ( OmpC )	Transport, Outer Membrane Porin		1	-1000	1000	0
ACGAMK	N-acetylglucosamine kinase	acgam[c] + atp[c] -> acgam6p[c] + adp[c] + h[c]	NagK (b1119)	b1119	NagK	Murein Recycling	2.7.1.59	0	0	1000	0
ACGAMT	UDP-N-acetylglucosamine:undecaprenylphosphate N-acetylglucosamine -1-phosphate transferase	uacgam[c] + udcpp[c] -> ump[c] + unaga[c]	WecA (b3784)	b3784	WecA	Cell Envelope Biosynthesis		0	0	1000	0
ACGAptspp	N-Acetyl-D-glucosamine transport via PEP:Pyr PTS (periplasm)	pep[c] + acgam[p] -> acgam6p[c] + pyr[c]	( Crr (b2417) and PtsG (b1101) and PtsH (b2415) and PtsI (b2416) ) or ( NagE (b0679) and PtsH (b2415) and PtsI (b2416) )	((b2417 and b1101 and b2415 and b2416) or (b0679 and b2415 and b2416))	( Crr and PtsG and PtsH and PtsI ) or ( NagE and PtsH and PtsI )	Transport, Inner Membrane		0	0	1000	0
ACGAtex	N-Acetyl-D-glucosamine transport via diffusion (extracellular to periplasm)	acgam[e] <=> acgam[p]	( PhoE (b0241) ) or ( OmpF (b0929) ) or ( OmpN (b1377) ) or ( OmpC (b2215) )	(b0241 or b0929 or b1377 or b2215)	( PhoE ) or ( OmpF ) or ( OmpN ) or ( OmpC )	Transport, Outer Membrane Porin		1	-1000	1000	0
ACGK	acetylglutamate kinase	acglu[c] + atp[c] -> acg5p[c] + adp[c]	ArgB (b3959)	b3959	ArgB	Arginine and Proline Metabolism	2.7.2.8	0	0	1000	0
ACGS	N-acetylglutamate synthase	accoa[c] + glu-L[c] -> acglu[c] + coa[c] + h[c]	ArgA (b2818)	b2818	ArgA	Arginine and Proline Metabolism	2.3.1.1	0	0	1000	0
ACHBS	2-aceto-2-hydroxybutanoate synthase	2obut[c] + h[c] + pyr[c] -> 2ahbut[c] + co2[c]	( IlvB ( b3670 and b3671 ) ) or ( IlvH ( b0077 and b0078 ) )	((b3670 and b3671) or (b0077 and b0078))	( IlvB ) or ( IlvH )	Valine, Leucine, and Isoleucine Metabolism		0	0	1000	0
ACKr	acetate kinase	ac[c] + atp[c] <=> actp[c] + adp[c]	( TdcD (b3115) ) or ( AckA (b2296) ) or ( PurT (b1849) )	(b3115 or b2296 or b1849)	( TdcD ) or ( AckA ) or ( PurT )	Pyruvate Metabolism	2.7.2.1	1	-1000	1000	0
ACLS	acetolactate synthase	h[c] + 2 pyr[c] -> alac-S[c] + co2[c]	( IlvB ( b3670 and b3671 ) ) or ( IlvH ( b0077 and b0078 ) )	((b3670 and b3671) or (b0077 and b0078))	( IlvB ) or ( IlvH )	Valine, Leucine, and Isoleucine Metabolism	4.1.3.18	0	0	1000	0
ACM6PH	N-acetylmuramate 6-phosphate hydrolase	acmum6p[c] + h2o[c] -> acgam6p[c] + lac-D[c]	MurQ (b2428)	b2428	MurQ	Alternate Carbon Metabolism		0	0	1000	0
ACMAMUT	UDP-N-acetyl-D-mannosaminuronic acid transferase	uacmamu[c] + unaga[c] -> h[c] + udp[c] + unagamu[c]	WecG (b3794)	b3794	WecG	Cell Envelope Biosynthesis		0	0	1000	0
ACMANAptspp	N-acetyl-D-mannosamine transport via PTS (periplasm)	pep[c] + acmana[p] -> acmanap[c] + pyr[c]	( ManX (b1817) and ManY (b1818) and ManZ (b1819) and PtsH (b2415) and PtsI (b2416) )	(b1817 and b1818 and b1819 and b2415 and b2416)	( ManX and ManY and ManZ and PtsH and PtsI )	Transport, Inner Membrane		0	0	1000	0
ACMANAtex	N-acetyl-D-mannosamine transport via diffusion (extracellular to periplasm)	acmana[e] <=> acmana[p]	( PhoE (b0241) ) or ( OmpF (b0929) ) or ( OmpN (b1377) ) or ( OmpC (b2215) )	(b0241 or b0929 or b1377 or b2215)	( PhoE ) or ( OmpF ) or ( OmpN ) or ( OmpC )	Transport, Outer Membrane Porin		1	-1000	1000	0
ACMUMptspp	N-acetylmuramate transport via PEP:Pyr PTS (periplasm)	pep[c] + acmum[p] -> acmum6p[c] + pyr[c]	( Crr (b2417) and MurP (b2429) and PtsH (b2415) and PtsI (b2416) )	(b2417 and b2429 and b2415 and b2416)	( Crr and MurP and PtsH and PtsI )	Transport, Inner Membrane		0	0	1000	0
ACMUMtex	N-acetylmuramate transport via diffusion (extracellular to periplasm)	acmum[e] -> acmum[p]	( PhoE (b0241) ) or ( OmpF (b0929) ) or ( OmpN (b1377) ) or ( OmpC (b2215) )	(b0241 or b0929 or b1377 or b2215)	( PhoE ) or ( OmpF ) or ( OmpN ) or ( OmpC )	Transport, Outer Membrane Porin		0	0	1000	0
ACNAMt2pp	N-acetylneuraminate proton symport (periplasm)	acnam[p] + h[p] -> acnam[c] + h[c]	NanT (b3224)	b3224	NanT	Transport, Inner Membrane		0	0	1000	0
ACNAMtex	N-acetylneuraminate transport via diffusion (extracellular to periplasm)	acnam[e] <=> acnam[p]	( NanC (b4311) ) or ( OmpF (b0929) ) or ( OmpC (b2215) )	(b4311 or b0929 or b2215)	( NanC ) or ( OmpF ) or ( OmpC )	Transport, Outer Membrane		1	-1000	1000	0
ACNML	N-Acetylneuraminate lyase	acnam[c] -> acmana[c] + pyr[c]	NanA (b3225)	b3225	NanA	Alternate Carbon Metabolism	4.1.3.3	0	0	1000	0
ACOAD1f	acyl-CoA dehydrogenase (butanoyl-CoA)	btcoa[c] + fad[c] <=> b2coa[c] + fadh2[c]	FadE (b0221)	b0221	FadE	Membrane Lipid Metabolism	1.3.99.2	1	-1000	1000	0
ACOAD2f	acyl-CoA dehydrogenase (hexanoyl-CoA)	fad[c] + hxcoa[c] <=> fadh2[c] + hx2coa[c]	FadE (b0221)	b0221	FadE	Membrane Lipid Metabolism	1.3.99.3	1	-1000	1000	0
ACOAD3f	acyl-CoA dehydrogenase (octanoyl-CoA)	fad[c] + occoa[c] <=> fadh2[c] + oc2coa[c]	FadE (b0221)	b0221	FadE	Membrane Lipid Metabolism	1.3.99.3	1	-1000	1000	0
ACOAD4f	acyl-CoA dehydrogenase (decanoyl-CoA)	dcacoa[c] + fad[c] <=> dc2coa[c] + fadh2[c]	FadE (b0221)	b0221	FadE	Membrane Lipid Metabolism	1.3.99.3	1	-1000	1000	0
ACOAD5f	acyl-CoA dehydrogenase (dodecanoyl-CoA)	ddcacoa[c] + fad[c] <=> dd2coa[c] + fadh2[c]	FadE (b0221)	b0221	FadE	Membrane Lipid Metabolism	1.3.99.3	1	-1000	1000	0
ACOAD6f	acyl-CoA dehydrogenase (tetradecanoyl-CoA)	fad[c] + tdcoa[c] <=> fadh2[c] + td2coa[c]	FadE (b0221)	b0221	FadE	Membrane Lipid Metabolism	1.3.99.3	1	-1000	1000	0
ACOAD7f	acyl-CoA dehydrogenase (hexadecanoyl-CoA)	fad[c] + pmtcoa[c] <=> fadh2[c] + hdd2coa[c]	FadE (b0221)	b0221	FadE	Membrane Lipid Metabolism	1.3.99.3	1	-1000	1000	0
ACOAD8f	acyl-CoA dehydrogenase (octadecanoyl-CoA)	fad[c] + stcoa[c] <=> fadh2[c] + od2coa[c]	FadE (b0221)	b0221	FadE	Membrane Lipid Metabolism	1.3.99.3	1	-1000	1000	0
ACOATA	Acetyl-CoA ACP transacylase	ACP[c] + accoa[c] <=> acACP[c] + coa[c]	( AcpP (b1094) and FabHec (b1091) )	(b1094 and b1091)	( AcpP and FabHec )	Membrane Lipid Metabolism	2.3.1.38	1	-1000	1000	0
ACODA	acetylornithine deacetylase	acorn[c] + h2o[c] -> ac[c] + orn[c]	ArgE (b3957)	b3957	ArgE	Arginine and Proline Metabolism	3.5.1.16	0	0	1000	0
ACOLIPAabctex	arabinose modified core oligosaccharide lipid A transport via ABC system (periplasm to extracellular)	atp[c] + h2o[c] + acolipa[p] -> adp[c] + h[c] + pi[c] + acolipa[e]	( LptA (b3200) and LptB (b3201) and LptC (b3199) and LptF (b4261) and LptG (b4262) )	(b3200 and b3201 and b3199 and b4261 and b4262)	( LptA and LptB and LptC and LptF and LptG )	Lipopolysaccharide Biosynthesis / Recycling		0	0	1000	0
ACONIs	aconitate isomerase (spontaneous)	acon-T[c] <=> acon-C[c]	SPONTANEOUS (s0001)	s0001	SPONTANEOUS	Unassigned	5.3.3.7	1	-1000	1000	0
ACONMT	Trans-aconitate methyltransferase	acon-T[c] + amet[c] -> aconm[c] + ahcys[c]	Tam (b1519)	b1519	Tam	Unassigned		0	0	1000	0
ACONTa	aconitase (half-reaction A, Citrate hydro-lyase)	cit[c] <=> acon-C[c] + h2o[c]	( AcnB (b0118) ) or ( AcnA (b1276) )	(b0118 or b1276)	( AcnB ) or ( AcnA )	Citric Acid Cycle	4.2.1.3	1	-1000	1000	0
ACONTb	aconitase (half-reaction B, Isocitrate hydro-lyase)	acon-C[c] + h2o[c] <=> icit[c]	( AcnB (b0118) ) or ( AcnA (b1276) )	(b0118 or b1276)	( AcnB ) or ( AcnA )	Citric Acid Cycle	4.2.1.3	1	-1000	1000	0
ACOTA	acetylornithine transaminase	acorn[c] + akg[c] <=> acg5sa[c] + glu-L[c]	( AstC (b1748) ) or ( ArgD (b3359) )	(b1748 or b3359)	( AstC ) or ( ArgD )	Arginine and Proline Metabolism	2.6.1.11	1	-1000	1000	0
ACPPAT120	acyl-(acyl carrier protein):phosphate acyltransferase (C12:0)	ddcaACP[c] + h[c] + pi[c] -> ACP[c] + ddcap[c]	( AcpP (b1094) and PlsX (b1090) )	(b1094 and b1090)	( AcpP and PlsX )	Glycerophospholipid Metabolism		0	0	1000	0
ACPPAT140	acyl-(acyl carrier protein):phosphate acyltransferase (C14:0)	h[c] + myrsACP[c] + pi[c] -> ACP[c] + ttdcap[c]	( AcpP (b1094) and PlsX (b1090) )	(b1094 and b1090)	( AcpP and PlsX )	Glycerophospholipid Metabolism		0	0	1000	0
ACPPAT141	acyl-(acyl carrier protein):phosphate acyltransferase (C14:1)	h[c] + pi[c] + tdeACP[c] -> ACP[c] + ttdceap[c]	( AcpP (b1094) and PlsX (b1090) )	(b1094 and b1090)	( AcpP and PlsX )	Glycerophospholipid Metabolism		0	0	1000	0
ACPPAT160	acyl-(acyl carrier protein):phosphate acyltransferase (C16:0)	h[c] + palmACP[c] + pi[c] -> ACP[c] + hdcap[c]	( AcpP (b1094) and PlsX (b1090) )	(b1094 and b1090)	( AcpP and PlsX )	Glycerophospholipid Metabolism		0	0	1000	0
ACPPAT161	acyl-(acyl carrier protein):phosphate acyltransferase (C16:1)	h[c] + hdeACP[c] + pi[c] -> ACP[c] + hdceap[c]	( AcpP (b1094) and PlsX (b1090) )	(b1094 and b1090)	( AcpP and PlsX )	Glycerophospholipid Metabolism		0	0	1000	0
ACPPAT180	acyl-(acyl carrier protein):phosphate acyltransferase (C18:0)	h[c] + ocdcaACP[c] + pi[c] -> ACP[c] + ocdcap[c]	( AcpP (b1094) and PlsX (b1090) )	(b1094 and b1090)	( AcpP and PlsX )	Glycerophospholipid Metabolism		0	0	1000	0
ACPPAT181	acyl-(acyl carrier protein):phosphate acyltransferase (C18:1)	h[c] + octeACP[c] + pi[c] -> ACP[c] + ocdceap[c]	( AcpP (b1094) and PlsX (b1090) )	(b1094 and b1090)	( AcpP and PlsX )	Glycerophospholipid Metabolism		0	0	1000	0
ACPS1	acyl-carrier protein synthase	apoACP[c] + coa[c] -> ACP[c] + h[c] + pap[c]	( AcpT (b3475) ) or ( AcpS (b2563) )	(b3475 or b2563)	( AcpT ) or ( AcpS )	Cofactor and Prosthetic Group Biosynthesis	2.7.8.7	0	0	1000	0
ACS	acetyl-CoA synthetase	ac[c] + atp[c] + coa[c] -> accoa[c] + amp[c] + ppi[c]	Acs (b4069)	b4069	Acs	Pyruvate Metabolism	6.2.1.1	0	0	1000	0
ACSERtex	O-Acetyl-L-serine transport via diffusion (extracellular to periplasm)	acser[e] <=> acser[p]	( OmpN (b1377) ) or ( OmpC (b2215) ) or ( PhoE (b0241) ) or ( OmpF (b0929) )	(b1377 or b2215 or b0241 or b0929)	( OmpN ) or ( OmpC ) or ( PhoE ) or ( OmpF )	Transport, Outer Membrane Porin		1	-1000	1000	0
ACSERtpp	O-Acetyl-L-serine export via facilitated transport	acser[c] -> acser[p]	( YfiK (b2578) ) or ( EamA (b1533) )	(b2578 or b1533)	( YfiK ) or ( EamA )	Transport, Inner Membrane		0	0	1000	0
ACt2rpp	acetate reversible transport via proton symport (periplasm)	ac[p] + h[p] <=> ac[c] + h[c]				Transport, Inner Membrane		1	-1000	1000	0
ACt4pp	Na+/Acetate symport (periplasm)	ac[p] + na1[p] -> ac[c] + na1[c]	ActP (b4067)	b4067	ActP	Transport, Inner Membrane		0	0	1000	0
ACtex	Acetate transport via diffusion (extracellular to periplasm)	ac[e] <=> ac[p]	( PhoE (b0241) ) or ( OmpF (b0929) ) or ( OmpN (b1377) ) or ( OmpC (b2215) )	(b0241 or b0929 or b1377 or b2215)	( PhoE ) or ( OmpF ) or ( OmpN ) or ( OmpC )	Transport, Outer Membrane Porin		1	-1000	1000	0
ADA	Adenosine deaminase	adn[c] + h[c] + h2o[c] -> ins[c] + nh4[c]	Add (b1623)	b1623	Add	Nucleotide Salvage Pathway	3.5.4.4	0	0	1000	0
ADCL	4-aminobenzoate synthase	4adcho[c] -> 4abz[c] + h[c] + pyr[c]	PabC (b1096)	b1096	PabC	Cofactor and Prosthetic Group Biosynthesis		0	0	1000	0
ADCS	4-amino-4-deoxychorismate synthase	chor[c] + gln-L[c] -> 4adcho[c] + glu-L[c]	( PabA (b3360) and PabBec (b1812) )	(b3360 and b1812)	( PabA and PabBec )	Cofactor and Prosthetic Group Biosynthesis		0	0	1000	0
ADD	adenine deaminase	ade[c] + h[c] + h2o[c] -> hxan[c] + nh4[c]	YicP (b3665)	b3665	YicP	Nucleotide Salvage Pathway	3.5.4.2	0	0	1000	0
ADEt2rpp	adenine transport via proton symport (reversible) (periplasm)	ade[p] + h[p] <=> ade[c] + h[c]	( YicE (b3654) ) or ( YieG (b3714) )	(b3654 or b3714)	( YicE ) or ( YieG )	Transport, Inner Membrane		1	-1000	1000	0
ADEtex	adenine transport via diffusion (extracellular to periplasm)	ade[e] <=> ade[p]	( PhoE (b0241) ) or ( OmpF (b0929) ) or ( OmpN (b1377) ) or ( OmpC (b2215) )	(b0241 or b0929 or b1377 or b2215)	( PhoE ) or ( OmpF ) or ( OmpN ) or ( OmpC )	Transport, Outer Membrane Porin		1	-1000	1000	0
ADK1	adenylate kinase	amp[c] + atp[c] <=> 2 adp[c]	Adk (b0474)	b0474	Adk	Nucleotide Salvage Pathway	2.7.4.3	1	-1000	1000	0
ADK3	adentylate kinase (GTP)	amp[c] + gtp[c] <=> adp[c] + gdp[c]	Adk (b0474)	b0474	Adk	Nucleotide Salvage Pathway		1	-1000	1000	0
ADK4	adentylate kinase (ITP)	amp[c] + itp[c] <=> adp[c] + idp[c]	Adk (b0474)	b0474	Adk	Nucleotide Salvage Pathway		1	-1000	1000	0
ADMDC	adenosylmethionine decarboxylase	amet[c] + h[c] -> ametam[c] + co2[c]	SpeD (b0120)	b0120	SpeD	Arginine and Proline Metabolism	4.1.1.50	0	0	1000	0
ADNCYC	adenylate cyclase	atp[c] -> camp[c] + ppi[c]	CyaA (b3806)	b3806	CyaA	Nucleotide Salvage Pathway	4.6.1.1	0	0	1000	0
ADNK1	adenosine kinase	adn[c] + atp[c] -> adp[c] + amp[c] + h[c]	Adk (b0474)	b0474	Adk	Nucleotide Salvage Pathway	2.7.1.20	0	0	1000	0
ADNUC	adenosine hydrolase	adn[c] + h2o[c] -> ade[c] + rib-D[c]	RihC (b0030)	b0030	RihC	Alternate Carbon Metabolism	3.2.2.8	0	0	1000	0
ADNt2pp	adenosine transport in via proton symport (periplasm)	adn[p] + h[p] -> adn[c] + h[c]	( NupG (b2964) ) or ( NupCec (b2393) )	(b2964 or b2393)	( NupG ) or ( NupCec )	Transport, Inner Membrane		0	0	1000	0
ADNt2rpp	adenosine transport in via proton symport, reversible (periplasm)	adn[p] + h[p] <=> adn[c] + h[c]	XapB (b2406)	b2406	XapB	Transport, Inner Membrane		1	-1000	1000	0
ADNtex	adenosine transport via diffusion (extracellular to periplasm)	adn[e] <=> adn[p]	Tsx (b0411)	b0411	Tsx	Transport, Outer Membrane		1	-1000	1000	0
ADOCBIK	Adenosyl cobinamide kinase	adocbi[c] + atp[c] -> adocbip[c] + adp[c] + h[c]	CobU (b1993)	b1993	CobU	Cofactor and Prosthetic Group Biosynthesis		0	0	1000	0
ADOCBLS	Adenosylcobalamin 5'-phosphate synthase	agdpcbi[c] + rdmbzi[c] -> adocbl[c] + gmp[c] + h[c]	CobS (b1992)	b1992	CobS	Cofactor and Prosthetic Group Biosynthesis		0	0	1000	0
ADOCBLabcpp	Adenosylcobalamin transport via ABC system (periplasm)	atp[c] + h2o[c] + adocbl[p] -> adocbl[c] + adp[c] + h[c] + pi[c]	( BtuC (b1711) and BtuD (b1709) and BtuF (b0158) )	(b1711 and b1709 and b0158)	( BtuC and BtuD and BtuF )	Transport, Inner Membrane		0	0	1000	0
ADOCBLtonex	Adenosylcobalimin transport via ton system (extermal)	adocbl[e] + h[p] -> h[c] + adocbl[p]	( BtuB (b3966) and Ton ( b1252 and b3005 and b3006 ) )	(b3966 and (b1252 and b3005 and b3006))	( BtuB and Ton )	Transport, Outer Membrane		0	0	1000	0
ADPRDP	ADPribose diphosphatase	adprib[c] + h2o[c] -> amp[c] + 2 h[c] + r5p[c]	( NudE (b3397) ) or ( NudF (b3034) )	(b3397 or b3034)	( NudE ) or ( NudF )	Nucleotide Salvage Pathway	3.6.1.13	0	0	1000	0
ADPT	adenine phosphoribosyltransferase	ade[c] + prpp[c] -> amp[c] + ppi[c]	Apt (b0469)	b0469	Apt	Nucleotide Salvage Pathway	2.4.2.7	0	0	1000	0
ADSK	adenylyl-sulfate kinase	aps[c] + atp[c] -> adp[c] + h[c] + paps[c]	CysC (b2750)	b2750	CysC	Cysteine Metabolism	2.7.1.25	0	0	1000	0
ADSL1r	adenylsuccinate lyase	dcamp[c] <=> amp[c] + fum[c]	PurB (b1131)	b1131	PurB	Purine and Pyrimidine Biosynthesis	4.3.2.2	1	-1000	1000	0
ADSL2r	adenylosuccinate lyase	25aics[c] <=> aicar[c] + fum[c]	PurB (b1131)	b1131	PurB	Purine and Pyrimidine Biosynthesis	4.3.2.2	1	-1000	1000	0
ADSS	adenylosuccinate synthase	asp-L[c] + gtp[c] + imp[c] -> dcamp[c] + gdp[c] + 2 h[c] + pi[c]	PurA (b4177)	b4177	PurA	Purine and Pyrimidine Biosynthesis	6.3.4.4	0	0	1000	0
AGDC	N-acetylglucosamine-6-phosphate deacetylase	acgam6p[c] + h2o[c] -> ac[c] + gam6p[c]	NagA (b0677)	b0677	NagA	Alternate Carbon Metabolism	3.5.1.25	0	0	1000	0
AGM3PA	N-Acetyl-D-glucosamine(anhydrous)N-Acetylmuramyl-tripeptide amidase	anhgm3p[c] + h2o[c] -> LalaDgluMdap[c] + anhgm[c]	AmpD (b0110)	b0110	AmpD	Murein Recycling		0	0	1000	0
AGM3PApp	N-Acetyl-D-glucosamine(anhydrous)N-Acetylmuramyl-tripeptide amidase (periplasm)	anhgm3p[p] + h2o[p] -> LalaDgluMdap[p] + anhgm[p]	( AmiA (b2435) ) or ( AmiC (b2817) ) or ( AmiB (b4169) )	(b2435 or b2817 or b4169)	( AmiA ) or ( AmiC ) or ( AmiB )	Murein Recycling		0	0	1000	0
AGM3PH	N-Acetyl-D-glucosamine(anhydrous)N-Acetylmuramyl-tripeptide beta -1,4-N-acetylglucosaminidase	anhgm3p[c] + h2o[c] -> acgam[c] + anhm3p[c]	NagZ (b1107)	b1107	NagZ	Murein Recycling		0	0	1000	0
AGM3Pt2pp	GlcNAc-anhMurNAc tripeptide transport in via proton symport (periplasm)	anhgm3p[p] + h[p] -> anhgm3p[c] + h[c]	AmpG (b0433)	b0433	AmpG	Murein Recycling		0	0	1000	0
AGM4PA	N-Acetyl-D-glucosamine(anhydrous)N-Acetylmuramyl-tetrapeptide amidase	anhgm4p[c] + h2o[c] -> LalaDgluMdapDala[c] + anhgm[c]	AmpD (b0110)	b0110	AmpD	Murein Recycling		0	0	1000	0
AGM4PApp	N-Acetyl-D-glucosamine(anhydrous)N-Acetylmuramyl-tetrapeptide amidase (periplasm)	anhgm4p[p] + h2o[p] -> LalaDgluMdapDala[p] + anhgm[p]	( AmiA (b2435) ) or ( AmiC (b2817) ) or ( AmiB (b4169) )	(b2435 or b2817 or b4169)	( AmiA ) or ( AmiC ) or ( AmiB )	Murein Recycling		0	0	1000	0
AGM4PCP	N-Acetyl-D-glucosamine(anhydrous)N-Acetylmuramyl-tetrapeptide L,D-carboxypeptidase	anhgm4p[c] + h2o[c] -> ala-D[c] + anhgm3p[c]	LdcA (b1192)	b1192	LdcA	Murein Recycling		0	0	1000	0
AGM4PCPpp	N-Acetyl-D-glucosamine(anhydrous)N-Acetylmuramyl-tetrapeptide L,D-carboxypeptidase (periplasmic)	anhgm4p[p] + h2o[p] -> ala-D[p] + anhgm3p[p]				Murein Recycling		0	0	1000	0
AGM4PH	N-Acetyl-D-glucosamine(anhydrous)N-Acetylmuramyl-tetrapeptide beta -1,4-N-acetylglucosaminidase	anhgm4p[c] + h2o[c] -> acgam[c] + anhm4p[c]	NagZ (b1107)	b1107	NagZ	Murein Recycling		0	0	1000	0
AGM4Pt2pp	GlcNAc-anhMurNAc tetrapeptide transport in via proton symport (periplasm)	anhgm4p[p] + h[p] -> anhgm4p[c] + h[c]	AmpG (b0433)	b0433	AmpG	Murein Recycling		0	0	1000	0
AGMH	N-Acetyl-D-glucosamine(anhydrous)N-Acetylmuramyl beta -1,4-N-acetylglucosaminidase	anhgm[c] + h2o[c] -> acgam[c] + anhm[c]	NagZ (b1107)	b1107	NagZ	Murein Recycling		0	0	1000	0
AGMHE	ADP-D-glycero-D-manno-heptose epimerase	adphep-DD[c] -> adphep-LD[c]	RfaD (b3619)	b3619	RfaD	Lipopolysaccharide Biosynthesis / Recycling	5.1.3.20	0	0	1000	0
AGMT	agmatinase	agm[c] + h2o[c] -> ptrc[c] + urea[c]	SpeB (b2937)	b2937	SpeB	Arginine and Proline Metabolism	3.5.3.11	0	0	1000	0
AGMt2pp	GlcNAc-anhMurNAc transport in via proton symport (periplasm)	anhgm[p] + h[p] -> anhgm[c] + h[c]	AmpG (b0433)	b0433	AmpG	Murein Recycling		0	0	1000	0
AGMtex	agmatine transport via diffusion (extracellular to periplasm)	agm[e] <=> agm[p]	( PhoE (b0241) ) or ( OmpF (b0929) ) or ( OmpN (b1377) ) or ( OmpC (b2215) )	(b0241 or b0929 or b1377 or b2215)	( PhoE ) or ( OmpF ) or ( OmpN ) or ( OmpC )	Transport, Outer Membrane Porin		1	-1000	1000	0
AGPAT120	1-tetradecanoyl-sn-glycerol 3-phosphate O-acyltransferase (n-C12:0)	1ddecg3p[c] + ddcaACP[c] -> ACP[c] + pa120[c]	PlsC (b3018)	b3018	PlsC	Glycerophospholipid Metabolism	2.3.1.51	0	0	1000	0
AGPAT140	1-tetradecanoyl-sn-glycerol 3-phosphate O-acyltransferase (n-C14:0)	1tdecg3p[c] + myrsACP[c] -> ACP[c] + pa140[c]	PlsC (b3018)	b3018	PlsC	Glycerophospholipid Metabolism	2.3.1.51	0	0	1000	0
AGPAT141	1-tetradec-7-enoyl-sn-glycerol 3-phosphate O-acyltransferase (n-C14:1)	1tdec7eg3p[c] + tdeACP[c] -> ACP[c] + pa141[c]	PlsC (b3018)	b3018	PlsC	Glycerophospholipid Metabolism	2.3.1.51	0	0	1000	0
AGPAT160	1-hexadecanoyl-sn-glycerol 3-phosphate O-acyltransferase (n-C16:0)	1hdecg3p[c] + palmACP[c] -> ACP[c] + pa160[c]	PlsC (b3018)	b3018	PlsC	Glycerophospholipid Metabolism	2.3.1.51	0	0	1000	0
AGPAT161	1-hexadec-7-enoyl-sn-glycerol 3-phosphate O-acyltransferase (n-C16:1)	1hdec9eg3p[c] + hdeACP[c] -> ACP[c] + pa161[c]	PlsC (b3018)	b3018	PlsC	Glycerophospholipid Metabolism	2.3.1.51	0	0	1000	0
AGPAT180	1-octadecanoyl-sn-glycerol 3-phosphate O-acyltransferase (n-C18:0)	1odecg3p[c] + ocdcaACP[c] -> ACP[c] + pa180[c]	PlsC (b3018)	b3018	PlsC	Glycerophospholipid Metabolism	2.3.1.51	0	0	1000	0
AGPAT181	1-octadec-7-enoyl-sn-glycerol 3-phosphate O-acyltransferase (n-C18:1)	1odec11eg3p[c] + octeACP[c] -> ACP[c] + pa181[c]	PlsC (b3018)	b3018	PlsC	Glycerophospholipid Metabolism	2.3.1.51	0	0	1000	0
AGPR	N-acetyl-g-glutamyl-phosphate reductase	acg5sa[c] + nadp[c] + pi[c] <=> acg5p[c] + h[c] + nadph[c]	ArgC (b3958)	b3958	ArgC	Arginine and Proline Metabolism	1.2.1.38	1	-1000	1000	0
AGt3	silver transport out via proton antiport	ag[c] + h[e] -> h[c] + ag[e]	CusCFBA ( b0572 and b0573 and b0574 and b0575 )	(b0572 and b0573 and b0574 and b0575)	CusCFBA	Inorganic Ion Transport and Metabolism		0	0	1000	0
AHCYSNS	S-adenosylhomocysteine nucleosidase	ahcys[c] + h2o[c] -> ade[c] + rhcys[c]	Mtn (b0159)	b0159	Mtn	Methionine Metabolism	3.2.2.9	0	0	1000	0
AICART	phosphoribosylaminoimidazolecarboxamide formyltransferase	10fthf[c] + aicar[c] <=> fprica[c] + thf[c]	PurH (b4006)	b4006	PurH	Purine and Pyrimidine Biosynthesis	2.1.2.3	1	-1000	1000	0
AIRC2	phosphoribosylaminoimidazole carboxylase	air[c] + atp[c] + hco3[c] -> 5caiz[c] + adp[c] + h[c] + pi[c]	PurK (b0522)	b0522	PurK	Purine and Pyrimidine Biosynthesis		0	0	1000	0
AIRC3	phosphoribosylaminoimidazole carboxylase (mutase rxn)	5aizc[c] <=> 5caiz[c]	PurE (b0523)	b0523	PurE	Purine and Pyrimidine Biosynthesis		1	-1000	1000	0
AKGDH	2-Oxogluterate dehydrogenase	akg[c] + coa[c] + nad[c] -> co2[c] + nadh[c] + succoa[c]	( LpdA (b0116) and SucAec (b0726) and SucBec (b0727) )	(b0116 and b0726 and b0727)	( LpdA and SucAec and SucBec )	Citric Acid Cycle		0	0	1000	0
AKGt2rpp	2-oxoglutarate reversible transport via symport (periplasm)	akg[p] + h[p] <=> akg[c] + h[c]	KgtPec (b2587)	b2587	KgtPec	Transport, Inner Membrane		1	-1000	1000	0
AKGtex	alpha-ketoglutarate transport via diffusion (extracellular to periplasm)	akg[e] <=> akg[p]	( PhoE (b0241) ) or ( OmpF (b0929) ) or ( OmpN (b1377) ) or ( OmpC (b2215) )	(b0241 or b0929 or b1377 or b2215)	( PhoE ) or ( OmpF ) or ( OmpN ) or ( OmpC )	Transport, Outer Membrane Porin		1	-1000	1000	0
ALAALAD	D-alanine-D-alanine dipeptidase	alaala[c] + h2o[c] -> 2 ala-D[c]	DdpX (b1488)	b1488	DdpX	Murein Recycling	3.4.17.14	0	0	1000	0
ALAALAabcpp	D-alanyl-D-alanine (DalaDala) transport via ABC system (periplasm)	atp[c] + h2o[c] + alaala[p] -> adp[c] + alaala[c] + h[c] + pi[c]	( DdpA (b1487) and DdpB (b1486) and DdpC (b1485) and DdpD (b1484) and DdpF (b1483) ) or ( DppA (b3544) and DppB (b3543) and DppC (b3542) and DppD (b3541) and DppF (b3540) )	((b1487 and b1486 and b1485 and b1484 and b1483) or (b3544 and b3543 and b3542 and b3541 and b3540))	( DdpA and DdpB and DdpC and DdpD and DdpF ) or ( DppA and DppB and DppC and DppD and DppF )	Transport, Inner Membrane		0	0	1000	0
ALAALAr	D-alanine-D-alanine ligase (reversible)	2 ala-D[c] + atp[c] <=> adp[c] + alaala[c] + h[c] + pi[c]	( DdlA (b0381) ) or ( DdlB (b0092) )	(b0381 or b0092)	( DdlA ) or ( DdlB )	Cell Envelope Biosynthesis	6.3.2.4	1	-1000	1000	0
ALAALAtex	D-alanyl-D-alanine (DalaDala) transport via diffusion (extracellular to periplasm)	alaala[e] <=> alaala[p]	( PhoE (b0241) ) or ( OmpF (b0929) ) or ( OmpN (b1377) ) or ( OmpC (b2215) )	(b0241 or b0929 or b1377 or b2215)	( PhoE ) or ( OmpF ) or ( OmpN ) or ( OmpC )	Transport, Outer Membrane Porin		1	-1000	1000	0
ALAGLUE	L-alanyl-gamma-glutamate epimerase	LalaDglu[c] <=> LalaLglu[c]	YcjG (b1325)	b1325	YcjG	Murein Recycling		1	-1000	1000	0
ALAR	alanine racemase	ala-L[c] <=> ala-D[c]	( DadX (b1190) ) or ( Alrec (b4053) )	(b1190 or b4053)	( DadX ) or ( Alrec )	Alanine and Aspartate Metabolism	5.1.1.1	1	-1000	1000	0
ALATA_D2	D-alanine transaminase	ala-D[c] + pydx5p[c] -> pyam5p[c] + pyr[c]	( GlyA (b2551) ) or ( LtaE (b0870) )	(b2551 or b0870)	( GlyA ) or ( LtaE )	Cofactor and Prosthetic Group Biosynthesis		0	0	1000	0
ALATA_L	L-alanine transaminase	akg[c] + ala-L[c] <=> glu-L[c] + pyr[c]	( AlaA (b2290) ) or ( AlaC (b2379) )	(b2290 or b2379)	( AlaA ) or ( AlaC )	Alanine and Aspartate Metabolism	2.6.1.2	1	-1000	1000	0
ALATA_L2	alanine transaminase	ala-L[c] + pydx5p[c] -> pyam5p[c] + pyr[c]	( LtaE (b0870) ) or ( GlyA (b2551) )	(b0870 or b2551)	( LtaE ) or ( GlyA )	Cofactor and Prosthetic Group Biosynthesis		0	0	1000	0
ALATRS	Alanyl-tRNA synthetase	ala-L[c] + atp[c] + trnaala[c] -> alatrna[c] + amp[c] + ppi[c]	AlaS (b2697)	b2697	AlaS	tRNA Charging	6.1.1.7	0	0	1000	0
ALAabcpp	L-alanine transport via ABC system (periplasm)	atp[c] + h2o[c] + ala-L[p] -> adp[c] + ala-L[c] + h[c] + pi[c]	( LivF (b3454) and LivG (b3455) and LivH (b3457) and LivJ (b3460) and LivM (b3456) )	(b3454 and b3455 and b3457 and b3460 and b3456)	( LivF and LivG and LivH and LivJ and LivM )	Transport, Inner Membrane		0	0	1000	0
ALAt2pp	L-alanine transport in via proton symport (periplasm)	ala-L[p] + h[p] -> ala-L[c] + h[c]	CycAec (b4208)	b4208	CycAec	Transport, Inner Membrane		0	0	1000	0
ALAt2rpp	L-alanine reversible transport via proton symport (periplasm)	ala-L[p] + h[p] <=> ala-L[c] + h[c]				Transport, Inner Membrane		1	-1000	1000	0
ALAt4pp	L-alanine transport in via sodium symport (periplasm)	ala-L[p] + na1[p] -> ala-L[c] + na1[c]	YaaJ (b0007)	b0007	YaaJ	Transport, Inner Membrane		0	0	1000	0
ALAtex	L-alanine transport via diffusion (extracellular to periplasm)	ala-L[e] <=> ala-L[p]	( PhoE (b0241) ) or ( OmpF (b0929) ) or ( OmpN (b1377) ) or ( OmpC (b2215) )	(b0241 or b0929 or b1377 or b2215)	( PhoE ) or ( OmpF ) or ( OmpN ) or ( OmpC )	Transport, Outer Membrane Porin		1	-1000	1000	0
ALCD19	alcohol dehydrogenase (glycerol)	glyald[c] + h[c] + nadh[c] <=> glyc[c] + nad[c]	FrmA (b0356)	b0356	FrmA	Alternate Carbon Metabolism	1.1.1.1	1	-1000	1000	0
ALCD2x	alcohol dehydrogenase (ethanol)	etoh[c] + nad[c] <=> acald[c] + h[c] + nadh[c]	( AdhP (b1478) ) or ( AdhE (b1241) ) or ( FrmA (b0356) )	(b1478 or b1241 or b0356)	( AdhP ) or ( AdhE ) or ( FrmA )	Pyruvate Metabolism	1.1.1.1	1	-1000	1000	0
ALDD19xr	aldehyde dehydrogenase (phenylacetaldehyde, NAD)	h2o[c] + nad[c] + pacald[c] <=> 2 h[c] + nadh[c] + pac[c]	FeaB (b1385)	b1385	FeaB	Alternate Carbon Metabolism	1.2.1.39	1	-1000	1000	0
ALDD2x	aldehyde dehydrogenase (acetaldehyde, NAD)	acald[c] + h2o[c] + nad[c] -> ac[c] + 2 h[c] + nadh[c]	AldH (b1300)	b1300	AldH	Alternate Carbon Metabolism	1.2.1.3	0	0	1000	0
ALDD2y	aldehyde dehydrogenase (acetaldehyde, NADP)	acald[c] + h2o[c] + nadp[c] -> ac[c] + 2 h[c] + nadph[c]	AldB (b3588)	b3588	AldB	Alternate Carbon Metabolism	1.2.1.4	0	0	1000	0
ALDD3y	aldehyde dehydrogenase (propanal, NADP)	h2o[c] + nadp[c] + ppal[c] -> 2 h[c] + nadph[c] + ppa[c]	AldB (b3588)	b3588	AldB	Alternate Carbon Metabolism		0	0	1000	0
ALDD4	aldehyde dehydrogenase (butanal, NAD)	btal[c] + h2o[c] + nad[c] -> but[c] + 2 h[c] + nadh[c]				Alternate Carbon Metabolism		0	0	1000	0
ALLK	Allose kinase	all-D[c] + atp[c] -> adp[c] + all6p[c] + h[c]	AlsK (b4084)	b4084	AlsK	Alternate Carbon Metabolism		0	0	1000	0
ALLPI	Allose 6-phosphate isomerase	all6p[c] <=> allul6p[c]	RpiB (b4090)	b4090	RpiB	Alternate Carbon Metabolism		1	-1000	1000	0
ALLTAMH	allantoate amidohydrolase	alltt[c] + 2 h[c] + 2 h2o[c] -> co2[c] + 2 nh4[c] + urdglyc[c]	AllC (b0516)	b0516	AllC	Alternate Carbon Metabolism	3.5.3.9	0	0	1000	0
ALLTN	allantoinase	alltn[c] + h2o[c] -> alltt[c] + h[c]	AllB (b0512)	b0512	AllB	Nitrogen Metabolism	3.5.2.5	0	0	1000	0
ALLTNt2rpp	allantoin transport in via proton symport (periplasm)	alltn[p] + h[p] <=> alltn[c] + h[c]	AllP (b0511)	b0511	AllP	Transport, Inner Membrane		1	-1000	1000	0
ALLTNtex	allantoin transport via diffusion (extracellular to periplasm)	alltn[e] <=> alltn[p]	( PhoE (b0241) ) or ( OmpF (b0929) ) or ( OmpN (b1377) ) or ( OmpC (b2215) )	(b0241 or b0929 or b1377 or b2215)	( PhoE ) or ( OmpF ) or ( OmpN ) or ( OmpC )	Transport, Outer Membrane Porin		1	-1000	1000	0
ALLULPE	Allulose 6-phosphate epimerase	allul6p[c] <=> f6p[c]	AlsE (b4085)	b4085	AlsE	Alternate Carbon Metabolism		1	-1000	1000	0
ALLabcpp	D-allose transport via ABC system (periplasm)	atp[c] + h2o[c] + all-D[p] -> adp[c] + all-D[c] + h[c] + pi[c]	( AlsA (b4087) and AlsB (b4088) and AlsC (b4086) )	(b4087 and b4088 and b4086)	( AlsA and AlsB and AlsC )	Transport, Inner Membrane		0	0	1000	0
ALLtex	Allose transport via diffusion (extracellular to periplasm)	all-D[e] <=> all-D[p]	( PhoE (b0241) ) or ( OmpF (b0929) ) or ( OmpN (b1377) ) or ( OmpC (b2215) )	(b0241 or b0929 or b1377 or b2215)	( PhoE ) or ( OmpF ) or ( OmpN ) or ( OmpC )	Transport, Outer Membrane Porin		1	-1000	1000	0
ALPATE160pp	apolipoprotein N-acyltransferase (phosphatidylethanolamine, periplasm)	alpp[p] + pe160[p] -> 2agpe160[p] + lpp[p]	( Lnt (b0657) and Lpp (b1677) )	(b0657 and b1677)	( Lnt and Lpp )	Unassigned		0	0	1000	0
ALPATG160pp	apolipoprotein N-acyltransferase (phosphatidylglycerol, periplasm)	alpp[p] + pg160[p] -> 2agpg160[p] + lpp[p]	( Lnt (b0657) and Lpp (b1677) )	(b0657 and b1677)	( Lnt and Lpp )	Unassigned		0	0	1000	0
ALR2	aldose reductase (methylglyoxal)	h[c] + mthgxl[c] + nadph[c] -> acetol[c] + nadp[c]	( DkgA (b3012) ) or ( DkgB (b0207) ) or ( YeaE (b1781) ) or ( YghZ (b3001) )	(b3012 or b0207 or b1781 or b3001)	( DkgA ) or ( DkgB ) or ( YeaE ) or ( YghZ )	Methylglyoxal Metabolism		0	0	1000	0
ALR4x	aldose reductase (acetol)	acetol[c] + h[c] + nadh[c] -> 12ppd-R[c] + nad[c]	GldA (b3945)	b3945	GldA	Glycerophospholipid Metabolism		0	0	1000	0
ALTRH	altronate hydrolase	altrn[c] -> 2ddglcn[c] + h2o[c]	UxaA (b3091)	b3091	UxaA	Alternate Carbon Metabolism	4.2.1.7	0	0	1000	0
AM3PA	anhydrous-N-Acetylmuramyl-tripeptide amidase	anhm3p[c] + h2o[c] -> LalaDgluMdap[c] + anhm[c]	AmpD (b0110)	b0110	AmpD	Murein Recycling		0	0	1000	0
AM4PA	anhydrous-N-Acetylmuramyl-tetrapeptide amidase	anhm4p[c] + h2o[c] -> LalaDgluMdapDala[c] + anhm[c]	AmpD (b0110)	b0110	AmpD	Murein Recycling		0	0	1000	0
AM4PCP	anhydrous-N-Acetylmuramyl-tetrapeptide L,D-carboxypeptidase	anhm4p[c] + h2o[c] -> ala-D[c] + anhm3p[c]	LdcA (b1192)	b1192	LdcA	Murein Recycling		0	0	1000	0
AMALT1	Amylomaltase (maltotriose)	malt[c] + malttr[c] -> glc-D[c] + maltttr[c]	MalQ (b3416)	b3416	MalQ	Alternate Carbon Metabolism	2.4.1.25	0	0	1000	0
AMALT2	Amylomaltase (maltotetraose)	malt[c] + maltttr[c] -> glc-D[c] + maltpt[c]	MalQ (b3416)	b3416	MalQ	Alternate Carbon Metabolism	2.4.1.25	0	0	1000	0
AMALT3	Amylomaltase (maltopentaose)	malt[c] + maltpt[c] -> glc-D[c] + malthx[c]	MalQ (b3416)	b3416	MalQ	Alternate Carbon Metabolism	2.4.1.25	0	0	1000	0
AMALT4	Amylomaltase (maltohexaose)	malt[c] + malthx[c] -> glc-D[c] + malthp[c]	MalQ (b3416)	b3416	MalQ	Alternate Carbon Metabolism	2.4.1.25	0	0	1000	0
AMANAPEr	N-acetylmannosamine 6-phosphate epimerase	acmanap[c] <=> acgam6p[c]	NanE (b3223)	b3223	NanE	Alternate Carbon Metabolism		1	-1000	1000	0
AMANK	N-acetyl-D-mannosamine kinase	acmana[c] + atp[c] -> acmanap[c] + adp[c] + h[c]	NanK (b3222)	b3222	NanK	Alternate Carbon Metabolism	2.7.1.60	0	0	1000	0
AMAOTr	adenosylmethionine-8-amino-7-oxononanoate transaminase	8aonn[c] + amet[c] <=> amob[c] + dann[c]	BioAec (b0774)	b0774	BioAec	Cofactor and Prosthetic Group Biosynthesis	2.6.1.62	1	-1000	1000	0
AMMQLT8	S-adenosylmethione:2-demthylmenaquinole methyltransferase (menaquinone 8)	2dmmql8[c] + amet[c] -> ahcys[c] + h[c] + mql8[c]	UbiE (b3833)	b3833	UbiE	Cofactor and Prosthetic Group Biosynthesis		0	0	1000	0
AMPMS2	4-amino-2-methyl-5-phosphomethylpyrimidine synthetase	air[c] + h2o[c] + nad[c] -> 4ampm[c] + 2 for[c] + 3 h[c] + nadh[c]	ThiC (b3994)	b3994	ThiC	Cofactor and Prosthetic Group Biosynthesis		0	0	1000	0
AMPN	AMP nucleosidase	amp[c] + h2o[c] -> ade[c] + r5p[c]	Amn (b1982)	b1982	Amn	Nucleotide Salvage Pathway	3.2.2.4	0	0	1000	0
AMPTASECG	alanyl aminopeptidase (cys-gly)	cgly[c] + h2o[c] -> cys-L[c] + gly[c]	( PepD (b0237) ) or ( PepN (b0932) ) or ( PepA (b4260) ) or ( PepB (b2523) )	(b0237 or b0932 or b4260 or b2523)	( PepD ) or ( PepN ) or ( PepA ) or ( PepB )	Cysteine Metabolism	3.4.11.2	0	0	1000	0
AMPTASEPG	aminopeptidase (pro-gly)	h2o[c] + progly[c] -> gly[c] + pro-L[c]	( PepA (b4260) ) or ( PepD (b0237) ) or ( PepB (b2523) ) or ( PepN (b0932) )	(b4260 or b0237 or b2523 or b0932)	( PepA ) or ( PepD ) or ( PepB ) or ( PepN )	Arginine and Proline Metabolism	3.4.11.2	0	0	1000	0
AMPtex	AMP transport via diffusion (extracellular to periplasm)	amp[e] <=> amp[p]	( OmpC (b2215) ) or ( OmpF (b0929) ) or ( OmpN (b1377) ) or ( PhoE (b0241) )	(b2215 or b0929 or b1377 or b0241)	( OmpC ) or ( OmpF ) or ( OmpN ) or ( PhoE )	Transport, Outer Membrane Porin		1	-1000	1000	0
ANHGMtex	GlcNAc-anhMurNAc transport via diffusion (extracellular to periplasm)	anhgm[e] <=> anhgm[p]	( PhoE (b0241) ) or ( OmpF (b0929) ) or ( OmpN (b1377) ) or ( OmpC (b2215) )	(b0241 or b0929 or b1377 or b2215)	( PhoE ) or ( OmpF ) or ( OmpN ) or ( OmpC )	Transport, Outer Membrane Porin		1	-1000	1000	0
ANHMK	1,6-anhydrous-N-Acetylmuramate kinase	anhm[c] + atp[c] + h2o[c] -> acmum6p[c] + adp[c] + h[c]	AnmK (b1640)	b1640	AnmK	Murein Recycling		0	0	1000	0
ANPRT	anthranilate phosphoribosyltransferase	anth[c] + prpp[c] -> ppi[c] + pran[c]	TrpDec (b1263)	b1263	TrpDec	Tyrosine, Tryptophan, and Phenylalanine Metabolism	2.4.2.18	0	0	1000	0
ANS	anthranilate synthase	chor[c] + gln-L[c] -> anth[c] + glu-L[c] + h[c] + pyr[c]	( TrpDec (b1263) and TrpEec (b1264) )	(b1263 and b1264)	( TrpDec and TrpEec )	Tyrosine, Tryptophan, and Phenylalanine Metabolism	4.1.3.27	0	0	1000	0
AOBUTDs	L-2-amino-3-oxobutanoate decarboxylation (spontaneous)	2aobut[c] + h[c] -> aact[c] + co2[c]	SPONTANEOUS (s0001)	s0001	SPONTANEOUS	Threonine and Lysine Metabolism		0	0	1000	0
AOXSr2	8-amino-7-oxononanoate synthase	ala-L[c] + pimACP[c] -> 8aonn[c] + ACP[c] + co2[c]	BioF (b0776)	b0776	BioF	Cofactor and Prosthetic Group Biosynthesis	2.3.1.47	0	0	1000	0
AP4AH	Ap4A hydrolase	ap4a[c] + h2o[c] -> 2 adp[c] + 2 h[c]	ApaH (b0049)	b0049	ApaH	Nucleotide Salvage Pathway	3.6.1.41	0	0	1000	0
AP4AS	Ap4A synthetase	2 atp[c] + h[c] -> ap4a[c] + ppi[c]	LysU (b4129)	b4129	LysU	Nucleotide Salvage Pathway		0	0	1000	0
AP5AH	Ap5A hydrolase	ap5a[c] + h2o[c] -> adp[c] + atp[c] + 2 h[c]	ApaH (b0049)	b0049	ApaH	Nucleotide Salvage Pathway		0	0	1000	0
APCS	aminopropylcadaverine synthase	15dap[c] + ametam[c] -> 5mta[c] + h[c] + na15dap[c]	SpeE (b0121)	b0121	SpeE	Arginine and Proline Metabolism	2.5.1.16	0	0	1000	0
APG3PAT120	acyl-phosphate:glycerol-3-phosphate acyltransferase (C12:0)	ddcap[c] + glyc3p[c] -> 1ddecg3p[c] + h[c] + pi[c]	PlsY (b3059)	b3059	PlsY	Glycerophospholipid Metabolism		0	0	1000	0
APG3PAT140	acyl-phosphate:glycerol-3-phosphate acyltransferase (C14:0)	glyc3p[c] + ttdcap[c] -> 1tdecg3p[c] + h[c] + pi[c]	PlsY (b3059)	b3059	PlsY	Glycerophospholipid Metabolism		0	0	1000	0
APG3PAT141	acyl-phosphate:glycerol-3-phosphate acyltransferase (C14:1)	glyc3p[c] + ttdceap[c] -> 1tdec7eg3p[c] + h[c] + pi[c]	PlsY (b3059)	b3059	PlsY	Glycerophospholipid Metabolism		0	0	1000	0
APG3PAT160	acyl-phosphate:glycerol-3-phosphate acyltransferase (C16:0)	glyc3p[c] + hdcap[c] -> 1hdecg3p[c] + h[c] + pi[c]	PlsY (b3059)	b3059	PlsY	Glycerophospholipid Metabolism		0	0	1000	0
APG3PAT161	acyl-phosphate:glycerol-3-phosphate acyltransferase (C16:1)	glyc3p[c] + hdceap[c] -> 1hdec9eg3p[c] + h[c] + pi[c]	PlsY (b3059)	b3059	PlsY	Glycerophospholipid Metabolism		0	0	1000	0
APG3PAT180	acyl-phosphate:glycerol-3-phosphate acyltransferase (C18:0)	glyc3p[c] + ocdcap[c] -> 1odecg3p[c] + h[c] + pi[c]	PlsY (b3059)	b3059	PlsY	Glycerophospholipid Metabolism		0	0	1000	0
APG3PAT181	acyl-phosphate:glycerol-3-phosphate acyltransferase (C18:1)	glyc3p[c] + ocdceap[c] -> 1odec11eg3p[c] + h[c] + pi[c]	PlsY (b3059)	b3059	PlsY	Glycerophospholipid Metabolism		0	0	1000	0
APH120	acylphosphatase (C12:0)	ddcap[c] + h2o[c] -> ddca[c] + 2 h[c] + pi[c]	YccX (b0968)	b0968	YccX	Glycerophospholipid Metabolism	3.6.1.7	0	0	1000	0
APH140	acylphosphatase (C14:0)	h2o[c] + ttdcap[c] -> 2 h[c] + pi[c] + ttdca[c]	YccX (b0968)	b0968	YccX	Glycerophospholipid Metabolism	3.6.1.7	0	0	1000	0
APH141	acylphosphatase (C14:1)	h2o[c] + ttdceap[c] -> 2 h[c] + pi[c] + ttdcea[c]	YccX (b0968)	b0968	YccX	Glycerophospholipid Metabolism	3.6.1.7	0	0	1000	0
APH160	acylphosphatase (C16:0)	h2o[c] + hdcap[c] -> 2 h[c] + hdca[c] + pi[c]	YccX (b0968)	b0968	YccX	Glycerophospholipid Metabolism	3.6.1.7	0	0	1000	0
APH161	acylphosphatase (C16:1)	h2o[c] + hdceap[c] -> 2 h[c] + hdcea[c] + pi[c]	YccX (b0968)	b0968	YccX	Glycerophospholipid Metabolism	3.6.1.7	0	0	1000	0
APH180	acylphosphatase (C18:0)	h2o[c] + ocdcap[c] -> 2 h[c] + ocdca[c] + pi[c]	YccX (b0968)	b0968	YccX	Glycerophospholipid Metabolism	3.6.1.7	0	0	1000	0
APH181	acylphosphatase (C18:1)	h2o[c] + ocdceap[c] -> 2 h[c] + ocdcea[c] + pi[c]	YccX (b0968)	b0968	YccX	Glycerophospholipid Metabolism	3.6.1.7	0	0	1000	0
APPLDHr	aminopropanol dehydrogenase reversible	aact[c] + h[c] + nadh[c] <=> appl[c] + nad[c]	GldA (b3945)	b3945	GldA	Threonine and Lysine Metabolism	1.1.1.75	1	-1000	1000	0
APRAUR	5-amino-6-(5-phosphoribosylamino)uracil reductase	5apru[c] + h[c] + nadph[c] -> 5aprbu[c] + nadp[c]	RibDec (b0414)	b0414	RibDec	Cofactor and Prosthetic Group Biosynthesis	1.1.1.193	0	0	1000	0
ARAI	L-arabinose isomerase	arab-L[c] <=> rbl-L[c]	AraA (b0062)	b0062	AraA	Alternate Carbon Metabolism	5.3.1.4	1	-1000	1000	0
ARBTNR1	aerobactin reductase	2 arbtn-fe3[c] + fadh2[c] -> 2 arbtn[c] + fad[c] + 2 fe2[c] + 2 h[c]				Inorganic Ion Transport and Metabolism		0	0	1000	0
ARBTNR2	aerobactin reductase	2 arbtn-fe3[c] + fmnh2[c] -> 2 arbtn[c] + 2 fe2[c] + fmn[c] + 2 h[c]				Inorganic Ion Transport and Metabolism		0	0	1000	0
ARBTNR3	aerobactin reductase	2 arbtn-fe3[c] + rbflvrd[c] -> 2 arbtn[c] + 2 fe2[c] + 2 h[c] + ribflv[c]				Inorganic Ion Transport and Metabolism		0	0	1000	0
ARBTNabcpp	aerobactin transport via ABC system (periplasm)	atp[c] + h2o[c] + arbtn-fe3[p] -> adp[c] + arbtn-fe3[c] + h[c] + pi[c]	( FhuB (b0153) and FhuC (b0151) and FhuD (b0152) )	(b0153 and b0151 and b0152)	( FhuB and FhuC and FhuD )	Transport, Inner Membrane		0	0	1000	0
ARBTNexs	aerobactin Fe-loading reaction (spontaneous)	arbtn[e] + fe3[e] -> arbtn-fe3[e]	SPONTANEOUS (s0001)	s0001	SPONTANEOUS	Inorganic Ion Transport and Metabolism		0	0	1000	0
ARBTNtex	aerobactin secretion (to extracellular)	arbtn[p] + h[p] -> h[c] + arbtn[e]				Transport, Outer Membrane		0	0	1000	0
ARBTNtonex	aerobactin transport via ton system (extracellular)	arbtn-fe3[e] + h[p] -> h[c] + arbtn-fe3[p]				Transport, Outer Membrane		0	0	1000	0
ARBTNtpp	aerobactin secretion (to periplasm)	arbtn[c] + h[p] -> h[c] + arbtn[p]				Inorganic Ion Transport and Metabolism		0	0	1000	0
ARBTptspp	arbutin transport via PEP:Pyr PTS (periplasm)	pep[c] + arbt[p] -> arbt6p[c] + pyr[c]	( BglF (b3722) and PtsH (b2415) and PtsI (b2416) ) or ( AscF (b2715) and PtsH (b2415) and PtsI (b2416) )	((b3722 and b2415 and b2416) or (b2715 and b2415 and b2416))	( BglF and PtsH and PtsI ) or ( AscF and PtsH and PtsI )	Transport, Inner Membrane		0	0	1000	0
ARBTtex	arbutin transport via diffusion (extracellular to periplasm)	arbt[e] -> arbt[p]	( OmpC (b2215) ) or ( OmpN (b1377) ) or ( PhoE (b0241) ) or ( OmpF (b0929) )	(b2215 or b1377 or b0241 or b0929)	( OmpC ) or ( OmpN ) or ( PhoE ) or ( OmpF )	Transport, Outer Membrane Porin		0	0	1000	0
ARBabcpp	L-arabinose transport via ABC system (periplasm)	atp[c] + h2o[c] + arab-L[p] -> adp[c] + arab-L[c] + h[c] + pi[c]	( AraF (b1901) and AraG (b1900) and AraH (b4460) )	(b1901 and b1900 and b4460)	( AraF and AraG and AraH )	Transport, Inner Membrane		0	0	1000	0
ARBt2rpp	L-arabinose transport via proton symport (periplasm)	arab-L[p] + h[p] <=> arab-L[c] + h[c]	AraE (b2841)	b2841	AraE	Transport, Inner Membrane		1	-1000	1000	0
ARBt3ipp	L-arabinose transport via proton antiport (periplasm)	arab-L[c] + h[p] -> h[c] + arab-L[p]	SotB (b1528)	b1528	SotB	Transport, Inner Membrane		0	0	1000	0
ARBtex	L-arabinose transport via diffusion (extracellular to periplasm)	arab-L[e] <=> arab-L[p]	( PhoE (b0241) ) or ( OmpF (b0929) ) or ( OmpN (b1377) ) or ( OmpC (b2215) )	(b0241 or b0929 or b1377 or b2215)	( PhoE ) or ( OmpF ) or ( OmpN ) or ( OmpC )	Transport, Outer Membrane Porin		1	-1000	1000	0
ARGAGMt7pp	Arginine/agmatine antiport (periplasm)	agm[c] + arg-L[p] <=> arg-L[c] + agm[p]	AdiC (b4115)	b4115	AdiC	Transport, Inner Membrane		1	-1000	1000	0
ARGDC	arginine decarboxylase	arg-L[c] + h[c] -> agm[c] + co2[c]	AdiA (b4117)	b4117	AdiA	Arginine and Proline Metabolism	4.1.1.19	0	0	1000	0
ARGDCpp	arginine decarboxylase	arg-L[p] + h[p] -> agm[p] + co2[p]	SpeA (b2938)	b2938	SpeA	Arginine and Proline Metabolism	4.1.1.19	0	0	1000	0
ARGORNt7pp	arginine/ornithine antiporter (periplasm)	orn[c] + arg-L[p] <=> arg-L[c] + orn[p]	ArcD (b1605)	b1605	ArcD	Transport, Inner Membrane		1	-1000	1000	0
ARGSL	argininosuccinate lyase	argsuc[c] <=> arg-L[c] + fum[c]	ArgH (b3960)	b3960	ArgH	Arginine and Proline Metabolism	4.3.2.1	1	-1000	1000	0
ARGSS	argininosuccinate synthase	asp-L[c] + atp[c] + citr-L[c] -> amp[c] + argsuc[c] + h[c] + ppi[c]	ArgG (b3172)	b3172	ArgG	Arginine and Proline Metabolism	6.3.4.5	0	0	1000	0
ARGTRS	Arginyl-tRNA synthetase	arg-L[c] + atp[c] + trnaarg[c] -> amp[c] + argtrna[c] + ppi[c]	ArgS (b1876)	b1876	ArgS	tRNA Charging	6.1.1.19	0	0	1000	0
ARGabcpp	L-arginine transport via ABC system (periplasm)	atp[c] + h2o[c] + arg-L[p] -> adp[c] + arg-L[c] + h[c] + pi[c]	( ArgT (b2310) and HisM (b2307) and HisP (b2306) and HisQ (b2308) ) or ( ArtI (b0863) and ArtJ (b0860) and ArtM (b0861) and ArtP (b0864) and ArtQ (b0862) )	((b2310 and b2307 and b2306 and b2308) or (b0863 and b0860 and b0861 and b0864 and b0862))	( ArgT and HisM and HisP and HisQ ) or ( ArtI and ArtJ and ArtM and ArtP and ArtQ )	Transport, Inner Membrane		0	0	1000	0
ARGt3pp	L-arginine transport out via proton antiport (cytoplasm to periplasm)	arg-L[c] + h[p] -> h[c] + arg-L[p]	ArgO (b2923)	b2923	ArgO	Transport, Inner Membrane		0	0	1000	0
ARGtex	L-arginine transport via diffusion (extracellular to periplasm)	arg-L[e] <=> arg-L[p]	( PhoE (b0241) ) or ( OmpF (b0929) ) or ( OmpN (b1377) ) or ( OmpC (b2215) )	(b0241 or b0929 or b1377 or b2215)	( PhoE ) or ( OmpF ) or ( OmpN ) or ( OmpC )	Transport, Outer Membrane Porin		1	-1000	1000	0
ASAD	aspartate-semialdehyde dehydrogenase	aspsa[c] + nadp[c] + pi[c] <=> 4pasp[c] + h[c] + nadph[c]	Asd (b3433)	b3433	Asd	Threonine and Lysine Metabolism	1.2.1.11	1	-1000	1000	0
ASCBPL	L-ascorbate 6-phosphate lactonase	ascb6p[c] + h2o[c] -> 3dhgulnp[c] + h[c]	YjfR (b4192)	b4192	YjfR	Alternate Carbon Metabolism		0	0	1000	0
ASCBptspp	L-ascorbate transport via PEP:Pyr PTS (periplasm)	pep[c] + ascb-L[p] -> ascb6p[c] + pyr[c]	( PtsH (b2415) and PtsI (b2416) and SgaA (b4195) and SgaB (b4194) and SgaT (b4193) )	(b2415 and b2416 and b4195 and b4194 and b4193)	( PtsH and PtsI and SgaA and SgaB and SgaT )	Transport, Inner Membrane		0	0	1000	0
ASCBtex	L-ascorbate transport via diffusion (extracellular to periplasm)	ascb-L[e] <=> ascb-L[p]	( PhoE (b0241) ) or ( OmpF (b0929) ) or ( OmpN (b1377) ) or ( OmpC (b2215) )	(b0241 or b0929 or b1377 or b2215)	( PhoE ) or ( OmpF ) or ( OmpN ) or ( OmpC )	Transport, Outer Membrane Porin		1	-1000	1000	0
ASNN	L-asparaginase	asn-L[c] + h2o[c] -> asp-L[c] + nh4[c]	( AnsA (b1767) ) or ( YbiK (b0828) )	(b1767 or b0828)	( AnsA ) or ( YbiK )	Alanine and Aspartate Metabolism	3.5.1.1	0	0	1000	0
ASNNpp	L-asparaginase	asn-L[p] + h2o[p] -> asp-L[p] + nh4[p]	AnsB (b2957)	b2957	AnsB	Alanine and Aspartate Metabolism	3.5.1.1	0	0	1000	0
ASNS1	asparagine synthase (glutamine-hydrolysing)	asp-L[c] + atp[c] + gln-L[c] + h2o[c] -> amp[c] + asn-L[c] + glu-L[c] + h[c] + ppi[c]	AsnB (b0674)	b0674	AsnB	Alanine and Aspartate Metabolism	6.3.5.4	0	0	1000	0
ASNS2	asparagine synthetase	asp-L[c] + atp[c] + nh4[c] -> amp[c] + asn-L[c] + h[c] + ppi[c]	AsnA (b3744)	b3744	AsnA	Alanine and Aspartate Metabolism	6.3.1.1	0	0	1000	0
ASNTRS	Asparaginyl-tRNA synthetase	asn-L[c] + atp[c] + trnaasn[c] -> amp[c] + asntrna[c] + ppi[c]	AsnS (b0930)	b0930	AsnS	tRNA Charging	6.1.1.22	0	0	1000	0
ASNabcpp	L-asparagine transport via ABC system (periplasm)	atp[c] + h2o[c] + asn-L[p] -> adp[c] + asn-L[c] + h[c] + pi[c]				Transport, Inner Membrane		0	0	1000	0
ASNt2rpp	L-asparagine reversible transport via proton symport (periplasm)	asn-L[p] + h[p] <=> asn-L[c] + h[c]	AnsP (b1453)	b1453	AnsP	Transport, Inner Membrane		1	-1000	1000	0
ASNtex	L-asparagine transport via diffusion (extracellular to periplasm)	asn-L[e] <=> asn-L[p]	( PhoE (b0241) ) or ( OmpF (b0929) ) or ( OmpN (b1377) ) or ( OmpC (b2215) )	(b0241 or b0929 or b1377 or b2215)	( PhoE ) or ( OmpF ) or ( OmpN ) or ( OmpC )	Transport, Outer Membrane Porin		1	-1000	1000	0
ASO3t8pp	arsenite efflux via ATP hydrolysis (periplasm)	aso3[c] + atp[c] + h2o[c] -> adp[c] + h[c] + pi[c] + aso3[p]	ArsB (b3502)	b3502	ArsB	Transport, Inner Membrane		0	0	1000	0
ASO3tex	arsenite transport via diffusion (extracellular to periplasm)	aso3[e] <=> aso3[p]	( PhoE (b0241) ) or ( OmpF (b0929) ) or ( OmpN (b1377) ) or ( OmpC (b2215) )	(b0241 or b0929 or b1377 or b2215)	( PhoE ) or ( OmpF ) or ( OmpN ) or ( OmpC )	Transport, Outer Membrane Porin		1	-1000	1000	0
ASP1DC	aspartate 1-decarboxylase	asp-L[c] + h[c] -> ala-B[c] + co2[c]	PanD (b0131)	b0131	PanD	Cofactor and Prosthetic Group Biosynthesis	4.1.1.11	0	0	1000	0
ASPCT	aspartate carbamoyltransferase	asp-L[c] + cbp[c] -> cbasp[c] + h[c] + pi[c]	( PyrBec ( b4244 and b4245 ) ) or ( PyrB (b4245) )	((b4244 and b4245) or b4245)	( PyrBec ) or ( PyrB )	Purine and Pyrimidine Biosynthesis	2.1.3.2	0	0	1000	0
ASPK	aspartate kinase	asp-L[c] + atp[c] <=> 4pasp[c] + adp[c]	( ThrA (b0002) ) or ( MetL (b3940) ) or ( LysCec (b4024) )	(b0002 or b3940 or b4024)	( ThrA ) or ( MetL ) or ( LysCec )	Threonine and Lysine Metabolism	2.7.2.4	1	-1000	1000	0
ASPO3	L-aspartate oxidase	asp-L[c] + q8[c] -> h[c] + iasp[c] + q8h2[c]	NadB (b2574)	b2574	NadB	Cofactor and Prosthetic Group Biosynthesis		0	0	1000	0
ASPO4	L-aspartate oxidase	asp-L[c] + mqn8[c] -> h[c] + iasp[c] + mql8[c]	NadB (b2574)	b2574	NadB	Cofactor and Prosthetic Group Biosynthesis		0	0	1000	0
ASPO5	L-aspartate oxidase	asp-L[c] + fum[c] -> h[c] + iasp[c] + succ[c]	NadB (b2574)	b2574	NadB	Cofactor and Prosthetic Group Biosynthesis		0	0	1000	0
ASPO6	L-aspartate oxidase	asp-L[c] + o2[c] -> h[c] + h2o2[c] + iasp[c]	NadB (b2574)	b2574	NadB	Cofactor and Prosthetic Group Biosynthesis		0	0	1000	0
ASPT	L-aspartase	asp-L[c] -> fum[c] + nh4[c]	AspA (b4139)	b4139	AspA	Alanine and Aspartate Metabolism	4.3.1.1	0	0	1000	0
ASPTA	aspartate transaminase	akg[c] + asp-L[c] <=> glu-L[c] + oaa[c]	AspC (b0928)	b0928	AspC	Alanine and Aspartate Metabolism	2.6.1.1	1	-1000	1000	0
ASPTRS	Aspartyl-tRNA synthetase	asp-L[c] + atp[c] + trnaasp[c] -> amp[c] + asptrna[c] + ppi[c]	AspS (b1866)	b1866	AspS	tRNA Charging	6.1.1.12	0	0	1000	0
ASPabcpp	L-aspartate transport via ABC system (periplasm)	atp[c] + h2o[c] + asp-L[p] -> adp[c] + asp-L[c] + h[c] + pi[c]	( GltI (b0655) and GltJ (b0654) and GltK (b0653) and GltL (b0652) )	(b0655 and b0654 and b0653 and b0652)	( GltI and GltJ and GltK and GltL )	Transport, Inner Membrane		0	0	1000	0
ASPt2_2pp	Aspartate transport via proton symport (2 H) (periplasm)	asp-L[p] + 2 h[p] -> asp-L[c] + 2 h[c]	DctA (b3528)	b3528	DctA	Transport, Inner Membrane		0	0	1000	0
ASPt2_3pp	L-asparate transport via proton symport (3 H) (periplasm)	asp-L[p] + 3 h[p] -> asp-L[c] + 3 h[c]	( DcuA (b4138) ) or ( DcuB (b4123) )	(b4138 or b4123)	( DcuA ) or ( DcuB )	Transport, Inner Membrane		0	0	1000	0
ASPt2pp	L-aspartate transport in via proton symport (periplasm)	asp-L[p] + h[p] -> asp-L[c] + h[c]	GltP (b4077)	b4077	GltP	Transport, Inner Membrane		0	0	1000	0
ASPt2rpp	L-aspartate transport in via proton symport (periplasm) reversible	asp-L[p] + h[p] <=> asp-L[c] + h[c]				Transport, Inner Membrane		1	-1000	1000	0
ASPtex	L-aspartate transport via diffusion (extracellular to periplasm)	asp-L[e] <=> asp-L[p]	( PhoE (b0241) ) or ( OmpF (b0929) ) or ( OmpN (b1377) ) or ( OmpC (b2215) )	(b0241 or b0929 or b1377 or b2215)	( PhoE ) or ( OmpF ) or ( OmpN ) or ( OmpC )	Transport, Outer Membrane Porin		1	-1000	1000	0
ASR	arsenate reductase	aso4[c] + 2 gthrd[c] -> aso3[c] + gthox[c] + h2o[c]	( ArsC (b3503) and GrxB (b1064) )	(b3503 and b1064)	( ArsC and GrxB )	Inorganic Ion Transport and Metabolism		0	0	1000	0
AST	Arginine succinyltransferase	arg-L[c] + succoa[c] -> coa[c] + h[c] + sucarg[c]	AstA (b1747)	b1747	AstA	Arginine and Proline Metabolism	2.3.1.109	0	0	1000	0
ATHRDHr	L-allo-threonine dehydrogenase	athr-L[c] + nadp[c] <=> 2aobut[c] + h[c] + nadph[c]	YdfG (b1539)	b1539	YdfG	Threonine and Lysine Metabolism		1	-1000	1000	0
ATPHs	ATP amine hydrolysis (spontaneous)	atp[c] + h[c] + h2o[c] -> itp[c] + nh4[c]	SPONTANEOUS (s0001)	s0001	SPONTANEOUS	Nucleotide Salvage Pathway		0	0	1000	0
ATPM	ATP maintenance requirement	atp[c] + h2o[c] -> adp[c] + h[c] + pi[c]				Unassigned		0	3.15	1000	0
ATPPRT	ATP phosphoribosyltransferase	atp[c] + prpp[c] -> ppi[c] + prbatp[c]	HisG (b2019)	b2019	HisG	Histidine Metabolism	2.4.2.17	0	0	1000	0
ATPS4rpp	ATP synthase (four protons for one ATP) (periplasm)	adp[c] + pi[c] + 4 h[p] <=> atp[c] + 3 h[c] + h2o[c]	( AtpF0 ( b3736 and b3737 and b3738 ) and AtpF1 ( b3731 and b3732 and b3733 and b3734 and b3735 ) and AtpI (b3739) ) or ( AtpF0 ( b3736 and b3737 and b3738 ) and AtpF1 ( b3731 and b3732 and b3733 and b3734 and b3735 ) )	(((b3736 and b3737 and b3738) and (b3731 and b3732 and b3733 and b3734 and b3735) and b3739) or ((b3736 and b3737 and b3738) and (b3731 and b3732 and b3733 and b3734 and b3735)))	( AtpF0 and AtpF1 and AtpI ) or ( AtpF0 and AtpF1 )	Oxidative Phosphorylation	3.6.3.14	1	-1000	1000	0
BALAt2pp	beta-alanine transport in via proton symport (periplasm)	ala-B[p] + h[p] -> ala-B[c] + h[c]	CycAec (b4208)	b4208	CycAec	Transport, Inner Membrane		0	0	1000	0
BALAtex	beta-alanine transport via diffusion (extracellular to periplasm)	ala-B[e] <=> ala-B[p]	( PhoE (b0241) ) or ( OmpF (b0929) ) or ( OmpN (b1377) ) or ( OmpC (b2215) )	(b0241 or b0929 or b1377 or b2215)	( PhoE ) or ( OmpF ) or ( OmpN ) or ( OmpC )	Transport, Outer Membrane Porin		1	-1000	1000	0
BETALDHx	betaine-aldehyde dehydrogenase	betald[c] + h2o[c] + nad[c] -> glyb[c] + 2 h[c] + nadh[c]	BetB (b0312)	b0312	BetB	Unassigned	1.2.1.8	0	0	1000	0
BETALDHy	betaine-aldehyde dehydrogenase	betald[c] + h2o[c] + nadp[c] -> glyb[c] + 2 h[c] + nadph[c]	BetB (b0312)	b0312	BetB	Unassigned	1.2.1.8	0	0	1000	0
BMOCOS	bis-molybdenum cofactor synthase	moco[c] + mptamp[c] -> amp[c] + bmoco[c] + cu2[c]	MoeA (b0827)	b0827	MoeA	Cofactor and Prosthetic Group Biosynthesis		0	0	1000	0
BMOGDS1	bis-molybdopterin guanine dinucleotide synthase (single GDP)	bmoco[c] + gtp[c] + h[c] -> bmoco1gdp[c] + ppi[c]	( MobA (b3857) ) or ( MobA (b3857) and MobB (b3856) )	(b3857 or (b3857 and b3856))	( MobA ) or ( MobA and MobB )	Cofactor and Prosthetic Group Biosynthesis		0	0	1000	0
BMOGDS2	bis-molybdopterin guanine dinucleotide synthase	bmoco1gdp[c] + gtp[c] + h[c] -> bmocogdp[c] + ppi[c]	( MobA (b3857) ) or ( MobA (b3857) and MobB (b3856) )	(b3857 or (b3857 and b3856))	( MobA ) or ( MobA and MobB )	Cofactor and Prosthetic Group Biosynthesis		0	0	1000	0
BPNT	3',5'-bisphosphate nucleotidase	h2o[c] + pap[c] -> amp[c] + pi[c]	CysQ (b4214)	b4214	CysQ	Cysteine Metabolism	3.1.3.7	0	0	1000	0
BSORx	Biotin sulfoxide reductase	btnso[c] + h[c] + nadh[c] -> btn[c] + h2o[c] + nad[c]	BisC (b3551)	b3551	BisC	Cofactor and Prosthetic Group Biosynthesis		0	0	1000	0
BSORy	Biotin sulfoxide reductase	btnso[c] + h[c] + nadph[c] -> btn[c] + h2o[c] + nadp[c]	BisC (b3551)	b3551	BisC	Cofactor and Prosthetic Group Biosynthesis		0	0	1000	0
BTNt2ipp	Biotin transport via proton symport (periplasm)	btn[p] + h[p] -> btn[c] + h[c]				Transport, Inner Membrane		0	0	1000	0
BTNtex	Biotin transport via diffusion (extracellular to periplasm)	btn[e] <=> btn[p]	( OmpC (b2215) ) or ( OmpN (b1377) ) or ( PhoE (b0241) ) or ( OmpF (b0929) )	(b2215 or b1377 or b0241 or b0929)	( OmpC ) or ( OmpN ) or ( PhoE ) or ( OmpF )	Transport, Outer Membrane Porin		1	-1000	1000	0
BTS5	Biotin synthase	2fe2s[c] + amet[c] + dtbt[c] -> 2fe1s[c] + btn[c] + dad-5[c] + h[c] + met-L[c]	BioBec (b0775)	b0775	BioBec	Cofactor and Prosthetic Group Biosynthesis	2.8.1.6	0	0	1000	0
BUTCT	Acetyl-CoA:butyrate-CoA transferase	accoa[c] + but[c] -> ac[c] + btcoa[c]	AtoADec ( b2221 and b2222 )	(b2221 and b2222)	AtoADec	Alternate Carbon Metabolism	2.8.3.8	0	0	1000	0
BUTSO3abcpp	butanesulfonate transport via ABC system (periplasm)	atp[c] + h2o[c] + butso3[p] -> adp[c] + butso3[c] + h[c] + pi[c]	( SsuA (b0936) and SsuB (b0933) and SsuC (b0934) ) or ( TauA (b0365) and TauB (b0366) and TauC (b0367) )	((b0936 and b0933 and b0934) or (b0365 and b0366 and b0367))	( SsuA and SsuB and SsuC ) or ( TauA and TauB and TauC )	Transport, Inner Membrane		0	0	1000	0
BUTSO3tex	butanesulfonate transport via diffusion (extracellular to periplasm)	butso3[e] <=> butso3[p]	( PhoE (b0241) ) or ( OmpF (b0929) ) or ( OmpN (b1377) ) or ( OmpC (b2215) )	(b0241 or b0929 or b1377 or b2215)	( PhoE ) or ( OmpF ) or ( OmpN ) or ( OmpC )	Transport, Outer Membrane Porin		1	-1000	1000	0
BUTt2rpp	Butyrate transport via proton symport, reversible (periplasm)	but[p] + h[p] <=> but[c] + h[c]	AtoE (b2223)	b2223	AtoE	Transport, Inner Membrane		1	-1000	1000	0
BUTtex	Butyrate transport via diffusion (extracellular to periplasm)	but[e] <=> but[p]	( PhoE (b0241) ) or ( OmpF (b0929) ) or ( OmpN (b1377) ) or ( OmpC (b2215) )	(b0241 or b0929 or b1377 or b2215)	( PhoE ) or ( OmpF ) or ( OmpN ) or ( OmpC )	Transport, Outer Membrane Porin		1	-1000	1000	0
BWCOGDS1	tungsten bispterin guanine dinucleotide synthase (single GDP)	bwco[c] + gtp[c] + h[c] -> bwco1gdp[c] + ppi[c]	( MobA (b3857) ) or ( MobA (b3857) and MobB (b3856) )	(b3857 or (b3857 and b3856))	( MobA ) or ( MobA and MobB )	Cofactor and Prosthetic Group Biosynthesis		0	0	1000	0
BWCOGDS2	tungsten bispterin guanine dinucleotide synthase	bwco1gdp[c] + gtp[c] + h[c] -> bwcogdp[c] + ppi[c]	( MobA (b3857) ) or ( MobA (b3857) and MobB (b3856) )	(b3857 or (b3857 and b3856))	( MobA ) or ( MobA and MobB )	Cofactor and Prosthetic Group Biosynthesis		0	0	1000	0
BWCOS	tungsten bispterin cofactor synthase	mptamp[c] + wco[c] -> amp[c] + bwco[c] + cu2[c]	MoeA (b0827)	b0827	MoeA	Cofactor and Prosthetic Group Biosynthesis		0	0	1000	0
CA2t3pp	calcium (Ca+2) transport out via proton antiport (periplasm)	ca2[c] + h[p] -> h[c] + ca2[p]	ChaA (b1216)	b1216	ChaA	Inorganic Ion Transport and Metabolism		0	0	1000	0
CA2tex	calcium (Ca+2) transport via diffusion (extracellular to periplasm)	ca2[e] <=> ca2[p]	( PhoE (b0241) ) or ( OmpF (b0929) ) or ( OmpN (b1377) ) or ( OmpC (b2215) )	(b0241 or b0929 or b1377 or b2215)	( PhoE ) or ( OmpF ) or ( OmpN ) or ( OmpC )	Transport, Outer Membrane Porin		1	-1000	1000	0
CADVtpp	Lysine/Cadaverine antiporter (periplasm)	15dap[c] + h[p] + lys-L[p] -> h[c] + lys-L[c] + 15dap[p]	CadB (b4132)	b4132	CadB	Transport, Inner Membrane		0	0	1000	0
CAT	catalase	2 h2o2[c] -> 2 h2o[c] + o2[c]	( KatE (b1732) ) or ( KatG (b3942) )	(b1732 or b3942)	( KatE ) or ( KatG )	Unassigned	1.11.1.6	0	0	0	0
CAt6pp	calcium / sodium antiporter (1:1)	ca2[c] + na1[p] <=> na1[c] + ca2[p]	YrbG (b3196)	b3196	YrbG	Inorganic Ion Transport and Metabolism		1	-1000	1000	0
CBIAT	Cobinamide adenyltransferase	atp[c] + cbi[c] + h[c] <=> adocbi[c] + pppi[c]	BtuR (b1270)	b1270	BtuR	Cofactor and Prosthetic Group Biosynthesis	2.5.1.17	1	-1000	1000	0
CBItonex	Cobinamide transport via ton system (extermal)	cbi[e] + h[p] -> h[c] + cbi[p]	( BtuB (b3966) and Ton ( b1252 and b3005 and b3006 ) )	(b3966 and (b1252 and b3005 and b3006))	( BtuB and Ton )	Transport, Outer Membrane		0	0	1000	0
CBIuabcpp	Cobinamide transport via ABC system (uptake, periplasm)	atp[c] + h2o[c] + cbi[p] -> adp[c] + cbi[c] + h[c] + pi[c]	( BtuC (b1711) and BtuD (b1709) and BtuF (b0158) )	(b1711 and b1709 and b0158)	( BtuC and BtuD and BtuF )	Transport, Inner Membrane		0	0	1000	0
CBL1abcpp	Cob(1)alamin transport via ABC system (periplasm)	atp[c] + h2o[c] + cbl1[p] -> adp[c] + cbl1[c] + h[c] + pi[c]	( BtuC (b1711) and BtuD (b1709) and BtuF (b0158) )	(b1711 and b1709 and b0158)	( BtuC and BtuD and BtuF )	Transport, Inner Membrane		0	0	1000	0
CBL1tonex	Cob(1)alamin transport via ton system (extermal)	cbl1[e] + h[p] -> h[c] + cbl1[p]	( BtuB (b3966) and Ton ( b1252 and b3005 and b3006 ) )	(b3966 and (b1252 and b3005 and b3006))	( BtuB and Ton )	Transport, Outer Membrane		0	0	1000	0
CBLAT	cob(I)alamin adenosyltransferase	atp[c] + cbl1[c] + h[c] <=> adocbl[c] + pppi[c]	BtuR (b1270)	b1270	BtuR	Cofactor and Prosthetic Group Biosynthesis	2.5.1.17	1	-1000	1000	0
CBMD	carbamate deaminase	cbm[c] + 2 h[c] -> co2[c] + nh4[c]	SPONTANEOUS (s0001)	s0001	SPONTANEOUS	Nucleotide Salvage Pathway		0	0	1000	0
CBMKr	Carbamate kinase	atp[c] + co2[c] + nh4[c] <=> adp[c] + cbp[c] + 2 h[c]	( ArcCec (b0521) ) or ( YahI (b0323) ) or ( YqeA (b2874) )	(b0521 or b0323 or b2874)	( ArcCec ) or ( YahI ) or ( YqeA )	Unassigned	2.7.2.2	1	-1000	1000	0
CBPS	carbamoyl-phosphate synthase (glutamine-hydrolysing)	2 atp[c] + gln-L[c] + h2o[c] + hco3[c] -> 2 adp[c] + cbp[c] + glu-L[c] + 2 h[c] + pi[c]	Car ( b0032 and b0033 )	(b0032 and b0033)	Car	Arginine and Proline Metabolism	6.3.5.5	0	0	1000	0
CCGS	7-cyano-7-carbaguanine synthase	atp[c] + cdg[c] + nh4[c] -> adp[c] + h[c] + h2o[c] + pi[c] + preq0[c]	QueC (b0444)	b0444	QueC	Cofactor and Prosthetic Group Biosynthesis		0	0	1000	0
CD2abcpp	Cadmium (Cd+2) ABC transporter (periplasm)	atp[c] + cd2[c] + h2o[c] -> adp[c] + h[c] + pi[c] + cd2[p]	ZntA (b3469)	b3469	ZntA	Inorganic Ion Transport and Metabolism		0	0	1000	0
CD2t3pp	cadmium (Cd+2) transport out via proton antiport (periplasm)	cd2[c] + h[p] -> h[c] + cd2[p]	( FieF (b3915) ) or ( ZitB (b0752) )	(b3915 or b0752)	( FieF ) or ( ZitB )	Inorganic Ion Transport and Metabolism		0	0	1000	0
CD2tex	cadmium (Cd+2) transport via diffusion (extracellular to periplasm)	cd2[e] <=> cd2[p]	( PhoE (b0241) ) or ( OmpF (b0929) ) or ( OmpN (b1377) ) or ( OmpC (b2215) )	(b0241 or b0929 or b1377 or b2215)	( PhoE ) or ( OmpF ) or ( OmpN ) or ( OmpC )	Transport, Outer Membrane Porin		1	-1000	1000	0
CD2tpp	cadmium (+2) transport in via permease (no H+)	cd2[p] -> cd2[c]	ZupT (b3040)	b3040	ZupT	Inorganic Ion Transport and Metabolism		0	0	1000	0
CDAPPA120	CDP-Diacylglycerol pyrophostatase (n-C12:0)	cdpdddecg[c] + h2o[c] -> cmp[c] + 2 h[c] + pa120[c]	Cdh (b3918)	b3918	Cdh	Glycerophospholipid Metabolism	3.6.1.26	0	0	1000	0
CDAPPA140	CDP-Diacylglycerol pyrophostatase (n-C14:0)	cdpdtdecg[c] + h2o[c] -> cmp[c] + 2 h[c] + pa140[c]	Cdh (b3918)	b3918	Cdh	Glycerophospholipid Metabolism	3.6.1.26	0	0	1000	0
CDAPPA141	CDP-Diacylglycerol pyrophostatase (n-C14:1)	cdpdtdec7eg[c] + h2o[c] -> cmp[c] + 2 h[c] + pa141[c]	Cdh (b3918)	b3918	Cdh	Glycerophospholipid Metabolism	3.6.1.26	0	0	1000	0
CDAPPA160	CDP-Diacylglycerol pyrophostatase (n-C16:0)	cdpdhdecg[c] + h2o[c] -> cmp[c] + 2 h[c] + pa160[c]	Cdh (b3918)	b3918	Cdh	Glycerophospholipid Metabolism	3.6.1.26	0	0	1000	0
CDAPPA161	CDP-Diacylglycerol pyrophostatase (n-C16:1)	cdpdhdec9eg[c] + h2o[c] -> cmp[c] + 2 h[c] + pa161[c]	Cdh (b3918)	b3918	Cdh	Glycerophospholipid Metabolism	3.6.1.26	0	0	1000	0
CDAPPA180	CDP-Diacylglycerol pyrophostatase (n-C18:0)	cdpdodecg[c] + h2o[c] -> cmp[c] + 2 h[c] + pa180[c]	Cdh (b3918)	b3918	Cdh	Glycerophospholipid Metabolism	3.6.1.26	0	0	1000	0
CDAPPA181	CDP-Diacylglycerol pyrophostatase (n-C18:1)	cdpdodec11eg[c] + h2o[c] -> cmp[c] + 2 h[c] + pa181[c]	Cdh (b3918)	b3918	Cdh	Glycerophospholipid Metabolism	3.6.1.26	0	0	1000	0
CDGR	7-cyano-7-deazaguanine reductase	3 h[c] + 2 nadph[c] + preq0[c] -> 2 nadp[c] + preq1[c]	QueF (b2794)	b2794	QueF	Cofactor and Prosthetic Group Biosynthesis		0	0	1000	0
CDGS	7-deaza-7-carboxyguanine synthase	cph4[c] + h[c] -> cdg[c] + nh4[c]				Cofactor and Prosthetic Group Biosynthesis		0	0	1000	0
CDPMEK	4-(cytidine 5'-diphospho)-2-C-methyl-D-erythritol kinase	4c2me[c] + atp[c] -> 2p4c2me[c] + adp[c] + h[c]	IspE (b1208)	b1208	IspE	Cofactor and Prosthetic Group Biosynthesis		0	0	1000	0
CFAS160E	cyclopropane fatty acid synthase (Phosphatidylethanolamine, n-C16:0)	2 amet[c] + pe161[c] -> 2 ahcys[c] + cpe160[c] + 2 h[c]	Cfa (b1661)	b1661	Cfa	Glycerophospholipid Metabolism	2.1.1.79	0	0	1000	0
CFAS160G	cyclopropane fatty acid synthase (Phosphatidylglycerol, n-C16:0)	2 amet[c] + pg161[c] -> 2 ahcys[c] + cpg160[c] + 2 h[c]	Cfa (b1661)	b1661	Cfa	Glycerophospholipid Metabolism	2.1.1.79	0	0	1000	0
CFAS180E	cyclopropane fatty acid synthase (Phosphatidylethanolamine, n-C18:0)	2 amet[c] + pe181[c] -> 2 ahcys[c] + cpe180[c] + 2 h[c]	Cfa (b1661)	b1661	Cfa	Glycerophospholipid Metabolism	2.1.1.79	0	0	1000	0
CFAS180G	cyclopropane fatty acid synthase (Phosphatidylglycerol, n-C18:0)	2 amet[c] + pg181[c] -> 2 ahcys[c] + cpg180[c] + 2 h[c]	Cfa (b1661)	b1661	Cfa	Glycerophospholipid Metabolism	2.1.1.79	0	0	1000	0
CGLYabcpp	L-Cysteinylglycine (Cys-Gly) transport via ABC system (periplasm)	atp[c] + h2o[c] + cgly[p] -> adp[c] + cgly[c] + h[c] + pi[c]	( DppA (b3544) and DppB (b3543) and DppC (b3542) and DppD (b3541) and DppF (b3540) )	(b3544 and b3543 and b3542 and b3541 and b3540)	( DppA and DppB and DppC and DppD and DppF )	Transport, Inner Membrane		0	0	1000	0
CGLYtex	L-Cysteinylglycine transport via diffusion (extracellular to periplasm)	cgly[e] <=> cgly[p]	( PhoE (b0241) ) or ( OmpF (b0929) ) or ( OmpN (b1377) ) or ( OmpC (b2215) )	(b0241 or b0929 or b1377 or b2215)	( PhoE ) or ( OmpF ) or ( OmpN ) or ( OmpC )	Transport, Outer Membrane Porin		1	-1000	1000	0
CHLabcpp	choline transport via ABC system (periplasm)	atp[c] + h2o[c] + chol[p] -> adp[c] + chol[c] + h[c] + pi[c]	( YehW (b2128) and YehX (b2129) and YehY (b2130) and YehZ (b2131) )	(b2128 and b2129 and b2130 and b2131)	( YehW and YehX and YehY and YehZ )	Transport, Inner Membrane		0	0	1000	0
CHLt2pp	choline transport via proton symport (periplasm)	chol[p] + h[p] -> chol[c] + h[c]	( BetT (b0314) ) or ( YeaV (b1801) )	(b0314 or b1801)	( BetT ) or ( YeaV )	Transport, Inner Membrane		0	0	1000	0
CHLtex	choline transport via diffusion (extracellular to periplasm)	chol[e] <=> chol[p]	( PhoE (b0241) ) or ( OmpF (b0929) ) or ( OmpN (b1377) ) or ( OmpC (b2215) )	(b0241 or b0929 or b1377 or b2215)	( PhoE ) or ( OmpF ) or ( OmpN ) or ( OmpC )	Transport, Outer Membrane Porin		1	-1000	1000	0
CHOLD	choline dehydrogenase	chol[c] + nad[c] -> betald[c] + h[c] + nadh[c]	BetA (b0311)	b0311	BetA	Unassigned	1.1.99.1	0	0	1000	0
CHORM	chorismate mutase	chor[c] -> pphn[c]	( PheA (b2599) ) or ( TyrAec (b2600) )	(b2599 or b2600)	( PheA ) or ( TyrAec )	Tyrosine, Tryptophan, and Phenylalanine Metabolism	5.4.99.5	0	0	1000	0
CHORS	chorismate synthase	3psme[c] -> chor[c] + pi[c]	AroC (b2329)	b2329	AroC	Tyrosine, Tryptophan, and Phenylalanine Metabolism	4.2.3.5	0	0	1000	0
CHRPL	Chorismate pyruvate lyase	chor[c] -> 4hbz[c] + pyr[c]	UbiC (b4039)	b4039	UbiC	Cofactor and Prosthetic Group Biosynthesis		0	0	1000	0
CHTBSptspp	chitobiose transport via PEP:Pyr PTS (periplasm)	pep[c] + chtbs[p] -> chtbs6p[c] + pyr[c]	PtsI (b2416)	b2416	PtsI	Transport, Inner Membrane		0	0	1000	0
CHTBStex	chitobiose transport via diffusion (extracellular to periplasm)	chtbs[e] <=> chtbs[p]	( OmpC (b2215) ) or ( OmpF (b0929) ) or ( OmpN (b1377) ) or ( PhoE (b0241) )	(b2215 or b0929 or b1377 or b0241)	( OmpC ) or ( OmpF ) or ( OmpN ) or ( PhoE )	Transport, Outer Membrane Porin		1	-1000	1000	0
CINNDO	Cinnamate dioxygenase	cinnm[c] + h[c] + nadh[c] + o2[c] -> cenchddd[c] + nad[c]	HcaCDEF ( b2538 and b2539 and b2540 and b2542 )	(b2538 and b2539 and b2540 and b2542)	HcaCDEF	Alternate Carbon Metabolism		0	0	1000	0
CITL	Citrate lyase	cit[c] -> ac[c] + oaa[c]	( CitDEF ( b0615 and b0616 and b0617 ) and CitX (b0614) )	((b0615 and b0616 and b0617) and b0614)	( CitDEF and CitX )	Citric Acid Cycle	4.1.3.6	0	0	1000	0
CITt3pp	citrate transport out via proton antiport (periplasm)	cit[c] + h[p] -> h[c] + cit[p]				Transport, Inner Membrane		0	0	1000	0
CITt7pp	Citrate transport via succinate antiport (periplasm)	succ[c] + cit[p] -> cit[c] + succ[p]	CitT (b0612)	b0612	CitT	Transport, Inner Membrane		0	0	1000	0
CITtex	citrate transport via diffusion (extracellular to periplasm)	cit[e] <=> cit[p]	( PhoE (b0241) ) or ( OmpF (b0929) ) or ( OmpN (b1377) ) or ( OmpC (b2215) )	(b0241 or b0929 or b1377 or b2215)	( PhoE ) or ( OmpF ) or ( OmpN ) or ( OmpC )	Transport, Outer Membrane Porin		1	-1000	1000	0
CLIPAabctex	cold lipid A transport via ABC system (periplasm to extracellular)	atp[c] + h2o[c] + lipa_cold[p] -> adp[c] + h[c] + pi[c] + lipa_cold[e]	( LptA (b3200) and LptB (b3201) and LptC (b3199) and LptF (b4261) and LptG (b4262) )	(b3200 and b3201 and b3199 and b4261 and b4262)	( LptA and LptB and LptC and LptF and LptG )	Lipopolysaccharide Biosynthesis / Recycling		0	0	1000	0
CLPNH120pp	cardiolipin hydrolase (periplasm, n-C12:0)	clpn120[p] + h2o[p] -> h[p] + pa120[p] + pg120[p]				Glycerophospholipid Metabolism		0	0	1000	0
CLPNH140pp	cardiolipin hydrolase (periplasm, n-C14:0)	clpn140[p] + h2o[p] -> h[p] + pa140[p] + pg140[p]				Glycerophospholipid Metabolism		0	0	1000	0
CLPNH141pp	cardiolipin hydrolase (periplasm, n-C14:1)	clpn141[p] + h2o[p] -> h[p] + pa141[p] + pg141[p]				Glycerophospholipid Metabolism		0	0	1000	0
CLPNH160pp	cardiolipin hydrolase (periplasm, n-C16:0)	clpn160[p] + h2o[p] -> h[p] + pa160[p] + pg160[p]				Glycerophospholipid Metabolism		0	0	1000	0
CLPNH161pp	cardiolipin hydrolase (periplasm, n-C16:1)	clpn161[p] + h2o[p] -> h[p] + pa161[p] + pg161[p]				Glycerophospholipid Metabolism		0	0	1000	0
CLPNH180pp	cardiolipin hydrolase (periplasm, n-C18:0)	clpn180[p] + h2o[p] -> h[p] + pa180[p] + pg180[p]				Glycerophospholipid Metabolism		0	0	1000	0
CLPNH181pp	cardiolipin hydrolase (periplasm, n-C18:1)	clpn181[p] + h2o[p] -> h[p] + pa181[p] + pg181[p]				Glycerophospholipid Metabolism		0	0	1000	0
CLPNS120pp	cardiolipin synthase (periplasmic, n-C12:0)	2 pg120[p] <=> clpn120[p] + glyc[p]	( YbhO (b0789) ) or ( Cls (b1249) )	(b0789 or b1249)	( YbhO ) or ( Cls )	Glycerophospholipid Metabolism		1	-1000	1000	0
CLPNS140pp	cardiolipin synthase (periplasmic, n-C14:0)	2 pg140[p] <=> clpn140[p] + glyc[p]	( Cls (b1249) ) or ( YbhO (b0789) )	(b1249 or b0789)	( Cls ) or ( YbhO )	Glycerophospholipid Metabolism		1	-1000	1000	0
CLPNS141pp	cardiolipin synthase (periplasmic, n-C14:1)	2 pg141[p] <=> clpn141[p] + glyc[p]	( YbhO (b0789) ) or ( Cls (b1249) )	(b0789 or b1249)	( YbhO ) or ( Cls )	Glycerophospholipid Metabolism		1	-1000	1000	0
CLPNS160pp	cardiolipin synthase (periplasmic, n-C16:0)	2 pg160[p] <=> clpn160[p] + glyc[p]	( YbhO (b0789) ) or ( Cls (b1249) )	(b0789 or b1249)	( YbhO ) or ( Cls )	Glycerophospholipid Metabolism		1	-1000	1000	0
CLPNS161pp	cardiolipin synthase (periplasmic, n-C16:1)	2 pg161[p] <=> clpn161[p] + glyc[p]	( Cls (b1249) ) or ( YbhO (b0789) )	(b1249 or b0789)	( Cls ) or ( YbhO )	Glycerophospholipid Metabolism		1	-1000	1000	0
CLPNS180pp	cardiolipin synthase (periplasmic, n-C18:0)	2 pg180[p] <=> clpn180[p] + glyc[p]	( YbhO (b0789) ) or ( Cls (b1249) )	(b0789 or b1249)	( YbhO ) or ( Cls )	Glycerophospholipid Metabolism		1	-1000	1000	0
CLPNS181pp	cardiolipin synthase (periplasmic, n-C18:1)	2 pg181[p] <=> clpn181[p] + glyc[p]	( YbhO (b0789) ) or ( Cls (b1249) )	(b0789 or b1249)	( YbhO ) or ( Cls )	Glycerophospholipid Metabolism		1	-1000	1000	0
CLt3_2pp	chloride transport out via proton antiport (2:1) (periplasm)	h[c] + 2 cl[p] -> 2 cl[c] + h[p]	( ClcA (b0155) ) or ( ClcB (b1592) )	(b0155 or b1592)	( ClcA ) or ( ClcB )	Inorganic Ion Transport and Metabolism		0	0	1000	0
CLtex	chloride (Cl-1) transport via diffusion (extracellular to periplasm)	cl[e] <=> cl[p]	( PhoE (b0241) ) or ( OmpF (b0929) ) or ( OmpN (b1377) ) or ( OmpC (b2215) )	(b0241 or b0929 or b1377 or b2215)	( PhoE ) or ( OmpF ) or ( OmpN ) or ( OmpC )	Transport, Outer Membrane Porin		1	-1000	1000	0
CMPN	CMP nucleosidase	cmp[c] + h2o[c] -> csn[c] + r5p[c]				Nucleotide Salvage Pathway	3.2.2.10	0	0	1000	0
CMPtex	CMP transport via diffusion (extracellular to periplasm)	cmp[e] <=> cmp[p]	( PhoE (b0241) ) or ( OmpF (b0929) ) or ( OmpN (b1377) ) or ( OmpC (b2215) )	(b0241 or b0929 or b1377 or b2215)	( PhoE ) or ( OmpF ) or ( OmpN ) or ( OmpC )	Transport, Outer Membrane Porin		1	-1000	1000	0
CMtex	Chloramphenicol transport via diffusion (extracellular to periplasm)	cm[e] <=> cm[p]	( OmpN (b1377) ) or ( OmpC (b2215) ) or ( OmpF (b0929) ) or ( PhoE (b0241) )	(b1377 or b2215 or b0929 or b0241)	( OmpN ) or ( OmpC ) or ( OmpF ) or ( PhoE )	Transport, Outer Membrane Porin		1	-1000	1000	0
CMtpp	Chloramphenicol transport via TolC system	cm[p] + h[p] -> h[c] + cm[e]	( AcrA (b0463) and AcrB (b0462) and TolC (b3035) ) or ( AcrA (b0463) and AcrD (b2470) and TolC (b3035) )	((b0463 and b0462 and b3035) or (b0463 and b2470 and b3035))	( AcrA and AcrB and TolC ) or ( AcrA and AcrD and TolC )	Transport, Outer Membrane		0	0	1000	0
CO2tex	CO2 transport via diffusion (extracellular to periplasm)	co2[e] <=> co2[p]	( PhoE (b0241) ) or ( OmpF (b0929) ) or ( OmpN (b1377) ) or ( OmpC (b2215) )	(b0241 or b0929 or b1377 or b2215)	( PhoE ) or ( OmpF ) or ( OmpN ) or ( OmpC )	Transport, Outer Membrane Porin		1	-1000	1000	0
CO2tpp	CO2 transporter via diffusion (periplasm)	co2[p] <=> co2[c]	SPONTANEOUS (s0001)	s0001	SPONTANEOUS	Transport, Inner Membrane		1	-1000	1000	0
COBALT2abcpp	Cobalt (Co+2) ABC transporter (periplasm)	atp[c] + cobalt2[c] + h2o[c] -> adp[c] + h[c] + pi[c] + cobalt2[p]	ZntA (b3469)	b3469	ZntA	Inorganic Ion Transport and Metabolism		0	0	1000	0
COBALT2t3pp	cobalt (Co+2) transport out via proton antiport (periplasm)	cobalt2[c] + h[p] -> h[c] + cobalt2[p]	( ZitB (b0752) ) or ( FieF (b3915) )	(b0752 or b3915)	( ZitB ) or ( FieF )	Inorganic Ion Transport and Metabolism		0	0	1000	0
COBALT2tex	cobalt (Co+2) transport via diffusion (extracellular to periplasm)	cobalt2[e] <=> cobalt2[p]	( PhoE (b0241) ) or ( OmpF (b0929) ) or ( OmpN (b1377) ) or ( OmpC (b2215) )	(b0241 or b0929 or b1377 or b2215)	( PhoE ) or ( OmpF ) or ( OmpN ) or ( OmpC )	Transport, Outer Membrane Porin		1	-1000	1000	0
COBALT2tpp	cobalt transport in via permease (no H+)	cobalt2[p] -> cobalt2[c]	( ZupT (b3040) ) or ( CorA (b3816) )	(b3040 or b3816)	( ZupT ) or ( CorA )	Inorganic Ion Transport and Metabolism		0	0	1000	0
COLIPAKpp	Lipid A core kinase (periplasm)	colipa[p] + udcpdp[p] -> colipap[p] + udcpp[p]	LpxT (b2174)	b2174	LpxT	Lipopolysaccharide Biosynthesis / Recycling		0	0	1000	0
COLIPAPabctex	core oligosaccharide lipid A diphosphate transport via ABC system (periplasm to extracellular)	atp[c] + h2o[c] + colipap[p] -> adp[c] + h[c] + pi[c] + colipap[e]	( LptA (b3200) and LptB (b3201) and LptC (b3199) and LptF (b4261) and LptG (b4262) )	(b3200 and b3201 and b3199 and b4261 and b4262)	( LptA and LptB and LptC and LptF and LptG )	Lipopolysaccharide Biosynthesis / Recycling		0	0	1000	0
COLIPAabcpp	core oligosaccharide lipid A transport via ABC system (periplasm)	atp[c] + colipa[c] + h2o[c] -> adp[c] + h[c] + pi[c] + colipa[p]	MsbA (b0914)	b0914	MsbA	Lipopolysaccharide Biosynthesis / Recycling		0	0	1000	0
COLIPAabctex	core oligosaccharide lipid A transport via ABC system (periplasm to extracellular)	atp[c] + h2o[c] + colipa[p] -> adp[c] + h[c] + pi[c] + colipa[e]	( LptA (b3200) and LptB (b3201) and LptC (b3199) and LptF (b4261) and LptG (b4262) )	(b3200 and b3201 and b3199 and b4261 and b4262)	( LptA and LptB and LptC and LptF and LptG )	Lipopolysaccharide Biosynthesis / Recycling		0	0	1000	0
CPGNR1	coprogen(Fe(III)) reductase	2 cpgn[c] + fadh2[c] -> 2 cpgn-un[c] + fad[c] + 2 fe2[c] + 2 h[c]				Inorganic Ion Transport and Metabolism		0	0	1000	0
CPGNR2	coprogen(Fe(III)) reductase	2 cpgn[c] + fmnh2[c] -> 2 cpgn-un[c] + 2 fe2[c] + fmn[c] + 2 h[c]				Inorganic Ion Transport and Metabolism		0	0	1000	0
CPGNR3	coprogen(Fe(III)) reductase	2 cpgn[c] + rbflvrd[c] -> 2 cpgn-un[c] + 2 fe2[c] + 2 h[c] + ribflv[c]				Inorganic Ion Transport and Metabolism		0	0	1000	0
CPGNUtex	coprogen unloaded secretion (extracellular)	cpgn-un[p] + h[p] -> h[c] + cpgn-un[e]				Inorganic Ion Transport and Metabolism		0	0	1000	0
CPGNUtpp	coprogen unloaded secretion	cpgn-un[c] + h[p] -> h[c] + cpgn-un[p]				Inorganic Ion Transport and Metabolism		0	0	1000	0
CPGNabcpp	coprogen transport via ABC system (periplasm)	atp[c] + h2o[c] + cpgn[p] -> adp[c] + cpgn[c] + h[c] + pi[c]	( FhuB (b0153) and FhuC (b0151) and FhuD (b0152) )	(b0153 and b0151 and b0152)	( FhuB and FhuC and FhuD )	Transport, Inner Membrane		0	0	1000	0
CPGNexs	coprogen Fe-loading reaction (spontaneaous)	cpgn-un[e] + fe3[e] -> cpgn[e]	SPONTANEOUS (s0001)	s0001	SPONTANEOUS	Inorganic Ion Transport and Metabolism		0	0	1000	0
CPGNtonex	Coprogen transport via ton system (extracellular)	cpgn[e] + h[p] -> h[c] + cpgn[p]	( FhuE (b1102) and Ton ( b1252 and b3005 and b3006 ) )	(b1102 and (b1252 and b3005 and b3006))	( FhuE and Ton )	Transport, Outer Membrane		0	0	1000	0
CPH4S	6-carboxy-5,6,7,8-tetrahydropterin synthase	ahdt[c] + h2o[c] -> acald[c] + cph4[c] + h[c] + pppi[c]	QueD (b2765)	b2765	QueD	Cofactor and Prosthetic Group Biosynthesis		0	0	1000	0
CPMPS	cyclic pyranopterin monophosphate synthase	gtp[c] + h2o[c] -> cpmp[c] + ppi[c]	( MoaA (b0781) and MoaC (b0783) )	(b0781 and b0783)	( MoaA and MoaC )	Cofactor and Prosthetic Group Biosynthesis		0	0	1000	0
CPPPGO	coproporphyrinogen oxidase (O2 required)	cpppg3[c] + 2 h[c] + o2[c] -> 2 co2[c] + 2 h2o[c] + pppg9[c]	HemF (b2436)	b2436	HemF	Cofactor and Prosthetic Group Biosynthesis	1.3.3.3	0	0	1000	0
CPPPGO2	Oxygen Independent coproporphyrinogen-III oxidase	2 amet[c] + cpppg3[c] -> 2 co2[c] + 2 dad-5[c] + 2 met-L[c] + pppg9[c]	HemN (b3867)	b3867	HemN	Cofactor and Prosthetic Group Biosynthesis		0	0	1000	0
CRNBTCT	gamma-butyrobetainyl-CoA: carnitine CoA transferase	bbtcoa[c] + crn[c] <=> crncoa[c] + gbbtn[c]	CaiB (b0038)	b0038	CaiB	Oxidative Phosphorylation		1	-1000	1000	0
CRNCAL2	Carnitine-CoA Ligase	atp[c] + coa[c] + crn[c] -> adp[c] + crncoa[c] + pi[c]	CaiC (b0037)	b0037	CaiC	Oxidative Phosphorylation		0	0	1000	0
CRNCAR	carnitine-CoA racemase	crncoa[c] <=> crnDcoa[c]	CaiD (b0036)	b0036	CaiD	Oxidative Phosphorylation		1	-1000	1000	0
CRNCBCT	crotonobetainyl-CoA: carnitine CoA transferase	crn[c] + ctbtcoa[c] <=> crncoa[c] + ctbt[c]	CaiB (b0038)	b0038	CaiB	Oxidative Phosphorylation		1	-1000	1000	0
CRNCDH	Carnityl-CoA dehydratse	crncoa[c] <=> ctbtcoa[c] + h2o[c]	CaiD (b0036)	b0036	CaiD	Oxidative Phosphorylation		1	-1000	1000	0
CRNDCAL2	D-Carnitine-CoA Ligase	atp[c] + coa[c] + crn-D[c] -> adp[c] + crnDcoa[c] + pi[c]	CaiC (b0037)	b0037	CaiC	Oxidative Phosphorylation		0	0	1000	0
CRNDabcpp	D-carnitine transport via ABC system (periplasm)	atp[c] + h2o[c] + crn-D[p] -> adp[c] + crn-D[c] + h[c] + pi[c]	( ProVec (b2677) and ProW (b2678) and ProX (b2679) )	(b2677 and b2678 and b2679)	( ProVec and ProW and ProX )	Transport, Inner Membrane		0	0	1000	0
CRNDt2rpp	D-carnitine outward transport (H+ antiport)	crn-D[p] + h[p] <=> crn-D[c] + h[c]	ProPec (b4111)	b4111	ProPec	Transport, Inner Membrane		1	-1000	1000	0
CRNDtex	D-carnitine transport via diffusion (extracellular to periplasm)	crn-D[e] <=> crn-D[p]	( OmpN (b1377) ) or ( OmpC (b2215) ) or ( OmpF (b0929) ) or ( PhoE (b0241) )	(b1377 or b2215 or b0929 or b0241)	( OmpN ) or ( OmpC ) or ( OmpF ) or ( PhoE )	Transport, Outer Membrane Porin		1	-1000	1000	0
CRNabcpp	L-carnitine transport via ABC system (periplasm)	atp[c] + h2o[c] + crn[p] -> adp[c] + crn[c] + h[c] + pi[c]	( ProVec (b2677) and ProW (b2678) and ProX (b2679) )	(b2677 and b2678 and b2679)	( ProVec and ProW and ProX )	Transport, Inner Membrane		0	0	1000	0
CRNt2rpp	L-carnitine outward transport (H+ antiport)	crn[p] + h[p] <=> crn[c] + h[c]	ProPec (b4111)	b4111	ProPec	Transport, Inner Membrane		1	-1000	1000	0
CRNt7pp	Carnitine/butyrobetaine antiporter (periplasm)	gbbtn[c] + crn[p] -> crn[c] + gbbtn[p]	CaiT (b0040)	b0040	CaiT	Transport, Inner Membrane		0	0	1000	0
CRNt8pp	L-carnitine/D-carnitine antiporter (periplasm)	crn-D[c] + crn[p] -> crn[c] + crn-D[p]	CaiT (b0040)	b0040	CaiT	Transport, Inner Membrane		0	0	1000	0
CRNtex	L-carnitine transport via diffusion (extracellular to periplasm)	crn[e] <=> crn[p]	( PhoE (b0241) ) or ( OmpF (b0929) ) or ( OmpN (b1377) ) or ( OmpC (b2215) )	(b0241 or b0929 or b1377 or b2215)	( PhoE ) or ( OmpF ) or ( OmpN ) or ( OmpC )	Transport, Outer Membrane Porin		1	-1000	1000	0
CS	citrate synthase	accoa[c] + h2o[c] + oaa[c] -> cit[c] + coa[c] + h[c]	GltA (b0720)	b0720	GltA	Citric Acid Cycle		0	0	1000	0
CSND	Cytosine deaminase	csn[c] + h[c] + h2o[c] -> nh4[c] + ura[c]	CodA (b0337)	b0337	CodA	Nucleotide Salvage Pathway	3.5.4.1	0	0	1000	0
CSNt2pp	cytosine transport in via proton symport (periplasm)	csn[p] + h[p] -> csn[c] + h[c]	CodB (b0336)	b0336	CodB	Transport, Inner Membrane		0	0	1000	0
CSNtex	cytosine transport via diffusion (extracellular to periplasm)	csn[e] <=> csn[p]	( PhoE (b0241) ) or ( OmpF (b0929) ) or ( OmpN (b1377) ) or ( OmpC (b2215) )	(b0241 or b0929 or b1377 or b2215)	( PhoE ) or ( OmpF ) or ( OmpN ) or ( OmpC )	Transport, Outer Membrane Porin		1	-1000	1000	0
CTBTCAL2	Crotonobetaine-CoA Ligase	atp[c] + coa[c] + ctbt[c] -> adp[c] + ctbtcoa[c] + pi[c]	CaiC (b0037)	b0037	CaiC	Oxidative Phosphorylation		0	0	1000	0
CTBTabcpp	crotonobetaine transport via ABC system (periplasm)	atp[c] + h2o[c] + ctbt[p] -> adp[c] + ctbt[c] + h[c] + pi[c]	( ProVec (b2677) and ProW (b2678) and ProX (b2679) )	(b2677 and b2678 and b2679)	( ProVec and ProW and ProX )	Transport, Inner Membrane		0	0	1000	0
CTBTt2rpp	cronobetaine outward transport (H+ antiport)	ctbt[p] + h[p] <=> ctbt[c] + h[c]	ProPec (b4111)	b4111	ProPec	Transport, Inner Membrane		1	-1000	1000	0
CTECOAI6	3-cis-2-trans-enoyl-CoA isomerase	tdecoa[c] <=> td2coa[c]	FadB (b3846)	b3846	FadB	Membrane Lipid Metabolism	5.3.3.8	1	-1000	1000	0
CTECOAI7	3-cis-2-trans-enoyl-CoA isomerase	hdcoa[c] <=> hdd2coa[c]	FadB (b3846)	b3846	FadB	Membrane Lipid Metabolism	5.3.3.8	1	-1000	1000	0
CTECOAI8	3-cis-2-trans-enoyl-CoA isomerase	odecoa[c] <=> od2coa[c]	FadB (b3846)	b3846	FadB	Membrane Lipid Metabolism	5.3.3.8	1	-1000	1000	0
CTPS2	CTP synthase (glutamine)	atp[c] + gln-L[c] + h2o[c] + utp[c] -> adp[c] + ctp[c] + glu-L[c] + 2 h[c] + pi[c]	PyrG (b2780)	b2780	PyrG	Purine and Pyrimidine Biosynthesis	6.3.4.2	0	0	1000	0
CU1Opp	Cuprous Oxidase (Cu+1)	4 cu[p] + 4 h[p] + o2[p] -> 4 cu2[p] + 2 h2o[p]	CueO (b0123)	b0123	CueO	Inorganic Ion Transport and Metabolism		0	0	1000	0
CU1abcpp	Copper (Cu +1) ABC transporter (periplasm)	atp[c] + cu[c] + h2o[c] -> adp[c] + h[c] + pi[c] + cu[p]	CopA (b0484)	b0484	CopA	Inorganic Ion Transport and Metabolism		0	0	1000	0
CU2abcpp	Copper (Cu+2) ABC transporter (periplasm)	atp[c] + cu2[c] + h2o[c] -> adp[c] + h[c] + pi[c] + cu2[p]	ZntA (b3469)	b3469	ZntA	Inorganic Ion Transport and Metabolism		0	0	1000	0
CU2tex	copper (Cu+2) transport via diffusion (extracellular to periplasm)	cu2[e] <=> cu2[p]	( OmpC (b2215) ) or ( PhoE (b0241) ) or ( OmpF (b0929) ) or ( OmpN (b1377) )	(b2215 or b0241 or b0929 or b1377)	( OmpC ) or ( PhoE ) or ( OmpF ) or ( OmpN )	Transport, Outer Membrane Porin		1	-1000	1000	0
CU2tpp	copper transport in via permease (no H+)	cu2[p] -> cu2[c]	ZupT (b3040)	b3040	ZupT	Inorganic Ion Transport and Metabolism		0	0	1000	0
CUt3	copper transport out via proton antiport	cu[c] + h[e] -> h[c] + cu[e]	CusCFBA ( b0572 and b0573 and b0574 and b0575 )	(b0572 and b0573 and b0574 and b0575)	CusCFBA	Transport, Outer Membrane		0	0	1000	0
CUtex	copper (Cu+1) transport via diffusion (extracellular to periplasm)	cu[e] <=> cu[p]	( PhoE (b0241) ) or ( OmpF (b0929) ) or ( OmpN (b1377) ) or ( OmpC (b2215) )	(b0241 or b0929 or b1377 or b2215)	( PhoE ) or ( OmpF ) or ( OmpN ) or ( OmpC )	Transport, Outer Membrane Porin		1	-1000	1000	0
CYANST	Cyanide sulfurtransferase	cyan[c] + tsul[c] -> h[c] + so3[c] + tcynt[c]	GlpE (b3425)	b3425	GlpE	Unassigned	2.8.1.1	0	0	1000	0
CYANSTpp	Cyanide sulfurtransferase (periplasmic)	cyan[p] + tsul[p] -> h[p] + so3[p] + tcynt[p]	PspE (b1308)	b1308	PspE	Inorganic Ion Transport and Metabolism	2.8.1.1	0	0	1000	0
CYANtex	Cyanide transport via diffusion (extracellular to periplasm)	cyan[e] <=> cyan[p]	( PhoE (b0241) ) or ( OmpF (b0929) ) or ( OmpN (b1377) ) or ( OmpC (b2215) )	(b0241 or b0929 or b1377 or b2215)	( PhoE ) or ( OmpF ) or ( OmpN ) or ( OmpC )	Transport, Outer Membrane Porin		1	-1000	1000	0
CYNTAH	Cyanate aminohydrolase	cynt[c] + 3 h[c] + hco3[c] -> 2 co2[c] + nh4[c]	CynS (b0340)	b0340	CynS	Nitrogen Metabolism		0	0	1000	0
CYNTt2pp	Cyanate transport via proton symport (periplasm)	cynt[p] + h[p] -> cynt[c] + h[c]	CynX (b0341)	b0341	CynX	Transport, Inner Membrane		0	0	1000	0
CYNTtex	Cyanate transport via diffusion (extracellular to periplasm)	cynt[e] <=> cynt[p]	( PhoE (b0241) ) or ( OmpF (b0929) ) or ( OmpN (b1377) ) or ( OmpC (b2215) )	(b0241 or b0929 or b1377 or b2215)	( PhoE ) or ( OmpF ) or ( OmpN ) or ( OmpC )	Transport, Outer Membrane Porin		1	-1000	1000	0
CYSDDS	D-cysteine desulfhydrase	cys-D[c] + h2o[c] -> h2s[c] + nh4[c] + pyr[c]	YedO (b1919)	b1919	YedO	Cysteine Metabolism	4.4.1.15	0	0	1000	0
CYSDS	Cysteine Desulfhydrase	cys-L[c] + h2o[c] -> h2s[c] + nh4[c] + pyr[c]	( TnaA (b3708) ) or ( MetC (b3008) )	(b3708 or b3008)	( TnaA ) or ( MetC )	Cysteine Metabolism	4.1.99.1	0	0	1000	0
CYSDabcpp	D-cysteine uptake via ABC system (periplasm)	atp[c] + h2o[c] + cys-D[p] -> adp[c] + cys-D[c] + h[c] + pi[c]				Transport, Inner Membrane		0	0	1000	0
CYSDtex	D-cysteine transport via diffusion (extracellular to periplasm)	cys-D[e] <=> cys-D[p]	( PhoE (b0241) ) or ( OmpF (b0929) ) or ( OmpN (b1377) ) or ( OmpC (b2215) )	(b0241 or b0929 or b1377 or b2215)	( PhoE ) or ( OmpF ) or ( OmpN ) or ( OmpC )	Transport, Outer Membrane Porin		1	-1000	1000	0
CYSS	cysteine synthase	acser[c] + h2s[c] -> ac[c] + cys-L[c] + h[c]	( CysKec (b2414) ) or ( CysM (b2421) )	(b2414 or b2421)	( CysKec ) or ( CysM )	Cysteine Metabolism		0	0	1000	0
CYSSADS	L-cysteine sulfinic acid desulfurase	3sala[c] + 2 h[c] -> ala-L[c] + so2[c]	CsdA (b2810)	b2810	CsdA	Cysteine Metabolism	4.1.1.12	0	0	1000	0
CYSTL	cystathionine b-lyase	cyst-L[c] + h2o[c] -> hcys-L[c] + nh4[c] + pyr[c]	( MalY (b1622) ) or ( MetC (b3008) )	(b1622 or b3008)	( MalY ) or ( MetC )	Methionine Metabolism	4.4.1.8	0	0	1000	0
CYSTRS	Cysteinyl-tRNA synthetase	atp[c] + cys-L[c] + trnacys[c] -> amp[c] + cystrna[c] + ppi[c]	CysS (b0526)	b0526	CysS	tRNA Charging	6.1.1.16	0	0	1000	0
CYSabc2pp	L-cysteine export via ABC system (cytoplasm to periplasm)	atp[c] + cys-L[c] + h2o[c] -> adp[c] + h[c] + pi[c] + cys-L[p]	( CydC (b0886) and CydD (b0887) )	(b0886 and b0887)	( CydC and CydD )	Transport, Inner Membrane		0	0	1000	0
CYSabcpp	L-cysteine uptake via ABC system (periplasm)	atp[c] + h2o[c] + cys-L[p] -> adp[c] + cys-L[c] + h[c] + pi[c]				Transport, Inner Membrane		0	0	1000	0
CYStex	L-cysteine transport via diffusion (extracellular to periplasm)	cys-L[e] <=> cys-L[p]	( PhoE (b0241) ) or ( OmpF (b0929) ) or ( OmpN (b1377) ) or ( OmpC (b2215) )	(b0241 or b0929 or b1377 or b2215)	( PhoE ) or ( OmpF ) or ( OmpN ) or ( OmpC )	Transport, Outer Membrane Porin		1	-1000	1000	0
CYStpp	L-cysteine export via facilitated transport	cys-L[c] -> cys-L[p]	( YfiK (b2578) ) or ( EamA (b1533) )	(b2578 or b1533)	( YfiK ) or ( EamA )	Transport, Inner Membrane		0	0	1000	0
CYTBD2pp	cytochrome oxidase bd (menaquinol-8: 2 protons) (periplasm)	2 h[c] + mql8[c] + 0.5 o2[c] -> h2o[c] + mqn8[c] + 2 h[p]	CbdAB ( b0978 and b0979 )	(b0978 and b0979)	CbdAB	Oxidative Phosphorylation		0	0	1000	0
CYTBDpp	cytochrome oxidase bd (ubiquinol-8: 2 protons) (periplasm)	2 h[c] + 0.5 o2[c] + q8h2[c] -> h2o[c] + q8[c] + 2 h[p]	( CbdAB ( b0978 and b0979 ) ) or ( CydA ( b0733 and b0734 ) )	((b0978 and b0979) or (b0733 and b0734))	( CbdAB ) or ( CydA )	Oxidative Phosphorylation		0	0	1000	0
CYTBO3_4pp	cytochrome oxidase bo3 (ubiquinol-8: 4 protons) (periplasm)	4 h[c] + 0.5 o2[c] + q8h2[c] -> h2o[c] + q8[c] + 4 h[p]	CyoA ( b0429 and b0430 and b0431 and b0432 )	(b0429 and b0430 and b0431 and b0432)	CyoA	Oxidative Phosphorylation		0	0	1000	0
CYTD	cytidine deaminase	cytd[c] + h[c] + h2o[c] -> nh4[c] + uri[c]	Cdd (b2143)	b2143	Cdd	Nucleotide Salvage Pathway	3.5.4.5	0	0	1000	0
CYTDH	Cytidine hydrolase	cytd[c] + h2o[c] -> csn[c] + rib-D[c]	( RihB (b2162) ) or ( RihA (b0651) ) or ( RihC (b0030) )	(b2162 or b0651 or b0030)	( RihB ) or ( RihA ) or ( RihC )	Alternate Carbon Metabolism	3.2.2.8	0	0	1000	0
CYTDK2	cytidine kinase (GTP)	cytd[c] + gtp[c] -> cmp[c] + gdp[c] + h[c]	Udk (b2066)	b2066	Udk	Nucleotide Salvage Pathway		0	0	1000	0
CYTDt2pp	cytidine transport in via proton symport (periplasm)	cytd[p] + h[p] -> cytd[c] + h[c]	( NupCec (b2393) ) or ( NupG (b2964) )	(b2393 or b2964)	( NupCec ) or ( NupG )	Transport, Inner Membrane		0	0	1000	0
CYTDt2rpp	cytidine transport in via proton symport, reversible (periplasm)	cytd[p] + h[p] <=> cytd[c] + h[c]	XapB (b2406)	b2406	XapB	Transport, Inner Membrane		1	-1000	1000	0
CYTDtex	cytidine transport via diffusion (extracellular to periplasm)	cytd[e] <=> cytd[p]	( PhoE (b0241) ) or ( OmpF (b0929) ) or ( OmpN (b1377) ) or ( OmpC (b2215) )	(b0241 or b0929 or b1377 or b2215)	( PhoE ) or ( OmpF ) or ( OmpN ) or ( OmpC )	Transport, Outer Membrane Porin		1	-1000	1000	0
CYTK1	cytidylate kinase (CMP)	atp[c] + cmp[c] <=> adp[c] + cdp[c]	Cmk (b0910)	b0910	Cmk	Nucleotide Salvage Pathway	2.7.4.14	1	-1000	1000	0
CYTK2	cytidylate kinase (dCMP)	atp[c] + dcmp[c] <=> adp[c] + dcdp[c]	Cmk (b0910)	b0910	Cmk	Nucleotide Salvage Pathway	2.7.4.14	1	-1000	1000	0
D-LACt2pp	D-lactate transport via proton symport (periplasm)	h[p] + lac-D[p] <=> h[c] + lac-D[c]	( LldP (b3603) ) or ( GlcA (b2975) )	(b3603 or b2975)	( LldP ) or ( GlcA )	Transport, Inner Membrane		1	-1000	1000	0
D-LACtex	D-lactate transport via diffusion (extracellular to periplasm)	lac-D[e] <=> lac-D[p]	( PhoE (b0241) ) or ( OmpF (b0929) ) or ( OmpN (b1377) ) or ( OmpC (b2215) )	(b0241 or b0929 or b1377 or b2215)	( PhoE ) or ( OmpF ) or ( OmpN ) or ( OmpC )	Transport, Outer Membrane Porin		1	-1000	1000	0
DAAD	D-Amino acid dehydrogenase	ala-D[c] + fad[c] + h2o[c] -> fadh2[c] + nh4[c] + pyr[c]	DadA (b1189)	b1189	DadA	Alanine and Aspartate Metabolism	1.4.99.1	0	0	1000	0
DADA	Deoxyadenosine deaminase	dad-2[c] + h[c] + h2o[c] -> din[c] + nh4[c]	Add (b1623)	b1623	Add	Nucleotide Salvage Pathway		0	0	1000	0
DADK	deoxyadenylate kinase	atp[c] + damp[c] <=> adp[c] + dadp[c]	Adk (b0474)	b0474	Adk	Nucleotide Salvage Pathway	2.7.4.11	1	-1000	1000	0
DADNt2pp	deoxyadenosine transport in via proton symport (periplasm)	dad-2[p] + h[p] -> dad-2[c] + h[c]	( NupG (b2964) ) or ( NupCec (b2393) )	(b2964 or b2393)	( NupG ) or ( NupCec )	Transport, Inner Membrane		0	0	1000	0
DADNtex	deoxyadenosine transport via diffusion (extracellular to periplasm)	dad-2[e] <=> dad-2[p]	Tsx (b0411)	b0411	Tsx	Transport, Outer Membrane		1	-1000	1000	0
DAGK120	diacylglycerol kinase (n-C12:0)	12dgr120[c] + atp[c] -> adp[c] + h[c] + pa120[c]	DgkA (b4042)	b4042	DgkA	Glycerophospholipid Metabolism	2.7.1.107	0	0	1000	0
DAGK140	diacylglycerol kinase (n-C14:0)	12dgr140[c] + atp[c] -> adp[c] + h[c] + pa140[c]	DgkA (b4042)	b4042	DgkA	Glycerophospholipid Metabolism	2.7.1.107	0	0	1000	0
DAGK141	diacylglycerol kinase (n-C14:1)	12dgr141[c] + atp[c] -> adp[c] + h[c] + pa141[c]	DgkA (b4042)	b4042	DgkA	Glycerophospholipid Metabolism	2.7.1.107	0	0	1000	0
DAGK160	diacylglycerol kinase (n-C16:0)	12dgr160[c] + atp[c] -> adp[c] + h[c] + pa160[c]	DgkA (b4042)	b4042	DgkA	Glycerophospholipid Metabolism	2.7.1.107	0	0	1000	0
DAGK161	diacylglycerol kinase (n-C16:1)	12dgr161[c] + atp[c] -> adp[c] + h[c] + pa161[c]	DgkA (b4042)	b4042	DgkA	Glycerophospholipid Metabolism	2.7.1.107	0	0	1000	0
DAGK180	diacylglycerol kinase (n-C18:0)	12dgr180[c] + atp[c] -> adp[c] + h[c] + pa180[c]	DgkA (b4042)	b4042	DgkA	Glycerophospholipid Metabolism	2.7.1.107	0	0	1000	0
DAGK181	diacylglycerol kinase (n-C18:1)	12dgr181[c] + atp[c] -> adp[c] + h[c] + pa181[c]	DgkA (b4042)	b4042	DgkA	Glycerophospholipid Metabolism	2.7.1.107	0	0	1000	0
DALAt2pp	D-alanine transport in via proton symport (periplasm)	ala-D[p] + h[p] -> ala-D[c] + h[c]	CycAec (b4208)	b4208	CycAec	Transport, Inner Membrane		0	0	1000	0
DALAtex	D-Alanine transport via diffusion (extracellular to periplasm)	ala-D[e] <=> ala-D[p]	( PhoE (b0241) ) or ( OmpF (b0929) ) or ( OmpN (b1377) ) or ( OmpC (b2215) )	(b0241 or b0929 or b1377 or b2215)	( PhoE ) or ( OmpF ) or ( OmpN ) or ( OmpC )	Transport, Outer Membrane Porin		1	-1000	1000	0
DAMPtex	dAMP transport via diffusion (extracellular to periplasm)	damp[e] <=> damp[p]	( PhoE (b0241) ) or ( OmpF (b0929) ) or ( OmpN (b1377) ) or ( OmpC (b2215) )	(b0241 or b0929 or b1377 or b2215)	( PhoE ) or ( OmpF ) or ( OmpN ) or ( OmpC )	Transport, Outer Membrane Porin		1	-1000	1000	0
DAPAL	2,3-diaminopropionate amonnia lyase	23dappa[c] + h2o[c] -> 2 nh4[c] + pyr[c]	YgeX (b2871)	b2871	YgeX	Alternate Carbon Metabolism	4.3.1.15	0	0	1000	0
DAPDC	diaminopimelate decarboxylase	26dap-M[c] + h[c] -> co2[c] + lys-L[c]	LysA (b2838)	b2838	LysA	Threonine and Lysine Metabolism	4.1.1.20	0	0	1000	0
DAPE	diaminopimelate epimerase	26dap-LL[c] <=> 26dap-M[c]	DapF (b3809)	b3809	DapF	Threonine and Lysine Metabolism	5.1.1.7	1	-1000	1000	0
DAPabcpp	M-diaminopimelic acid ABC transport (periplasm)	atp[c] + h2o[c] + 26dap-M[p] -> 26dap-M[c] + adp[c] + h[c] + pi[c]				Transport, Inner Membrane		0	0	1000	0
DAPtex	1,5-Diaminopentane transport via diffusion (extracellular to periplasm)	15dap[e] <=> 15dap[p]	( PhoE (b0241) ) or ( OmpF (b0929) ) or ( OmpN (b1377) ) or ( OmpC (b2215) )	(b0241 or b0929 or b1377 or b2215)	( PhoE ) or ( OmpF ) or ( OmpN ) or ( OmpC )	Transport, Outer Membrane Porin		1	-1000	1000	0
DASYN120	CDP-diacylglycerol synthetase (n-C12:0)	ctp[c] + h[c] + pa120[c] -> cdpdddecg[c] + ppi[c]	CdsA (b0175)	b0175	CdsA	Glycerophospholipid Metabolism	2.7.7.41	0	0	1000	0
DASYN140	CDP-diacylglycerol synthetase (n-C14:0)	ctp[c] + h[c] + pa140[c] -> cdpdtdecg[c] + ppi[c]	CdsA (b0175)	b0175	CdsA	Glycerophospholipid Metabolism	2.7.7.41	0	0	1000	0
DASYN141	CDP-diacylglycerol synthetase (n-C14:1)	ctp[c] + h[c] + pa141[c] -> cdpdtdec7eg[c] + ppi[c]	CdsA (b0175)	b0175	CdsA	Glycerophospholipid Metabolism	2.7.7.41	0	0	1000	0
DASYN160	CDP-diacylglycerol synthetase (n-C16:0)	ctp[c] + h[c] + pa160[c] -> cdpdhdecg[c] + ppi[c]	CdsA (b0175)	b0175	CdsA	Glycerophospholipid Metabolism	2.7.7.41	0	0	1000	0
DASYN161	CDP-diacylglycerol synthetase (n-C16:1)	ctp[c] + h[c] + pa161[c] -> cdpdhdec9eg[c] + ppi[c]	CdsA (b0175)	b0175	CdsA	Glycerophospholipid Metabolism	2.7.7.41	0	0	1000	0
DASYN180	CDP-diacylglycerol synthetase (n-C18:0)	ctp[c] + h[c] + pa180[c] -> cdpdodecg[c] + ppi[c]	CdsA (b0175)	b0175	CdsA	Glycerophospholipid Metabolism	2.7.7.41	0	0	1000	0
DASYN181	CDP-diacylglycerol synthetase (n-C18:1)	ctp[c] + h[c] + pa181[c] -> cdpdodec11eg[c] + ppi[c]	CdsA (b0175)	b0175	CdsA	Glycerophospholipid Metabolism	2.7.7.41	0	0	1000	0
DATPHs	dATP amine hydrolysis (spontaneous)	datp[c] + h[c] + h2o[c] -> ditp[c] + nh4[c]	SPONTANEOUS (s0001)	s0001	SPONTANEOUS	Nucleotide Salvage Pathway		0	0	1000	0
DB4PS	3,4-Dihydroxy-2-butanone-4-phosphate synthase	ru5p-D[c] -> db4p[c] + for[c] + h[c]	RibBec (b3041)	b3041	RibBec	Cofactor and Prosthetic Group Biosynthesis		0	0	1000	0
DBTS	dethiobiotin synthase	atp[c] + co2[c] + dann[c] -> adp[c] + dtbt[c] + 3 h[c] + pi[c]	BioD (b0778)	b0778	BioD	Cofactor and Prosthetic Group Biosynthesis	6.3.3.3	0	0	1000	0
DC6PH	diacetylchitobiose-6-phosphate hydrolase	chtbs6p[c] + h2o[c] -> acgam[c] + acgam6p[c]	ChbF (b1734)	b1734	ChbF	Alternate Carbon Metabolism		0	0	1000	0
DCAtex	Decanoate transport via diffusion (extracellular to periplasm)	dca[e] <=> dca[p]	( PhoE (b0241) ) or ( OmpF (b0929) ) or ( OmpN (b1377) ) or ( OmpC (b2215) )	(b0241 or b0929 or b1377 or b2215)	( PhoE ) or ( OmpF ) or ( OmpN ) or ( OmpC )	Transport, Outer Membrane Porin		1	-1000	1000	0
DCMPtex	dCMP transport via diffusion (extracellular to periplasm)	dcmp[e] <=> dcmp[p]	( PhoE (b0241) ) or ( OmpF (b0929) ) or ( OmpN (b1377) ) or ( OmpC (b2215) )	(b0241 or b0929 or b1377 or b2215)	( PhoE ) or ( OmpF ) or ( OmpN ) or ( OmpC )	Transport, Outer Membrane Porin		1	-1000	1000	0
DCTPD	dCTP deaminase	dctp[c] + h[c] + h2o[c] -> dutp[c] + nh4[c]	Dcd (b2065)	b2065	Dcd	Nucleotide Salvage Pathway	3.5.4.13	0	0	1000	0
DCYTD	deoxycytidine deaminase	dcyt[c] + h[c] + h2o[c] -> duri[c] + nh4[c]	Cdd (b2143)	b2143	Cdd	Nucleotide Salvage Pathway	3.5.4.14	0	0	1000	0
DCYTt2pp	deoxycytidine transport in via proton symport (periplasm)	dcyt[p] + h[p] -> dcyt[c] + h[c]	( NupCec (b2393) ) or ( NupG (b2964) )	(b2393 or b2964)	( NupCec ) or ( NupG )	Transport, Inner Membrane		0	0	1000	0
DCYTtex	deoxycytidine transport via diffusion (extracellular to periplasm)	dcyt[e] <=> dcyt[p]	Tsx (b0411)	b0411	Tsx	Transport, Outer Membrane		1	-1000	1000	0
DDCAtexi	Fatty acid (dodecanoate) transport via facilitated irreversible diffusion (extracellular to periplasm)	ddca[e] -> ddca[p]	FadL (b2344)	b2344	FadL	Transport, Outer Membrane		0	0	1000	0
DDGALK	2-dehydro-3-deoxygalactonokinase	2dh3dgal[c] + atp[c] -> 2dh3dgal6p[c] + adp[c] + h[c]	DgoK (b3693)	b3693	DgoK	Alternate Carbon Metabolism	2.7.1.58	0	0	1000	0
DDGLCNt2rpp	2-dehydro-3-deoxy-D-gluconate transport via proton symport, reversible (periplasm)	2ddglcn[p] + h[p] <=> 2ddglcn[c] + h[c]	KdgT (b3909)	b3909	KdgT	Transport, Inner Membrane		1	-1000	1000	0
DDGLCNtex	2-dehydro-3-deoxy-D-gluconate transport via diffusion (extracellular to periplasm)	2ddglcn[e] <=> 2ddglcn[p]	( OmpF (b0929) ) or ( OmpN (b1377) ) or ( OmpC (b2215) ) or ( PhoE (b0241) )	(b0929 or b1377 or b2215 or b0241)	( OmpF ) or ( OmpN ) or ( OmpC ) or ( PhoE )	Transport, Outer Membrane Porin		1	-1000	1000	0
DDGLK	2-dehydro-3-deoxygluconokinase	2ddglcn[c] + atp[c] -> 2ddg6p[c] + adp[c] + h[c]	KdgK (b3526)	b3526	KdgK	Alternate Carbon Metabolism	2.7.1.45	0	0	1000	0
DDPA	3-deoxy-D-arabino-heptulosonate 7-phosphate synthetase	e4p[c] + h2o[c] + pep[c] -> 2dda7p[c] + pi[c]	( AroF (b2601) ) or ( AroGec (b0754) ) or ( AroH (b1704) )	(b2601 or b0754 or b1704)	( AroF ) or ( AroGec ) or ( AroH )	Tyrosine, Tryptophan, and Phenylalanine Metabolism	4.1.2.15	0	0	1000	0
DDPGALA	2-dehydro-3-deoxy-6-phosphogalactonate aldolase	2dh3dgal6p[c] <=> g3p[c] + pyr[c]	DgoA (b4477)	b4477	DgoA	Alternate Carbon Metabolism	4.1.2.21	1	-1000	1000	0
DGK1	deoxyguanylate kinase (dGMP:ATP)	atp[c] + dgmp[c] <=> adp[c] + dgdp[c]	Gmkec (b3648)	b3648	Gmkec	Nucleotide Salvage Pathway	2.7.4.8	1	-1000	1000	0
DGMPtex	dGMP transport via diffusion (extracellular to periplasm)	dgmp[e] <=> dgmp[p]	( PhoE (b0241) ) or ( OmpF (b0929) ) or ( OmpN (b1377) ) or ( OmpC (b2215) )	(b0241 or b0929 or b1377 or b2215)	( PhoE ) or ( OmpF ) or ( OmpN ) or ( OmpC )	Transport, Outer Membrane Porin		1	-1000	1000	0
DGSNt2pp	deoxyguanosine transport in via proton symport (periplasm)	dgsn[p] + h[p] -> dgsn[c] + h[c]	NupG (b2964)	b2964	NupG	Transport, Inner Membrane		0	0	1000	0
DGSNtex	deoxyguanosine transport via diffusion (extracellular to periplasm)	dgsn[e] <=> dgsn[p]	( PhoE (b0241) ) or ( OmpF (b0929) ) or ( OmpN (b1377) ) or ( OmpC (b2215) )	(b0241 or b0929 or b1377 or b2215)	( PhoE ) or ( OmpF ) or ( OmpN ) or ( OmpC )	Transport, Outer Membrane Porin		1	-1000	1000	0
DHACOAH	2,3-dehydroadipyl-CoA hydratase	23dhacoa[c] + h2o[c] <=> 3hadpcoa[c]	PaaF (b1393)	b1393	PaaF	Alternate Carbon Metabolism		1	-1000	1000	0
DHAD1	dihydroxy-acid dehydratase (2,3-dihydroxy-3-methylbutanoate)	23dhmb[c] -> 3mob[c] + h2o[c]	IlvD (b3771)	b3771	IlvD	Valine, Leucine, and Isoleucine Metabolism	4.2.1.9	0	0	1000	0
DHAD2	Dihydroxy-acid dehydratase (2,3-dihydroxy-3-methylpentanoate)	23dhmp[c] -> 3mop[c] + h2o[c]	IlvD (b3771)	b3771	IlvD	Valine, Leucine, and Isoleucine Metabolism		0	0	1000	0
DHAPT	Dihydroxyacetone phosphotransferase	dha[c] + pep[c] -> dhap[c] + pyr[c]	( DhaK (b1200) and DhaL (b1199) and DhaM (b1198) and PtsH (b2415) and PtsI (b2416) )	(b1200 and b1199 and b1198 and b2415 and b2416)	( DhaK and DhaL and DhaM and PtsH and PtsI )	Alternate Carbon Metabolism		0	0	1000	0
DHAtex	Dihydroxyacetone transport via diffusion (extracellular to periplasm)	dha[e] <=> dha[p]	( PhoE (b0241) ) or ( OmpF (b0929) ) or ( OmpN (b1377) ) or ( OmpC (b2215) )	(b0241 or b0929 or b1377 or b2215)	( PhoE ) or ( OmpF ) or ( OmpN ) or ( OmpC )	Transport, Outer Membrane Porin		1	-1000	1000	0
DHAtpp	Dihydroxyacetone transport via facilitated diffusion (periplasm)	dha[p] <=> dha[c]				Transport, Inner Membrane		1	-1000	1000	0
DHBD	2,3-dihydro-2,3-dihydroxybenzoate dehydrogenase	23ddhb[c] + nad[c] <=> 23dhb[c] + h[c] + nadh[c]	EntA (b0596)	b0596	EntA	Cofactor and Prosthetic Group Biosynthesis	1.3.1.28	1	-1000	1000	0
DHBS	2,3-dihydroxybenzoate adenylate synthase	23dhb[c] + atp[c] + h[c] -> 23dhba[c] + ppi[c]	EntE (b0594)	b0594	EntE	Cofactor and Prosthetic Group Biosynthesis	2.7.7.58	0	0	1000	0
DHBSH	2,3-dihydroxybenzoylserine hydrolase	23dhbzs[c] + h2o[c] -> 23dhb[c] + ser-L[c]				Cofactor and Prosthetic Group Biosynthesis		0	0	1000	0
DHCIND	2,3-dihydroxycinnamate dehydrogenase	cenchddd[c] + nad[c] -> dhcinnm[c] + h[c] + nadh[c]	HcaB (b2541)	b2541	HcaB	Alternate Carbon Metabolism		0	0	1000	0
DHCINDO	2,3-dihydroxycinnamate 1,2-dioxygenase	dhcinnm[c] + o2[c] -> h[c] + hkntd[c]	MhpB (b0348)	b0348	MhpB	Alternate Carbon Metabolism		0	0	1000	0
DHDPRy	dihydrodipicolinate reductase (NADPH)	23dhdp[c] + h[c] + nadph[c] -> nadp[c] + thdp[c]	DapB (b0031)	b0031	DapB	Threonine and Lysine Metabolism	1.3.1.26	0	0	1000	0
DHDPS	dihydrodipicolinate synthase	aspsa[c] + pyr[c] -> 23dhdp[c] + h[c] + 2 h2o[c]	DapA (b2478)	b2478	DapA	Threonine and Lysine Metabolism	4.2.1.52	0	0	1000	0
DHFR	dihydrofolate reductase	dhf[c] + h[c] + nadph[c] <=> nadp[c] + thf[c]	( FolM (b1606) ) or ( FolA (b0048) )	(b1606 or b0048)	( FolM ) or ( FolA )	Cofactor and Prosthetic Group Biosynthesis	1.5.1.3	1	-1000	1000	0
DHFS	dihydrofolate synthase	atp[c] + dhpt[c] + glu-L[c] -> adp[c] + dhf[c] + h[c] + pi[c]	FolCec (b2315)	b2315	FolCec	Cofactor and Prosthetic Group Biosynthesis	6.3.2.12	0	0	1000	0
DHMPTR	Dihydromonapterin reductase	dhmpt[c] + h[c] + nadph[c] -> nadp[c] + thmnp[c]	FolM (b1606)	b1606	FolM	Cofactor and Prosthetic Group Biosynthesis		0	0	1000	0
DHNAOT4	1,4-dihydroxy-2-naphthoate octaprenyltransferase	dhna[c] + h[c] + octdp[c] -> 2dmmql8[c] + co2[c] + ppi[c]	MenA (b3930)	b3930	MenA	Cofactor and Prosthetic Group Biosynthesis		0	0	1000	0
DHNCOAS	1,4-dihydroxy-2-napthoyl-CoA synthase	h[c] + sbzcoa[c] -> 14dhncoa[c] + h2o[c]	MenB (b2262)	b2262	MenB	Cofactor and Prosthetic Group Biosynthesis		0	0	1000	0
DHNCOAT	1,4-dihydroxy-2-napthoyl-CoA thioesterase	14dhncoa[c] + h2o[c] -> coa[c] + dhna[c] + h[c]	YbgC (b0736)	b0736	YbgC	Cofactor and Prosthetic Group Biosynthesis		0	0	1000	0
DHNPA2r	dihydroneopterin aldolase reversible	dhnpt[c] <=> 6hmhpt[c] + gcald[c]	FolB (b3058)	b3058	FolB	Cofactor and Prosthetic Group Biosynthesis	4.1.2.25	1	-1000	1000	0
DHNPTE	Dihydroneopterin epimerase	dhnpt[c] <=> dhmpt[c]	FolB (b3058)	b3058	FolB	Cofactor and Prosthetic Group Biosynthesis		1	-1000	1000	0
DHORD2	dihydoorotic acid dehydrogenase (quinone8)	dhor-S[c] + q8[c] -> orot[c] + q8h2[c]	PyrD (b0945)	b0945	PyrD	Purine and Pyrimidine Biosynthesis	1.3.3.1	0	0	1000	0
DHORD5	dihydroorotic acid (menaquinone-8)	dhor-S[c] + mqn8[c] -> mql8[c] + orot[c]	PyrD (b0945)	b0945	PyrD	Purine and Pyrimidine Biosynthesis	1.3.3.1	0	0	1000	0
DHORDfum	Fumarate dependent DHORD	dhor-S[c] + fum[c] -> orot[c] + succ[c]				Purine and Pyrimidine Biosynthesis		0	0	1000	0
DHORTS	dihydroorotase	dhor-S[c] + h2o[c] <=> cbasp[c] + h[c]	PyrC (b1062)	b1062	PyrC	Purine and Pyrimidine Biosynthesis	3.5.2.3	1	-1000	1000	0
DHPPD	2,3-dihydroxyphenylpropionate dehydrogenase	cechddd[c] + nad[c] -> dhpppn[c] + h[c] + nadh[c]	HcaB (b2541)	b2541	HcaB	Alternate Carbon Metabolism		0	0	1000	0
DHPPDA2	diaminohydroxyphosphoribosylaminopryrimidine deaminase (25drapp)	25drapp[c] + h[c] + h2o[c] -> 5apru[c] + nh4[c]	RibDec (b0414)	b0414	RibDec	Cofactor and Prosthetic Group Biosynthesis	3.5.4.26	0	0	1000	0
DHPS2	dihydropteroate synthase	4abz[c] + 6hmhptpp[c] -> dhpt[c] + ppi[c]	FolP (b3177)	b3177	FolP	Cofactor and Prosthetic Group Biosynthesis	2.5.1.15	0	0	1000	0
DHPTDCs2	4,5-dihydroxy-2,3-pentanedione cyclization (spontaneous)	dhptd[c] -> mdhdhf[c]	SPONTANEOUS (s0001)	s0001	SPONTANEOUS	Methionine Metabolism		0	0	1000	0
DHPTDNR	dihydropteridine reductase	dhptdn[c] + 3 h[c] + nadph[c] <=> nadp[c] + thptdn[c]	NfsB (b0578)	b0578	NfsB	Alternate Carbon Metabolism		1	0	0	0
DHPTDNRN	dihydropteridine reductase (NADH)	dhptdn[c] + 3 h[c] + nadh[c] <=> nad[c] + thptdn[c]	NfsB (b0578)	b0578	NfsB	Alternate Carbon Metabolism		1	0	0	0
DHPTPE	dihydroneopterin triphosphate 2'-epimerase	ahdt[c] <=> dhmptp[c]	FolXec (b2303)	b2303	FolXec	Cofactor and Prosthetic Group Biosynthesis		1	-1000	1000	0
DHQS	3-dehydroquinate synthase	2dda7p[c] -> 3dhq[c] + pi[c]	AroB (b3389)	b3389	AroB	Tyrosine, Tryptophan, and Phenylalanine Metabolism	4.2.3.4	0	0	1000	0
DHQTi	3-dehydroquinate dehydratase, irreversible	3dhq[c] -> 3dhsk[c] + h2o[c]	AroD (b1693)	b1693	AroD	Tyrosine, Tryptophan, and Phenylalanine Metabolism	4.2.1.10	0	0	1000	0
DIMPtex	dIMP transport via diffusion (extracellular to periplasm)	dimp[e] <=> dimp[p]	( PhoE (b0241) ) or ( OmpF (b0929) ) or ( OmpN (b1377) ) or ( OmpC (b2215) )	(b0241 or b0929 or b1377 or b2215)	( PhoE ) or ( OmpF ) or ( OmpN ) or ( OmpC )	Transport, Outer Membrane Porin		1	-1000	1000	0
DINSt2pp	deoxyinosine transport in via proton symport (periplasm)	din[p] + h[p] -> din[c] + h[c]	NupG (b2964)	b2964	NupG	Transport, Inner Membrane		0	0	1000	0
DINStex	deoxyinosine transport via diffusion (extracellular to periplasm)	din[e] <=> din[p]	( PhoE (b0241) ) or ( OmpF (b0929) ) or ( OmpN (b1377) ) or ( OmpC (b2215) )	(b0241 or b0929 or b1377 or b2215)	( PhoE ) or ( OmpF ) or ( OmpN ) or ( OmpC )	Transport, Outer Membrane Porin		1	-1000	1000	0
DKGLCNR1	2,5-diketo-D-gluconate reductase	25dkglcn[c] + h[c] + nadph[c] -> 2dhguln[c] + nadp[c]	( DkgB (b0207) ) or ( DkgA (b3012) )	(b0207 or b3012)	( DkgB ) or ( DkgA )	Alternate Carbon Metabolism		0	0	1000	0
DKGLCNR2x	2,5-diketo-D-gluconate reductase (NADH)	25dkglcn[c] + h[c] + nadh[c] -> 5dglcn[c] + nad[c]	YiaE (b3553)	b3553	YiaE	Alternate Carbon Metabolism		0	0	1000	0
DKGLCNR2y	2,5-diketo-D-gluconate reductase (NADPH)	25dkglcn[c] + h[c] + nadph[c] -> 5dglcn[c] + nadp[c]	YiaE (b3553)	b3553	YiaE	Alternate Carbon Metabolism		0	0	1000	0
DMATT	dimethylallyltranstransferase	dmpp[c] + ipdp[c] -> grdp[c] + ppi[c]	IspA (b0421)	b0421	IspA	Cofactor and Prosthetic Group Biosynthesis	2.5.1.1	0	0	1000	0
DMPPS	1-hydroxy-2-methyl-2-(E)-butenyl 4-diphosphate reductase (dmpp)	h[c] + h2mb4p[c] + nadh[c] -> dmpp[c] + h2o[c] + nad[c]	LytB (b0029)	b0029	LytB	Cofactor and Prosthetic Group Biosynthesis		0	0	1000	0
DMQMT	3-Dimethylubiquinonol 3-methyltransferase	2omhmbl[c] + amet[c] -> ahcys[c] + h[c] + q8h2[c]	UbiG (b2232)	b2232	UbiG	Cofactor and Prosthetic Group Biosynthesis		0	0	1000	0
DMSOR1	Dimethyl sulfoxide reductase (Menaquinol 8)	dmso[c] + mql8[c] -> dms[c] + h2o[c] + mqn8[c]	( YnfEFGH ( b1587 and b1588 and b1589 and b1590 ) ) or ( DmsABC ( b0894 and b0895 and b0896 ) )	((b1587 and b1588 and b1589 and b1590) or (b0894 and b0895 and b0896))	( YnfEFGH ) or ( DmsABC )	Oxidative Phosphorylation		0	0	1000	0
DMSOR1pp	Dimethyl sulfoxide reductase (Menaquinol 8) (periplasm)	mql8[c] + dmso[p] -> mqn8[c] + dms[p] + h2o[p]	TorYZ ( b1872 and b1873 )	(b1872 and b1873)	TorYZ	Oxidative Phosphorylation		0	0	1000	0
DMSOR2	Dimethyl sulfoxide reductase (Demethylmenaquinol 8)	2dmmql8[c] + dmso[c] -> 2dmmq8[c] + dms[c] + h2o[c]	DmsABC ( b0894 and b0895 and b0896 )	(b0894 and b0895 and b0896)	DmsABC	Oxidative Phosphorylation		0	0	1000	0
DMSOR2pp	Dimethyl sulfoxide reductase (Demethylmenaquinol 8) (periplasm)	2dmmql8[c] + dmso[p] -> 2dmmq8[c] + dms[p] + h2o[p]	TorYZ ( b1872 and b1873 )	(b1872 and b1873)	TorYZ	Oxidative Phosphorylation		0	0	1000	0
DMSOtex	Dimethyl sulfoxide transport via diffusion (extracellular to periplasm)	dmso[e] <=> dmso[p]	( PhoE (b0241) ) or ( OmpF (b0929) ) or ( OmpN (b1377) ) or ( OmpC (b2215) )	(b0241 or b0929 or b1377 or b2215)	( PhoE ) or ( OmpF ) or ( OmpN ) or ( OmpC )	Transport, Outer Membrane Porin		1	-1000	1000	0
DMSOtpp	Dimethyl sulfoxide transport via diffusion (periplasm)	dmso[p] <=> dmso[c]	SPONTANEOUS (s0001)	s0001	SPONTANEOUS	Transport, Inner Membrane		1	-1000	1000	0
DMStex	Dimethyl sulfide transport via diffusion (extracellular to periplasm)	dms[e] <=> dms[p]	( PhoE (b0241) ) or ( OmpF (b0929) ) or ( OmpN (b1377) ) or ( OmpC (b2215) )	(b0241 or b0929 or b1377 or b2215)	( PhoE ) or ( OmpF ) or ( OmpN ) or ( OmpC )	Transport, Outer Membrane Porin		1	-1000	1000	0
DNMPPA	Dihydroneopterin monophosphate dephosphorylase	dhpmp[c] + h2o[c] -> dhnpt[c] + pi[c]				Cofactor and Prosthetic Group Biosynthesis		0	0	1000	0
DNTPPA	Dihydroneopterin triphosphate pyrophosphatase	ahdt[c] + h2o[c] -> dhpmp[c] + h[c] + ppi[c]	( MutT (b0099) ) or ( NtpA (b1865) )	(b0099 or b1865)	( MutT ) or ( NtpA )	Cofactor and Prosthetic Group Biosynthesis		0	0	1000	0
DOGULNR	2,3 dioxo-L-gulonate reductase	23doguln[c] + h[c] + nadh[c] -> 3dhguln[c] + nad[c]	YiaK (b3575)	b3575	YiaK	Alternate Carbon Metabolism		0	0	1000	0
DOPAtex	dopamine transport via diffusion (extracellular to periplasm)	dopa[e] <=> dopa[p]	( PhoE (b0241) ) or ( OmpF (b0929) ) or ( OmpN (b1377) ) or ( OmpC (b2215) )	(b0241 or b0929 or b1377 or b2215)	( PhoE ) or ( OmpF ) or ( OmpN ) or ( OmpC )	Transport, Outer Membrane Porin		1	-1000	1000	0
DOXRBCNtex	Doxorubicin transport via diffusion (extracellular to periplasm)	doxrbcn[e] <=> doxrbcn[p]	( OmpN (b1377) ) or ( OmpC (b2215) ) or ( OmpF (b0929) ) or ( PhoE (b0241) )	(b1377 or b2215 or b0929 or b0241)	( OmpN ) or ( OmpC ) or ( OmpF ) or ( PhoE )	Transport, Outer Membrane Porin		1	-1000	1000	0
DOXRBCNtpp	Doxorubicin transport via TolC system	doxrbcn[p] + h[p] -> h[c] + doxrbcn[e]	( AcrA (b0463) and AcrB (b0462) and TolC (b3035) ) or ( AcrA (b0463) and AcrD (b2470) and TolC (b3035) )	((b0463 and b0462 and b3035) or (b0463 and b2470 and b3035))	( AcrA and AcrB and TolC ) or ( AcrA and AcrD and TolC )	Transport, Outer Membrane		0	0	1000	0
DPCOAK	dephospho-CoA kinase	atp[c] + dpcoa[c] -> adp[c] + coa[c] + h[c]	CoaE (b0103)	b0103	CoaE	Cofactor and Prosthetic Group Biosynthesis	2.7.1.24	0	0	1000	0
DPR	2-dehydropantoate 2-reductase	2dhp[c] + h[c] + nadph[c] -> nadp[c] + pant-R[c]	( PanE (b0425) ) or ( IlvCec (b3774) )	(b0425 or b3774)	( PanE ) or ( IlvCec )	Cofactor and Prosthetic Group Biosynthesis	1.1.1.169	0	0	1000	0
DRPA	deoxyribose-phosphate aldolase	2dr5p[c] -> acald[c] + g3p[c]	DeoC (b4381)	b4381	DeoC	Alternate Carbon Metabolism	4.1.2.4	0	0	1000	0
DSBAO1	DsbA protein reoxidation reaction (aerobic)	q8[c] + dsbard[p] -> q8h2[c] + dsbaox[p]	( DsbA (b3860) and DsbB (b1185) )	(b3860 and b1185)	( DsbA and DsbB )	Unassigned		0	0	1000	0
DSBAO2	DsbA protein reoxidation reaction (anaerobic)	mqn8[c] + dsbard[p] -> mql8[c] + dsbaox[p]	( DsbA (b3860) and DsbB (b1185) )	(b3860 and b1185)	( DsbA and DsbB )	Unassigned		0	0	1000	0
DSBCGT	DsbC:glutathione thiotransferase	dsbcox[p] + 2 gthrd[p] -> dsbcrd[p] + gthox[p]	DsbC (b2893)	b2893	DsbC	Unassigned		0	0	1000	0
DSBDR	DsbD reductase	dsbdox[c] + trdrd[c] -> dsbdrd[c] + trdox[c]	( DsbD (b4136) and TrxC (b2582) ) or ( DsbD (b4136) and TrxA (b3781) )	((b4136 and b2582) or (b4136 and b3781))	( DsbD and TrxC ) or ( DsbD and TrxA )	Unassigned		0	0	1000	0
DSBGGT	DsbG:glutathione thiotransferase	dsbgox[p] + 2 gthrd[p] -> dsbgrd[p] + gthox[p]	DsbG (b0604)	b0604	DsbG	Unassigned		0	0	1000	0
DSERDHr	D-serine dehydrogenase	nadp[c] + ser-D[c] <=> 2amsa[c] + h[c] + nadph[c]	YdfG (b1539)	b1539	YdfG	Glycine and Serine Metabolism		1	-1000	1000	0
DSERt2pp	D-serine transport in via proton symport (periplasm)	h[p] + ser-D[p] -> h[c] + ser-D[c]	CycAec (b4208)	b4208	CycAec	Transport, Inner Membrane		0	0	1000	0
DSERtex	D-serine transport via diffusion (extracellular to periplasm)	ser-D[e] <=> ser-D[p]	( PhoE (b0241) ) or ( OmpF (b0929) ) or ( OmpN (b1377) ) or ( OmpC (b2215) )	(b0241 or b0929 or b1377 or b2215)	( PhoE ) or ( OmpF ) or ( OmpN ) or ( OmpC )	Transport, Outer Membrane Porin		1	-1000	1000	0
DTARTD	D(-)-tartrate dehydratase	tartr-D[c] -> h2o[c] + oaa[c]	FumB (b4122)	b4122	FumB	Alternate Carbon Metabolism	4.2.1.81	0	0	1000	0
DTMPK	dTMP kinase	atp[c] + dtmp[c] <=> adp[c] + dtdp[c]	Tmk (b1098)	b1098	Tmk	Nucleotide Salvage Pathway	2.7.4.9	1	-1000	1000	0
DTMPtex	dTMP transport via diffusion (extracellular to periplasm)	dtmp[e] <=> dtmp[p]	( PhoE (b0241) ) or ( OmpF (b0929) ) or ( OmpN (b1377) ) or ( OmpC (b2215) )	(b0241 or b0929 or b1377 or b2215)	( PhoE ) or ( OmpF ) or ( OmpN ) or ( OmpC )	Transport, Outer Membrane Porin		1	-1000	1000	0
DUMPtex	dUMP transport via diffusion (extracellular to periplasm)	dump[e] <=> dump[p]	( PhoE (b0241) ) or ( OmpF (b0929) ) or ( OmpN (b1377) ) or ( OmpC (b2215) )	(b0241 or b0929 or b1377 or b2215)	( PhoE ) or ( OmpF ) or ( OmpN ) or ( OmpC )	Transport, Outer Membrane Porin		1	-1000	1000	0
DURADx	dihydrouracil dehydrogenase (NAD)	56dura[c] + nad[c] <=> h[c] + nadh[c] + ura[c]	( YeiA (b2147) and YeiT (b2146) )	(b2147 and b2146)	( YeiA and YeiT )	Nucleotide Salvage Pathway	1.3.1.1	1	-1000	1000	0
DURIK1	deoxyuridine kinase (ATP:Deoxyuridine)	atp[c] + duri[c] -> adp[c] + dump[c] + h[c]	Tdk (b1238)	b1238	Tdk	Nucleotide Salvage Pathway		0	0	1000	0
DURIPP	deoxyuridine phosphorylase	duri[c] + pi[c] <=> 2dr1p[c] + ura[c]	( DeoA (b4382) ) or ( DeoD (b4384) )	(b4382 or b4384)	( DeoA ) or ( DeoD )	Nucleotide Salvage Pathway		1	-1000	1000	0
DURIt2pp	deoxyuridine transport in via proton symport (periplasm)	duri[p] + h[p] -> duri[c] + h[c]	( NupG (b2964) ) or ( NupCec (b2393) )	(b2964 or b2393)	( NupG ) or ( NupCec )	Transport, Inner Membrane		0	0	1000	0
DURItex	deoxyuridine transport via diffusion (extracellular to periplasm)	duri[e] <=> duri[p]	Tsx (b0411)	b0411	Tsx	Transport, Outer Membrane		1	-1000	1000	0
DUTPDP	dUTP diphosphatase	dutp[c] + h2o[c] -> dump[c] + h[c] + ppi[c]	( Dutec (b3640) ) or ( YfaO (b2251) )	(b3640 or b2251)	( Dutec ) or ( YfaO )	Nucleotide Salvage Pathway	3.6.1.23	0	0	1000	0
DXPRIi	1-deoxy-D-xylulose reductoisomerase	dxyl5p[c] + h[c] + nadph[c] -> 2me4p[c] + nadp[c]	Dxr (b0173)	b0173	Dxr	Cofactor and Prosthetic Group Biosynthesis		0	0	1000	0
DXPS	1-deoxy-D-xylulose 5-phosphate synthase	g3p[c] + h[c] + pyr[c] -> co2[c] + dxyl5p[c]	Dxs (b0420)	b0420	Dxs	Cofactor and Prosthetic Group Biosynthesis		0	0	1000	0
DXYLK	1-Deoxy-D-xylulose kinase	atp[c] + dxyl[c] -> adp[c] + dxyl5p[c] + h[c]	XylB (b3564)	b3564	XylB	Cofactor and Prosthetic Group Biosynthesis		0	0	1000	0
E4PD	Erythrose 4-phosphate dehydrogenase	e4p[c] + h2o[c] + nad[c] <=> 4per[c] + 2 h[c] + nadh[c]	( Epd (b2927) ) or ( GapA (b1779) )	(b2927 or b1779)	( Epd ) or ( GapA )	Cofactor and Prosthetic Group Biosynthesis		1	-1000	1000	0
EAR100x	enoyl-[acyl-carrier-protein] reductase (NADH) (n-C10:0)	h[c] + nadh[c] + tdec2eACP[c] -> dcaACP[c] + nad[c]	FabI (b1288)	b1288	FabI	Cell Envelope Biosynthesis	1.3.1.9	0	0	1000	0
EAR100y	enoyl-[acyl-carrier-protein] reductase (NADPH) (n-C10:0)	h[c] + nadph[c] + tdec2eACP[c] -> dcaACP[c] + nadp[c]	FabI (b1288)	b1288	FabI	Cell Envelope Biosynthesis	1.3.1.10	0	0	1000	0
EAR120x	enoyl-[acyl-carrier-protein] reductase (NADH) (n-C12:0)	h[c] + nadh[c] + tddec2eACP[c] -> ddcaACP[c] + nad[c]	FabI (b1288)	b1288	FabI	Cell Envelope Biosynthesis	1.3.1.9	0	0	1000	0
EAR120y	enoyl-[acyl-carrier-protein] reductase (NADPH) (n-C12:0)	h[c] + nadph[c] + tddec2eACP[c] -> ddcaACP[c] + nadp[c]	FabI (b1288)	b1288	FabI	Cell Envelope Biosynthesis	1.3.1.10	0	0	1000	0
EAR121x	enoyl-[acyl-carrier-protein] reductase (NADH) (n-C12:1)	h[c] + nadh[c] + t3c5ddeceACP[c] -> cddec5eACP[c] + nad[c]	FabI (b1288)	b1288	FabI	Cell Envelope Biosynthesis	1.3.1.9	0	0	1000	0
EAR121y	enoyl-[acyl-carrier-protein] reductase (NADPH) (n-C12:1)	h[c] + nadph[c] + t3c5ddeceACP[c] -> cddec5eACP[c] + nadp[c]	FabI (b1288)	b1288	FabI	Cell Envelope Biosynthesis	1.3.1.10	0	0	1000	0
EAR140x	enoyl-[acyl-carrier-protein] reductase (NADH) (n-C14:0)	h[c] + nadh[c] + tmrs2eACP[c] -> myrsACP[c] + nad[c]	FabI (b1288)	b1288	FabI	Cell Envelope Biosynthesis	1.3.1.9	0	0	1000	0
EAR140y	enoyl-[acyl-carrier-protein] reductase (NADPH) (n-C14:0)	h[c] + nadph[c] + tmrs2eACP[c] -> myrsACP[c] + nadp[c]	FabI (b1288)	b1288	FabI	Cell Envelope Biosynthesis	1.3.1.10	0	0	1000	0
EAR141x	enoyl-[acyl-carrier-protein] reductase (NADH) (n-C14:1)	h[c] + nadh[c] + t3c7mrseACP[c] -> nad[c] + tdeACP[c]	FabI (b1288)	b1288	FabI	Cell Envelope Biosynthesis	1.3.1.9	0	0	1000	0
EAR141y	enoyl-[acyl-carrier-protein] reductase (NADPH) (n-C14:1)	h[c] + nadph[c] + t3c7mrseACP[c] -> nadp[c] + tdeACP[c]	FabI (b1288)	b1288	FabI	Cell Envelope Biosynthesis	1.3.1.10	0	0	1000	0
EAR160x	enoyl-[acyl-carrier-protein] reductase (NADH) (n-C16:0)	h[c] + nadh[c] + tpalm2eACP[c] -> nad[c] + palmACP[c]	FabI (b1288)	b1288	FabI	Cell Envelope Biosynthesis	1.3.1.9	0	0	1000	0
EAR160y	enoyl-[acyl-carrier-protein] reductase (NADPH) (n-C16:0)	h[c] + nadph[c] + tpalm2eACP[c] -> nadp[c] + palmACP[c]	FabI (b1288)	b1288	FabI	Cell Envelope Biosynthesis	1.3.1.10	0	0	1000	0
EAR161x	enoyl-[acyl-carrier-protein] reductase (NADH) (n-C16:1)	h[c] + nadh[c] + t3c9palmeACP[c] -> hdeACP[c] + nad[c]	FabI (b1288)	b1288	FabI	Cell Envelope Biosynthesis	1.3.1.9	0	0	1000	0
EAR161y	enoyl-[acyl-carrier-protein] reductase (NADPH) (n-C16:1)	h[c] + nadph[c] + t3c9palmeACP[c] -> hdeACP[c] + nadp[c]	FabI (b1288)	b1288	FabI	Cell Envelope Biosynthesis	1.3.1.10	0	0	1000	0
EAR180x	enoyl-[acyl-carrier-protein] reductase (NADH) (n-C18:0)	h[c] + nadh[c] + toctd2eACP[c] -> nad[c] + ocdcaACP[c]	FabI (b1288)	b1288	FabI	Cell Envelope Biosynthesis	1.3.1.9	0	0	1000	0
EAR180y	enoyl-[acyl-carrier-protein] reductase (NADPH) (n-C18:0)	h[c] + nadph[c] + toctd2eACP[c] -> nadp[c] + ocdcaACP[c]	FabI (b1288)	b1288	FabI	Cell Envelope Biosynthesis	1.3.1.10	0	0	1000	0
EAR181x	enoyl-[acyl-carrier-protein] reductase (NADH) (n-C18:1)	h[c] + nadh[c] + t3c11vaceACP[c] -> nad[c] + octeACP[c]	FabI (b1288)	b1288	FabI	Cell Envelope Biosynthesis	1.3.1.9	0	0	1000	0
EAR181y	enoyl-[acyl-carrier-protein] reductase (NADPH) (n-C18:1)	h[c] + nadph[c] + t3c11vaceACP[c] -> nadp[c] + octeACP[c]	FabI (b1288)	b1288	FabI	Cell Envelope Biosynthesis	1.3.1.10	0	0	1000	0
EAR40x	enoyl-[acyl-carrier-protein] reductase (NADH) (n-C4:0)	but2eACP[c] + h[c] + nadh[c] -> butACP[c] + nad[c]	FabI (b1288)	b1288	FabI	Cell Envelope Biosynthesis	1.3.1.9	0	0	1000	0
EAR40y	enoyl-[acyl-carrier-protein] reductase (NADPH) (n-C4:0)	but2eACP[c] + h[c] + nadph[c] -> butACP[c] + nadp[c]	FabI (b1288)	b1288	FabI	Cell Envelope Biosynthesis	1.3.1.10	0	0	1000	0
EAR60x	enoyl-[acyl-carrier-protein] reductase (NADH) (n-C6:0)	h[c] + nadh[c] + thex2eACP[c] -> hexACP[c] + nad[c]	FabI (b1288)	b1288	FabI	Cell Envelope Biosynthesis	1.3.1.9	0	0	1000	0
EAR60y	enoyl-[acyl-carrier-protein] reductase (NADPH) (n-C6:0)	h[c] + nadph[c] + thex2eACP[c] -> hexACP[c] + nadp[c]	FabI (b1288)	b1288	FabI	Cell Envelope Biosynthesis	1.3.1.10	0	0	1000	0
EAR80x	enoyl-[acyl-carrier-protein] reductase (NADH) (n-C8:0)	h[c] + nadh[c] + toct2eACP[c] -> nad[c] + ocACP[c]	FabI (b1288)	b1288	FabI	Cell Envelope Biosynthesis	1.3.1.9	0	0	1000	0
EAR80y	enoyl-[acyl-carrier-protein] reductase (NADPH) (n-C8:0)	h[c] + nadph[c] + toct2eACP[c] -> nadp[c] + ocACP[c]	FabI (b1288)	b1288	FabI	Cell Envelope Biosynthesis	1.3.1.10	0	0	1000	0
ECA4COLIPAabctex	enterobacterial common antigen (x4) core oligosaccharide lipid A transport via ABC system (periplasm to extracellular)	atp[c] + h2o[c] + eca4colipa[p] -> adp[c] + h[c] + pi[c] + eca4colipa[e]	( LptA (b3200) and LptB (b3201) and LptC (b3199) and LptF (b4261) and LptG (b4262) )	(b3200 and b3201 and b3199 and b4261 and b4262)	( LptA and LptB and LptC and LptF and LptG )	Lipopolysaccharide Biosynthesis / Recycling		0	0	1000	0
ECA4OALpp	enterobacterial common antigen (x4) O-antigen ligase (periplasm)	colipa[p] + eca4und[p] -> eca4colipa[p] + h[p] + udcpdp[p]	WaaL (b3622)	b3622	WaaL	Lipopolysaccharide Biosynthesis / Recycling		0	0	1000	0
ECAP1pp	enterobacterial common antigen polymerase (periplasm)	2 unagamuf[p] -> eca2und[p] + h[p] + udcpdp[p]	( WzyE (b3793) and WzzE (b3785) )	(b3793 and b3785)	( WzyE and WzzE )	Lipopolysaccharide Biosynthesis / Recycling		0	0	1000	0
ECAP2pp	enterobacterial common antigen polymerase (periplasm)	eca2und[p] + unagamuf[p] -> eca3und[p] + h[p] + udcpdp[p]	( WzyE (b3793) and WzzE (b3785) )	(b3793 and b3785)	( WzyE and WzzE )	Lipopolysaccharide Biosynthesis / Recycling		0	0	1000	0
ECAP3pp	enterobacterial common antigen polymerase (periplasm)	eca3und[p] + unagamuf[p] -> eca4und[p] + h[p] + udcpdp[p]	( WzyE (b3793) and WzzE (b3785) )	(b3793 and b3785)	( WzyE and WzzE )	Lipopolysaccharide Biosynthesis / Recycling		0	0	1000	0
ECAtpp	enterobacterial common antigen transferase (flippase, cytoplasm to periplasm)	unagamuf[c] -> unagamuf[p]	WzxE (b3792)	b3792	WzxE	Lipopolysaccharide Biosynthesis / Recycling		0	0	1000	0
ECOAH1	3-hydroxyacyl-CoA dehydratase (3-hydroxybutanoyl-CoA)	3hbcoa[c] <=> b2coa[c] + h2o[c]	( FadB (b3846) ) or ( FadJ (b2341) )	(b3846 or b2341)	( FadB ) or ( FadJ )	Membrane Lipid Metabolism	4.2.1.17	1	-1000	1000	0
ECOAH2	3-hydroxyacyl-CoA dehydratase (3-hydroxyhexanoyl-CoA)	3hhcoa[c] <=> h2o[c] + hx2coa[c]	( FadB (b3846) ) or ( FadJ (b2341) )	(b3846 or b2341)	( FadB ) or ( FadJ )	Membrane Lipid Metabolism	4.2.1.17	1	-1000	1000	0
ECOAH3	3-hydroxyacyl-CoA dehydratase (3-hydroxyoctanoyl-CoA)	3hocoa[c] <=> h2o[c] + oc2coa[c]	( FadB (b3846) ) or ( FadJ (b2341) )	(b3846 or b2341)	( FadB ) or ( FadJ )	Membrane Lipid Metabolism	4.2.1.17	1	-1000	1000	0
ECOAH4	3-hydroxyacyl-CoA dehydratase (3-hydroxydecanoyl-CoA)	3hdcoa[c] <=> dc2coa[c] + h2o[c]	( FadB (b3846) ) or ( FadJ (b2341) )	(b3846 or b2341)	( FadB ) or ( FadJ )	Membrane Lipid Metabolism	4.2.1.17	1	-1000	1000	0
ECOAH5	3-hydroxyacyl-CoA dehydratase (3-hydroxydodecanoyl-CoA)	3hddcoa[c] <=> dd2coa[c] + h2o[c]	( FadB (b3846) ) or ( FadJ (b2341) )	(b3846 or b2341)	( FadB ) or ( FadJ )	Membrane Lipid Metabolism	4.2.1.17	1	-1000	1000	0
ECOAH6	3-hydroxyacyl-CoA dehydratase (3-hydroxytetradecanoyl-CoA)	3htdcoa[c] <=> h2o[c] + td2coa[c]	( FadB (b3846) ) or ( FadJ (b2341) )	(b3846 or b2341)	( FadB ) or ( FadJ )	Membrane Lipid Metabolism	4.2.1.17	1	-1000	1000	0
ECOAH7	3-hydroxyacyl-CoA dehydratase (3-hydroxyhexadecanoyl-CoA)	3hhdcoa[c] <=> h2o[c] + hdd2coa[c]	( FadB (b3846) ) or ( FadJ (b2341) )	(b3846 or b2341)	( FadB ) or ( FadJ )	Membrane Lipid Metabolism	4.2.1.17	1	-1000	1000	0
ECOAH8	3-hydroxyacyl-CoA dehydratase (3-hydroxyoctadecanoyl-CoA)	3hodcoa[c] <=> h2o[c] + od2coa[c]	( FadB (b3846) ) or ( FadJ (b2341) )	(b3846 or b2341)	( FadB ) or ( FadJ )	Membrane Lipid Metabolism	4.2.1.17	1	-1000	1000	0
EDA	2-dehydro-3-deoxy-phosphogluconate aldolase	2ddg6p[c] -> g3p[c] + pyr[c]	Eda (b1850)	b1850	Eda	Pentose Phosphate Pathway	4.1.2.14	0	0	1000	0
EDD	6-phosphogluconate dehydratase	6pgc[c] -> 2ddg6p[c] + h2o[c]	Edd (b1851)	b1851	Edd	Pentose Phosphate Pathway	4.2.1.12	0	0	1000	0
EDTXS1	Endotoxin Synthesis (lauroyl transferase)	ddcaACP[c] + kdo2lipid4[c] -> ACP[c] + kdo2lipid4L[c]	LpxL (b1054)	b1054	LpxL	Lipopolysaccharide Biosynthesis / Recycling		0	0	1000	0
EDTXS2	Endotoxin Synthesis (myristoyl transferase)	kdo2lipid4L[c] + myrsACP[c] -> ACP[c] + lipa[c]	MsbB (b1855)	b1855	MsbB	Lipopolysaccharide Biosynthesis / Recycling		0	0	1000	0
EDTXS3	Endotoxin Synthesis (palmitoleoyl ACP)	hdeACP[c] + kdo2lipid4[c] -> ACP[c] + kdo2lipid4p[c]	LpxP (b2378)	b2378	LpxP	Lipopolysaccharide Biosynthesis / Recycling		0	0	1000	0
EDTXS4	Endotoxin Synthesis (myristoyl transferase)	kdo2lipid4p[c] + myrsACP[c] -> ACP[c] + lipa_cold[c]	MsbB (b1855)	b1855	MsbB	Lipopolysaccharide Biosynthesis / Recycling		0	0	1000	0
EGMEACPR	Enoylglutaryl-[ACP] methyl ester reductase	egmeACP[c] + h[c] + nadph[c] -> gmeACP[c] + nadp[c]	FabI (b1288)	b1288	FabI	Cofactor and Prosthetic Group Biosynthesis	1.3.1.10	0	0	1000	0
ENLIPAabctex	phosphoethanolamine lipid A transport via ABC system (periplasm to extracellular)	atp[c] + h2o[c] + enlipa[p] -> adp[c] + h[c] + pi[c] + enlipa[e]	( LptA (b3200) and LptB (b3201) and LptC (b3199) and LptF (b4261) and LptG (b4262) )	(b3200 and b3201 and b3199 and b4261 and b4262)	( LptA and LptB and LptC and LptF and LptG )	Lipopolysaccharide Biosynthesis / Recycling		0	0	1000	0
ENO	enolase	2pg[c] <=> h2o[c] + pep[c]	Eno (b2779)	b2779	Eno	Glycolysis/Gluconeogenesis	4.2.1.11	1	-1000	1000	0
ENTCS	enterochelin synthase	3 23dhba[c] + 3 seramp[c] -> 6 amp[c] + enter[c] + 9 h[c]	EntD (b0583)	b0583	EntD	Cofactor and Prosthetic Group Biosynthesis		0	0	1000	0
ENTERES	Enterochelin Esterase	enter[c] + 3 h2o[c] -> 3 23dhbzs[c] + 3 h[c]	Fes (b0585)	b0585	Fes	Inorganic Ion Transport and Metabolism		0	0	1000	0
ENTERES2	Enterochelin Esterase (Fe containing)	feenter[c] + 3 h2o[c] -> 3 23dhbzs[c] + fe3[c] + 3 h[c]	Fes (b0585)	b0585	Fes	Inorganic Ion Transport and Metabolism		0	0	1000	0
EPMEACPR	Enoylpimeloyl-[ACP] methyl ester reductase	epmeACP[c] + h[c] + nadph[c] -> nadp[c] + pmeACP[c]	FabI (b1288)	b1288	FabI	Cofactor and Prosthetic Group Biosynthesis	1.3.1.10	0	0	1000	0
ETHAAL	Ethanolamine ammonia-lyase	etha[c] -> acald[c] + nh4[c]	EutBC ( b2440 and b2441 )	(b2440 and b2441)	EutBC	Cell Envelope Biosynthesis	4.3.1.7	0	0	1000	0
ETHAt2pp	ethanolamine transport in via proton symport	etha[p] + h[p] -> etha[c] + h[c]				Transport, Inner Membrane		0	0	1000	0
ETHAtex	ethanolamine transport via diffusion (extracellular)	etha[e] <=> etha[p]	( PhoE (b0241) ) or ( OmpF (b0929) ) or ( OmpN (b1377) ) or ( OmpC (b2215) )	(b0241 or b0929 or b1377 or b2215)	( PhoE ) or ( OmpF ) or ( OmpN ) or ( OmpC )	Transport, Outer Membrane Porin		1	-1000	1000	0
ETHSO3abcpp	ethanesulfonate transport via ABC system (periplasm)	atp[c] + h2o[c] + ethso3[p] -> adp[c] + ethso3[c] + h[c] + pi[c]	( SsuA (b0936) and SsuB (b0933) and SsuC (b0934) )	(b0936 and b0933 and b0934)	( SsuA and SsuB and SsuC )	Transport, Inner Membrane		0	0	1000	0
ETHSO3tex	ethanesulfonate transport via diffusion (extracellular to periplasm)	ethso3[e] <=> ethso3[p]	( PhoE (b0241) ) or ( OmpF (b0929) ) or ( OmpN (b1377) ) or ( OmpC (b2215) )	(b0241 or b0929 or b1377 or b2215)	( PhoE ) or ( OmpF ) or ( OmpN ) or ( OmpC )	Transport, Outer Membrane Porin		1	-1000	1000	0
ETOHtex	ethanol transport via diffusion (extracellular to periplasm)	etoh[e] <=> etoh[p]	( PhoE (b0241) ) or ( OmpF (b0929) ) or ( OmpN (b1377) ) or ( OmpC (b2215) )	(b0241 or b0929 or b1377 or b2215)	( PhoE ) or ( OmpF ) or ( OmpN ) or ( OmpC )	Transport, Outer Membrane Porin		1	-1000	1000	0
ETOHtrpp	ethanol reversible transport via diffusion (periplasm)	etoh[p] <=> etoh[c]	SPONTANEOUS (s0001)	s0001	SPONTANEOUS	Transport, Inner Membrane		1	-1000	1000	0
F6PA	fructose 6-phosphate aldolase	f6p[c] <=> dha[c] + g3p[c]	( Fsa (b0825) ) or ( TalC (b3946) )	(b0825 or b3946)	( Fsa ) or ( TalC )	Glycolysis/Gluconeogenesis		1	-1000	1000	0
F6PP	D-fructose 6-phosphate phosphatase	f6p[c] + h2o[c] -> fru[c] + pi[c]	YbiV (b0822)	b0822	YbiV	Alternate Carbon Metabolism		0	0	1000	0
F6Pt6_2pp	Fructose-6-phosphate transport via phosphate antiport (periplasm)	2 pi[c] + f6p[p] -> f6p[c] + 2 pi[p]	UhpT (b3666)	b3666	UhpT	Transport, Inner Membrane		0	0	1000	0
F6Ptex	fructose 6-phosphate transport via diffusion (extracellular to periplasm)	f6p[e] <=> f6p[p]	( PhoE (b0241) ) or ( OmpF (b0929) ) or ( OmpN (b1377) ) or ( OmpC (b2215) )	(b0241 or b0929 or b1377 or b2215)	( PhoE ) or ( OmpF ) or ( OmpN ) or ( OmpC )	Transport, Outer Membrane Porin		1	-1000	1000	0
FA100ACPHi	fatty-acyl-ACP hydrolase	dcaACP[c] + h2o[c] -> ACP[c] + dca[c] + h[c]	AcpH (b0404)	b0404	AcpH	Cell Envelope Biosynthesis	3.1.2.14	0	0	1000	0
FA120ACPHi	fatty-acyl-ACP hydrolase	ddcaACP[c] + h2o[c] -> ACP[c] + ddca[c] + h[c]	AcpH (b0404)	b0404	AcpH	Cell Envelope Biosynthesis	3.1.2.14	0	0	1000	0
FA140ACPHi	fatty-acyl-ACP hydrolase	h2o[c] + myrsACP[c] -> ACP[c] + h[c] + ttdca[c]	AcpH (b0404)	b0404	AcpH	Cell Envelope Biosynthesis	3.1.2.14	0	0	1000	0
FA141ACPHi	fatty-acyl-ACP hydrolase	h2o[c] + tdeACP[c] -> ACP[c] + h[c] + ttdcea[c]	AcpH (b0404)	b0404	AcpH	Cell Envelope Biosynthesis	3.1.2.14	0	0	1000	0
FA160ACPHi	fatty-acyl-ACP hydrolase	h2o[c] + palmACP[c] -> ACP[c] + h[c] + hdca[c]	AcpH (b0404)	b0404	AcpH	Cell Envelope Biosynthesis	3.1.2.14	0	0	1000	0
FA161ACPHi	fatty-acyl-ACP hydrolase	h2o[c] + hdeACP[c] -> ACP[c] + h[c] + hdcea[c]	AcpH (b0404)	b0404	AcpH	Cell Envelope Biosynthesis	3.1.2.14	0	0	1000	0
FA80ACPHi	fatty-acyl-ACP hydrolase	h2o[c] + ocACP[c] -> ACP[c] + h[c] + octa[c]	AcpH (b0404)	b0404	AcpH	Cell Envelope Biosynthesis	3.1.2.14	0	0	1000	0
FACOAE100	fatty-acid-CoA thioesterase (decanoate)	dcacoa[c] + h2o[c] -> coa[c] + dca[c] + h[c]	TesB (b0452)	b0452	TesB	Cell Envelope Biosynthesis		0	0	1000	0
FACOAE120	fatty-acid-CoA thioesterase (dodecanoate)	ddcacoa[c] + h2o[c] -> coa[c] + ddca[c] + h[c]	TesB (b0452)	b0452	TesB	Cell Envelope Biosynthesis		0	0	1000	0
FACOAE140	fatty-acid-CoA thioesterase (tetradecanoate)	h2o[c] + tdcoa[c] -> coa[c] + h[c] + ttdca[c]	TesB (b0452)	b0452	TesB	Cell Envelope Biosynthesis		0	0	1000	0
FACOAE141	fatty-acid-CoA thioesterase (tetradecenoate)	h2o[c] + tdecoa[c] -> coa[c] + h[c] + ttdcea[c]	TesB (b0452)	b0452	TesB	Cell Envelope Biosynthesis		0	0	1000	0
FACOAE160	fatty-acid-CoA thioesterase (hexadecanoate)	h2o[c] + pmtcoa[c] -> coa[c] + h[c] + hdca[c]	TesB (b0452)	b0452	TesB	Cell Envelope Biosynthesis		0	0	1000	0
FACOAE161	fatty-acid-CoA thioesterase (hexadecenoate)	h2o[c] + hdcoa[c] -> coa[c] + h[c] + hdcea[c]	TesB (b0452)	b0452	TesB	Cell Envelope Biosynthesis		0	0	1000	0
FACOAE180	fatty-acid-CoA thioesterase (octadecanoate)	h2o[c] + stcoa[c] -> coa[c] + h[c] + ocdca[c]	TesB (b0452)	b0452	TesB	Cell Envelope Biosynthesis		0	0	1000	0
FACOAE181	fatty-acid-CoA thioesterase (octadecenoate)	h2o[c] + odecoa[c] -> coa[c] + h[c] + ocdcea[c]	TesB (b0452)	b0452	TesB	Cell Envelope Biosynthesis		0	0	1000	0
FACOAE60	fatty-acid-CoA thioesterase (hexanoate)	h2o[c] + hxcoa[c] -> coa[c] + h[c] + hxa[c]	TesB (b0452)	b0452	TesB	Cell Envelope Biosynthesis		0	0	1000	0
FACOAE80	fatty-acid-CoA thioesterase (octanoate)	h2o[c] + occoa[c] -> coa[c] + h[c] + octa[c]	TesB (b0452)	b0452	TesB	Cell Envelope Biosynthesis		0	0	1000	0
FACOAL100t2pp	fatty-acid-CoA ligase (decanoate transport via vectoral Co-A coupling)	atp[c] + coa[c] + dca[p] + h[p] -> amp[c] + dcacoa[c] + h[c] + ppi[c]	( FadD (b1805) ) or ( FadK (b1701) )	(b1805 or b1701)	( FadD ) or ( FadK )	Cell Envelope Biosynthesis	6.2.1.3	0	0	1000	0
FACOAL120t2pp	fatty-acid-CoA ligase (dodecanoate transport via vectoral Co-A coupling)	atp[c] + coa[c] + ddca[p] + h[p] -> amp[c] + ddcacoa[c] + h[c] + ppi[c]	( FadK (b1701) ) or ( FadD (b1805) )	(b1701 or b1805)	( FadK ) or ( FadD )	Cell Envelope Biosynthesis	6.2.1.3	0	0	1000	0
FACOAL140t2pp	fatty-acid-CoA ligase (tetradecanoate transport via vectoral Co-A coupling)	atp[c] + coa[c] + h[p] + ttdca[p] -> amp[c] + h[c] + ppi[c] + tdcoa[c]	( FadK (b1701) ) or ( FadD (b1805) )	(b1701 or b1805)	( FadK ) or ( FadD )	Cell Envelope Biosynthesis	6.2.1.3	0	0	1000	0
FACOAL141t2pp	fatty-acid-CoA ligase (tetradecenoate transport via vectoral Co-A coupling)	atp[c] + coa[c] + h[p] + ttdcea[p] -> amp[c] + h[c] + ppi[c] + tdecoa[c]	( FadK (b1701) ) or ( FadD (b1805) )	(b1701 or b1805)	( FadK ) or ( FadD )	Cell Envelope Biosynthesis	6.2.1.3	0	0	1000	0
FACOAL160t2pp	fatty-acid-CoA ligase (hexadecanoate transport via vectoral Co-A coupling)	atp[c] + coa[c] + h[p] + hdca[p] -> amp[c] + h[c] + pmtcoa[c] + ppi[c]	( FadK (b1701) ) or ( FadD (b1805) )	(b1701 or b1805)	( FadK ) or ( FadD )	Cell Envelope Biosynthesis	6.2.1.3	0	0	1000	0
FACOAL161t2pp	fatty-acid-CoA ligase (hexadecenoate transport via vectoral Co-A coupling)	atp[c] + coa[c] + h[p] + hdcea[p] -> amp[c] + h[c] + hdcoa[c] + ppi[c]	( FadD (b1805) ) or ( FadK (b1701) )	(b1805 or b1701)	( FadD ) or ( FadK )	Cell Envelope Biosynthesis	6.2.1.3	0	0	1000	0
FACOAL180t2pp	fatty-acid-CoA ligase (octadecanoate transport via vectoral Co-A coupling)	atp[c] + coa[c] + h[p] + ocdca[p] -> amp[c] + h[c] + ppi[c] + stcoa[c]	( FadK (b1701) ) or ( FadD (b1805) )	(b1701 or b1805)	( FadK ) or ( FadD )	Cell Envelope Biosynthesis	6.2.1.3	0	0	1000	0
FACOAL181t2pp	fatty-acid-CoA ligase (octadecenoate transport via vectoral Co-A coupling)	atp[c] + coa[c] + h[p] + ocdcea[p] -> amp[c] + h[c] + odecoa[c] + ppi[c]	( FadD (b1805) ) or ( FadK (b1701) )	(b1805 or b1701)	( FadD ) or ( FadK )	Cell Envelope Biosynthesis	6.2.1.3	0	0	1000	0
FACOAL60t2pp	fatty-acid-CoA ligase (hexanoate transport via vectoral Co-A coupling)	atp[c] + coa[c] + h[p] + hxa[p] -> amp[c] + h[c] + hxcoa[c] + ppi[c]	( FadD (b1805) ) or ( FadK (b1701) )	(b1805 or b1701)	( FadD ) or ( FadK )	Cell Envelope Biosynthesis	6.2.1.3	0	0	1000	0
FACOAL80t2pp	fatty-acid-CoA ligase (octanoate transport via vectoral Co-A coupling)	atp[c] + coa[c] + h[p] + octa[p] -> amp[c] + h[c] + occoa[c] + ppi[c]	( FadD (b1805) ) or ( FadK (b1701) )	(b1805 or b1701)	( FadD ) or ( FadK )	Cell Envelope Biosynthesis	6.2.1.3	0	0	1000	0
FADRx	FAD reductase	fad[c] + h[c] + nadh[c] -> fadh2[c] + nad[c]	Fre (b3844)	b3844	Fre	Cofactor and Prosthetic Group Biosynthesis		0	0	1000	0
FADRx2	FAD reductase	fad[c] + h[c] + nadph[c] -> fadh2[c] + nadp[c]	CysIJ ( b2763 and b2764 )	(b2763 and b2764)	CysIJ	Cofactor and Prosthetic Group Biosynthesis		0	0	1000	0
FALDH2	formaldehyde dehydrogenase	hmgth[c] + nad[c] <=> Sfglutth[c] + h[c] + nadh[c]	FrmA (b0356)	b0356	FrmA	Cofactor and Prosthetic Group Biosynthesis		1	-1000	1000	0
FALDtex	formaldehyde transport via diffusion (extracellular to periplasm)	fald[e] <=> fald[p]	( PhoE (b0241) ) or ( OmpF (b0929) ) or ( OmpN (b1377) ) or ( OmpC (b2215) )	(b0241 or b0929 or b1377 or b2215)	( PhoE ) or ( OmpF ) or ( OmpN ) or ( OmpC )	Transport, Outer Membrane Porin		1	-1000	1000	0
FALDtpp	formaldehyde transport via diffusion (periplasm)	fald[p] <=> fald[c]	SPONTANEOUS (s0001)	s0001	SPONTANEOUS	Transport, Inner Membrane		1	-1000	1000	0
FALGTHLs	formaldehyde glutathione ligase (spontaneous)	fald[c] + gthrd[c] <=> hmgth[c]	SPONTANEOUS (s0001)	s0001	SPONTANEOUS	Cofactor and Prosthetic Group Biosynthesis		1	-1000	1000	0
FBA	fructose-bisphosphate aldolase	fdp[c] <=> dhap[c] + g3p[c]	( FbaB (b2097) ) or ( B1773 (b1773) ) or ( FbaA (b2925) )	(b2097 or b1773 or b2925)	( FbaB ) or ( B1773 ) or ( FbaA )	Glycolysis/Gluconeogenesis	4.1.2.13	1	-1000	1000	0
FBA3	Sedoheptulose 1,7-bisphosphate D-glyceraldehyde-3-phosphate-lyase	s17bp[c] <=> dhap[c] + e4p[c]	FbaA (b2925)	b2925	FbaA	Pentose Phosphate Pathway	4.1.2.13	1	-1000	1000	0
FBP	fructose-bisphosphatase	fdp[c] + h2o[c] -> f6p[c] + pi[c]	( GlpX (b3925) ) or ( Fbp (b4232) ) or ( YggF (b2930) )	(b3925 or b4232 or b2930)	( GlpX ) or ( Fbp ) or ( YggF )	Glycolysis/Gluconeogenesis	3.1.3.11	0	0	1000	0
FCI	L-fucose isomerase	fuc-L[c] <=> fcl-L[c]	FucI (b2802)	b2802	FucI	Alternate Carbon Metabolism	5.3.1.25	1	-1000	1000	0
FCLK	L-fuculokinase	atp[c] + fcl-L[c] -> adp[c] + fc1p[c] + h[c]	FucK (b2803)	b2803	FucK	Alternate Carbon Metabolism	2.7.1.51	0	0	1000	0
FCLPA	L-fuculose 1-phosphate aldolase	fc1p[c] <=> dhap[c] + lald-L[c]	( YgbL (b2738) ) or ( FucA (b2800) )	(b2738 or b2800)	( YgbL ) or ( FucA )	Alternate Carbon Metabolism	4.1.2.17	1	-1000	1000	0
FCLT	Ferrochelatase	fe2[c] + ppp9[c] -> 2 h[c] + pheme[c]	HemH (b0475)	b0475	HemH	Cofactor and Prosthetic Group Biosynthesis	4.99.1.1	0	0	1000	0
FDH4pp	formate dehydrogenase (quinone-8) (periplasm)	2 h[c] + q8[c] + for[p] -> q8h2[c] + co2[p] + h[p]	( Fdoec ( b3892 and b3893 and b3894 ) ) or ( Fdn ( b1474 and b1475 and b1476 ) )	((b3892 and b3893 and b3894) or (b1474 and b1475 and b1476))	( Fdoec ) or ( Fdn )	Oxidative Phosphorylation	1.2.2.1	0	0	1000	0
FDH5pp	Formate Dehydrogenase (menaquinone-8) (periplasm)	2 h[c] + mqn8[c] + for[p] -> mql8[c] + co2[p] + h[p]	( Fdn ( b1474 and b1475 and b1476 ) ) or ( Fdoec ( b3892 and b3893 and b3894 ) )	((b1474 and b1475 and b1476) or (b3892 and b3893 and b3894))	( Fdn ) or ( Fdoec )	Oxidative Phosphorylation	1.2.2.1	0	0	1000	0
FDMO	FMNH2-dependent monooxygenase	fmnh2[c] + isetac[c] + o2[c] -> fmn[c] + gcald[c] + h[c] + h2o[c] + so3[c]	SsuD (b0935)	b0935	SsuD	Inorganic Ion Transport and Metabolism		0	0	1000	0
FDMO2	FMNH2-dependent monooxygenase (methanesulfonate)	fmnh2[c] + mso3[c] + o2[c] -> fald[c] + fmn[c] + h[c] + h2o[c] + so3[c]	SsuD (b0935)	b0935	SsuD	Inorganic Ion Transport and Metabolism		0	0	1000	0
FDMO3	FMNH2-dependent monooxygenase (ethanesulfonate)	ethso3[c] + fmnh2[c] + o2[c] -> acald[c] + fmn[c] + h[c] + h2o[c] + so3[c]	SsuD (b0935)	b0935	SsuD	Inorganic Ion Transport and Metabolism		0	0	1000	0
FDMO4	FMNH2-dependent monooxygenase (butanesulfonate)	butso3[c] + fmnh2[c] + o2[c] -> btal[c] + fmn[c] + h[c] + h2o[c] + so3[c]	SsuD (b0935)	b0935	SsuD	Inorganic Ion Transport and Metabolism		0	0	1000	0
FDMO6	FMNH2-dependent monooxygenase (sulfoacetate)	fmnh2[c] + o2[c] + sulfac[c] -> fmn[c] + glx[c] + h[c] + h2o[c] + so3[c]	SsuD (b0935)	b0935	SsuD	Inorganic Ion Transport and Metabolism		0	0	1000	0
FE2abcpp	iron (II) transport via ABC system (periplasm)	atp[c] + h2o[c] + fe2[p] -> adp[c] + fe2[c] + h[c] + pi[c]	FeoB (b3409)	b3409	FeoB	Inorganic Ion Transport and Metabolism		0	0	1000	0
FE2t2pp	iron (II) transport in via proton symport (periplasm)	fe2[p] + h[p] -> fe2[c] + h[c]	MntH (b2392)	b2392	MntH	Inorganic Ion Transport and Metabolism		0	0	1000	0
FE2t3pp	iron (Fe+2) transport out via proton antiport (periplasm)	fe2[c] + h[p] -> h[c] + fe2[p]	FieF (b3915)	b3915	FieF	Inorganic Ion Transport and Metabolism		0	0	1000	0
FE2tex	iron (II) transport via diffusion (extracellular to periplasm)	fe2[e] <=> fe2[p]	( PhoE (b0241) ) or ( OmpF (b0929) ) or ( OmpN (b1377) ) or ( OmpC (b2215) )	(b0241 or b0929 or b1377 or b2215)	( PhoE ) or ( OmpF ) or ( OmpN ) or ( OmpC )	Transport, Outer Membrane Porin		1	-1000	1000	0
FE2tpp	iron (+2) transport in via permease (no H+)	fe2[p] -> fe2[c]	ZupT (b3040)	b3040	ZupT	Inorganic Ion Transport and Metabolism		0	0	1000	0
FE3DCITabcpp	iron transport from ferric-dicitrate via ABC system (periplasm)	atp[c] + h2o[c] + fe3dcit[p] -> adp[c] + 2 cit[c] + fe3[c] + h[c] + pi[c]	( FecB (b4290) and FecC (b4289) and FecD (b4288) and FecE (b4287) )	(b4290 and b4289 and b4288 and b4287)	( FecB and FecC and FecD and FecE )	Inorganic Ion Transport and Metabolism		0	0	1000	0
FE3DCITtonex	ferric-dicitrate transport via ton system (extracellular)	fe3dcit[e] + h[p] -> h[c] + fe3dcit[p]	( FecA (b4291) and Ton ( b1252 and b3005 and b3006 ) )	(b4291 and (b1252 and b3005 and b3006))	( FecA and Ton )	Transport, Outer Membrane		0	0	1000	0
FE3DHBZR	release of Fe(III) from ferric 2,3-dihydroxybenzoylserine	fe3dhbzs[c] -> 23dhbzs[c] + fe3[c]				Inorganic Ion Transport and Metabolism		0	0	1000	0
FE3DHBZSabcpp	ferric 2,3-dihydroxybenzoylserine transport via ABC system (periplasm)	atp[c] + h2o[c] + fe3dhbzs[p] -> adp[c] + fe3dhbzs[c] + h[c] + pi[c]	( FepB (b0592) and FepC (b0588) and FepD (b0590) and FepG (b0589) )	(b0592 and b0588 and b0590 and b0589)	( FepB and FepC and FepD and FepG )	Inorganic Ion Transport and Metabolism		0	0	1000	0
FE3DHBZStonex	ferric 2,3-dihydroxybenzoylserine transport via ton system (extracellular)	fe3dhbzs[e] + h[p] -> h[c] + fe3dhbzs[p]	( Fiu (b0805) and Ton ( b1252 and b3005 and b3006 ) ) or ( CirA (b2155) and Ton ( b1252 and b3005 and b3006 ) )	((b0805 and (b1252 and b3005 and b3006)) or (b2155 and (b1252 and b3005 and b3006)))	( Fiu and Ton ) or ( CirA and Ton )	Transport, Outer Membrane		0	0	1000	0
FE3HOXR1	Fe(III)hydroxamate reductase	fadh2[c] + 2 fe3hox[c] -> fad[c] + 2 fe2[c] + 2 fe3hox-un[c] + 2 h[c]				Inorganic Ion Transport and Metabolism		0	0	1000	0
FE3HOXR2	Fe(III)hydroxamate reductase	2 fe3hox[c] + fmnh2[c] -> 2 fe2[c] + 2 fe3hox-un[c] + fmn[c] + 2 h[c]				Inorganic Ion Transport and Metabolism		0	0	1000	0
FE3HOXR3	Fe(III)hydroxamate reductase	2 fe3hox[c] + rbflvrd[c] -> 2 fe2[c] + 2 fe3hox-un[c] + 2 h[c] + ribflv[c]				Inorganic Ion Transport and Metabolism		0	0	1000	0
FE3HOXUtex	Fe(III)hydroxamate unloaded secretion	fe3hox-un[c] + h[p] -> h[c] + fe3hox-un[p]				Inorganic Ion Transport and Metabolism		0	0	1000	0
FE3HOXUtpp	Fe(III)hydroxamate unloaded secretion (extracellular)	fe3hox-un[p] + h[p] -> h[c] + fe3hox-un[e]				Inorganic Ion Transport and Metabolism		0	0	1000	0
FE3HOXabcpp	ferric-dicitrate transport via ABC system (periplasm)	atp[c] + h2o[c] + fe3hox[p] -> adp[c] + fe3hox[c] + h[c] + pi[c]	( FhuB (b0153) and FhuC (b0151) and FhuD (b0152) )	(b0153 and b0151 and b0152)	( FhuB and FhuC and FhuD )	Inorganic Ion Transport and Metabolism		0	0	1000	0
FE3HOXexs	Fe(III) hydroxamate Fe-loading reaction (spontaneaous)	fe3[e] + fe3hox-un[e] -> fe3hox[e]	SPONTANEOUS (s0001)	s0001	SPONTANEOUS	Inorganic Ion Transport and Metabolism		0	0	1000	0
FE3HOXtonex	Fe(III)hydroxamine transport via ton system (extracellular)	fe3hox[e] + h[p] -> h[c] + fe3hox[p]	( FhuA (b0150) and Ton ( b1252 and b3005 and b3006 ) )	(b0150 and (b1252 and b3005 and b3006))	( FhuA and Ton )	Transport, Outer Membrane		0	0	1000	0
FE3Ri	Fe(III) reduction	fadh2[c] + 2 fe3[c] -> fad[c] + 2 fe2[c] + 2 h[c]	Fre (b3844)	b3844	Fre	Cofactor and Prosthetic Group Biosynthesis		0	0	1000	0
FE3abcpp	iron (III) transport via ABC system (periplasm to cytoplasm)	atp[c] + h2o[c] + fe3[p] -> adp[c] + fe3[c] + h[c] + pi[c]				Inorganic Ion Transport and Metabolism		0	0	1000	0
FE3tex	iron (III) transport via diffusion (extracellular to periplasm)	fe3[e] <=> fe3[p]	( PhoE (b0241) ) or ( OmpF (b0929) ) or ( OmpN (b1377) ) or ( OmpC (b2215) )	(b0241 or b0929 or b1377 or b2215)	( PhoE ) or ( OmpF ) or ( OmpN ) or ( OmpC )	Transport, Outer Membrane Porin		1	-1000	1000	0
FECRMR1	Ferrichrome reductase	fadh2[c] + 2 fecrm[c] -> fad[c] + 2 fe2[c] + 2 fecrm-un[c] + 2 h[c]				Inorganic Ion Transport and Metabolism		0	0	1000	0
FECRMR2	Ferrichrome reductase	2 fecrm[c] + fmnh2[c] -> 2 fe2[c] + 2 fecrm-un[c] + fmn[c] + 2 h[c]				Inorganic Ion Transport and Metabolism		0	0	1000	0
FECRMR3	Ferrichrome reductase	2 fecrm[c] + rbflvrd[c] -> 2 fe2[c] + 2 fecrm-un[c] + 2 h[c] + ribflv[c]				Inorganic Ion Transport and Metabolism		0	0	1000	0
FECRMUtex	ferrichrome (minus Fe) secretion (to extracellular)	fecrm-un[p] + h[p] -> h[c] + fecrm-un[e]				Inorganic Ion Transport and Metabolism		0	0	1000	0
FECRMUtpp	ferrichrome (minus Fe) secretion (to periplasm)	fecrm-un[c] + h[p] -> h[c] + fecrm-un[p]				Inorganic Ion Transport and Metabolism		0	0	1000	0
FECRMabcpp	ferrichrome transport via ABC system (periplasm)	atp[c] + h2o[c] + fecrm[p] -> adp[c] + fecrm[c] + h[c] + pi[c]	( FhuB (b0153) and FhuC (b0151) and FhuD (b0152) )	(b0153 and b0151 and b0152)	( FhuB and FhuC and FhuD )	Inorganic Ion Transport and Metabolism		0	0	1000	0
FECRMexs	ferrichrome Fe(III)-loading reaction (spontaneous)	fe3[e] + fecrm-un[e] -> fecrm[e]	SPONTANEOUS (s0001)	s0001	SPONTANEOUS	Inorganic Ion Transport and Metabolism		0	0	1000	0
FECRMtonex	ferrichrome transport via ton system (extracellular)	fecrm[e] + h[p] -> h[c] + fecrm[p]	( FhuA (b0150) and Ton ( b1252 and b3005 and b3006 ) )	(b0150 and (b1252 and b3005 and b3006))	( FhuA and Ton )	Transport, Outer Membrane		0	0	1000	0
FEENTERR1	Fe-enterobactin reduction (Fe(III)-unloading)	fadh2[c] + 2 feenter[c] -> 2 enter[c] + fad[c] + 2 fe2[c] + 2 h[c]				Inorganic Ion Transport and Metabolism		0	0	1000	0
FEENTERR2	Fe-enterobactin reduction (Fe(III)-unloading)	2 feenter[c] + fmnh2[c] -> 2 enter[c] + 2 fe2[c] + fmn[c] + 2 h[c]				Inorganic Ion Transport and Metabolism		0	0	1000	0
FEENTERR3	Fe-enterobactin reduction (Fe(III)-unloading)	2 feenter[c] + rbflvrd[c] -> 2 enter[c] + 2 fe2[c] + 2 h[c] + ribflv[c]				Inorganic Ion Transport and Metabolism		0	0	1000	0
FEENTERabcpp	Fe-enterobactin transport via ABC system (periplasm)	atp[c] + h2o[c] + feenter[p] -> adp[c] + feenter[c] + h[c] + pi[c]	( FepB (b0592) and FepC (b0588) and FepD (b0590) and FepG (b0589) )	(b0592 and b0588 and b0590 and b0589)	( FepB and FepC and FepD and FepG )	Inorganic Ion Transport and Metabolism		0	0	1000	0
FEENTERexs	enterobactin Fe(III) binding (spontaneous)	enter[e] + fe3[e] -> feenter[e]	SPONTANEOUS (s0001)	s0001	SPONTANEOUS	Inorganic Ion Transport and Metabolism		0	0	1000	0
FEENTERtex	enterochelin transport (secretion periplasm)	enter[p] + h[p] -> h[c] + enter[e]	TolC (b3035)	b3035	TolC	Inorganic Ion Transport and Metabolism		0	0	1000	0
FEENTERtonex	Fe-enterobactin transport via ton system (extracellular)	feenter[e] + h[p] -> h[c] + feenter[p]	( FepA (b0584) and Ton ( b1252 and b3005 and b3006 ) )	(b0584 and (b1252 and b3005 and b3006))	( FepA and Ton )	Transport, Outer Membrane		0	0	1000	0
FEENTERtpp	enterochelin transport (secretion)	enter[c] + h[p] -> h[c] + enter[p]	EntS (b0591)	b0591	EntS	Transport, Inner Membrane		0	0	1000	0
FEOXAMR1	ferroxamine reductase	fadh2[c] + 2 feoxam[c] -> fad[c] + 2 fe2[c] + 2 feoxam-un[c] + 2 h[c]	FhuF (b4367)	b4367	FhuF	Inorganic Ion Transport and Metabolism		0	0	1000	0
FEOXAMR2	ferroxamine reductase	2 feoxam[c] + fmnh2[c] -> 2 fe2[c] + 2 feoxam-un[c] + fmn[c] + 2 h[c]	FhuF (b4367)	b4367	FhuF	Inorganic Ion Transport and Metabolism		0	0	1000	0
FEOXAMR3	ferroxamine reductase	2 feoxam[c] + rbflvrd[c] -> 2 fe2[c] + 2 feoxam-un[c] + 2 h[c] + ribflv[c]	FhuF (b4367)	b4367	FhuF	Inorganic Ion Transport and Metabolism		0	0	1000	0
FEOXAMUtex	ferroxamine (minus Fe3) secretion (to extracellular)	feoxam-un[p] + h[p] -> h[c] + feoxam-un[e]				Inorganic Ion Transport and Metabolism		0	0	1000	0
FEOXAMUtpp	ferroxamine (minus Fe3) secretion (to periplasm)	feoxam-un[c] + h[p] -> h[c] + feoxam-un[p]				Inorganic Ion Transport and Metabolism		0	0	1000	0
FEOXAMabcpp	ferroxamine transport via ABC system (periplasm)	atp[c] + h2o[c] + feoxam[p] -> adp[c] + feoxam[c] + h[c] + pi[c]	( FhuB (b0153) and FhuC (b0151) and FhuD (b0152) )	(b0153 and b0151 and b0152)	( FhuB and FhuC and FhuD )	Inorganic Ion Transport and Metabolism		0	0	1000	0
FEOXAMexs	ferroxamine Fe3-loading reaction (spontaneous)	fe3[e] + feoxam-un[e] -> feoxam[e]	SPONTANEOUS (s0001)	s0001	SPONTANEOUS	Inorganic Ion Transport and Metabolism		0	0	1000	0
FEOXAMtonex	ferroxamine transport via ton system (extracellular)	feoxam[e] + h[p] -> h[c] + feoxam[p]	( FhuA (b0150) and Ton ( b1252 and b3005 and b3006 ) )	(b0150 and (b1252 and b3005 and b3006))	( FhuA and Ton )	Transport, Outer Membrane		0	0	1000	0
FEROpp	ferroxidase	4 fe2[p] + 4 h[p] + o2[p] -> 4 fe3[p] + 2 h2o[p]	CueO (b0123)	b0123	CueO	Inorganic Ion Transport and Metabolism	1.16.3.1	0	0	1000	0
FESD1s	iron-sulfur cluster damage (peroxide, spontaneous)	2 4fe4s[c] + 2 h[c] + h2o2[c] -> 2 3fe4s[c] + 2 fe3[c] + 2 h2o[c]	SPONTANEOUS (s0001)	s0001	SPONTANEOUS	Cofactor and Prosthetic Group Biosynthesis		0	0	1000	0
FESD2s	iron-sulfur cluster damage (nitrous oxide, spontaneous)	2 4fe4s[c] + 2 h[c] + 2 no[c] -> 2 3fe4s[c] + 2 fe3[c] + h2o[c] + n2o[c]	SPONTANEOUS (s0001)	s0001	SPONTANEOUS	Cofactor and Prosthetic Group Biosynthesis		0	0	1000	0
FESR	iron-sulfur cluster repair	3fe4s[c] + fe2[c] -> 4fe4s[c]	YtfE (b4209)	b4209	YtfE	Cofactor and Prosthetic Group Biosynthesis		0	0	1000	0
FFSD	beta-fructofuranosidase	h2o[c] + suc6p[c] -> fru[c] + g6p[c]				Alternate Carbon Metabolism	3.2.1.26	0	0	1000	0
FHL	Formate-hydrogen lyase	for[c] + h[c] -> co2[c] + h2[c]	( FdhF (b4079) and Hyd4 ( b2481 and b2482 and b2483 and b2484 and b2485 and b2486 and b2487 and b2488 and b2489 and b2490 ) ) or ( FdhF (b4079) and HycB ( b2719 and b2720 and b2721 and b2722 and b2723 and b2724 ) )	((b4079 and (b2481 and b2482 and b2483 and b2484 and b2485 and b2486 and b2487 and b2488 and b2489 and b2490)) or (b4079 and (b2719 and b2720 and b2721 and b2722 and b2723 and b2724)))	( FdhF and Hyd4 ) or ( FdhF and HycB )	Pyruvate Metabolism		0	0	0	0
FLDR2	flavodoxin reductase (NADPH)	2 flxso[c] + nadph[c] -> 2 flxr[c] + h[c] + nadp[c]	( FldA (b0684) and Fpr (b3924) ) or ( FldB (b2895) and Fpr (b3924) )	((b0684 and b3924) or (b2895 and b3924))	( FldA and Fpr ) or ( FldB and Fpr )	Unassigned		0	0	1000	0
FLVR	flavin reductase	h[c] + nadph[c] + ribflv[c] -> nadp[c] + rbflvrd[c]	( Fre (b3844) ) or ( CysIJ ( b2763 and b2764 ) )	(b3844 or (b2763 and b2764))	( Fre ) or ( CysIJ )	Cofactor and Prosthetic Group Biosynthesis	1.5.1.30	0	0	1000	0
FLVRx	flavin reductase (NAD)	h[c] + nadh[c] + ribflv[c] -> nad[c] + rbflvrd[c]	Fre (b3844)	b3844	Fre	Cofactor and Prosthetic Group Biosynthesis	1.5.1.30	0	0	1000	0
FMETTRS	Methionyl-tRNA formyltransferase	10fthf[c] + mettrna[c] -> fmettrna[c] + h[c] + thf[c]	Fmt (b3288)	b3288	Fmt	tRNA Charging	2.1.2.9	0	0	1000	0
FMNAT	FMN adenylyltransferase	atp[c] + fmn[c] + h[c] -> fad[c] + ppi[c]	RibFec (b0025)	b0025	RibFec	Cofactor and Prosthetic Group Biosynthesis	2.7.7.2	0	0	1000	0
FMNRx	FMN reductase	fmn[c] + h[c] + nadh[c] -> fmnh2[c] + nad[c]	( SsuE (b0937) ) or ( Fre (b3844) )	(b0937 or b3844)	( SsuE ) or ( Fre )	Cofactor and Prosthetic Group Biosynthesis		0	0	1000	0
FMNRx2	FMN reductase	fmn[c] + h[c] + nadph[c] -> fmnh2[c] + nadp[c]	( Fre (b3844) ) or ( SsuE (b0937) ) or ( CysIJ ( b2763 and b2764 ) )	(b3844 or b0937 or (b2763 and b2764))	( Fre ) or ( SsuE ) or ( CysIJ )	Cofactor and Prosthetic Group Biosynthesis		0	0	1000	0
FOMETRi	Aminomethyltransferase	5fthf[c] + h[c] -> h2o[c] + methf[c]	YgfA (b2912)	b2912	YgfA	Folate Metabolism	2.1.2.10	0	0	1000	0
FORCT	Formyl-CoA Transferase	forcoa[c] + oxa[c] <=> for[c] + oxalcoa[c]	Frc (b2374)	b2374	Frc	Alternate Carbon Metabolism		1	-1000	1000	0
FORt2pp	formate transport via proton symport (uptake only, periplasm)	for[p] + h[p] -> for[c] + h[c]	( FocA (b0904) ) or ( FocB (b2492) )	(b0904 or b2492)	( FocA ) or ( FocB )	Transport, Inner Membrane		0	0	1000	0
FORtex	formate transport via diffusion (extracellular to periplasm)	for[e] <=> for[p]	( PhoE (b0241) ) or ( OmpF (b0929) ) or ( OmpN (b1377) ) or ( OmpC (b2215) )	(b0241 or b0929 or b1377 or b2215)	( PhoE ) or ( OmpF ) or ( OmpN ) or ( OmpC )	Transport, Outer Membrane Porin		1	-1000	1000	0
FORtppi	formate transport via diffusion (cytoplasm to periplasm)	for[c] -> for[p]	( FocA (b0904) ) or ( FocB (b2492) )	(b0904 or b2492)	( FocA ) or ( FocB )	Transport, Inner Membrane		0	0	1000	0
FRD2	fumarate reductase	fum[c] + mql8[c] -> mqn8[c] + succ[c]	Frd ( b4151 and b4152 and b4153 and b4154 )	(b4151 and b4152 and b4153 and b4154)	Frd	Citric Acid Cycle	1.3.99.1	0	0	1000	0
FRD3	fumarate reductase	2dmmql8[c] + fum[c] -> 2dmmq8[c] + succ[c]	Frd ( b4151 and b4152 and b4153 and b4154 )	(b4151 and b4152 and b4153 and b4154)	Frd	Citric Acid Cycle	1.3.99.1	0	0	1000	0
FRUK	fructose-1-phosphate kinase	atp[c] + f1p[c] -> adp[c] + fdp[c] + h[c]	FruK (b2168)	b2168	FruK	Alternate Carbon Metabolism	2.7.1.56	0	0	1000	0
FRULYSDG	Fructoselysine phosphate deglycase	frulysp[c] + h2o[c] <=> g6p[c] + lys-L[c]	FrlB (b3371)	b3371	FrlB	Alternate Carbon Metabolism		1	-1000	1000	0
FRULYSE	fructoselysine 3-epimerase	psclys[c] <=> frulys[c]	FrlC (b4474)	b4474	FrlC	Alternate Carbon Metabolism		1	-1000	1000	0
FRULYSK	Fructoselysine Kinase	atp[c] + frulys[c] -> adp[c] + frulysp[c] + h[c]	FrlD (b3374)	b3374	FrlD	Alternate Carbon Metabolism		0	0	1000	0
FRULYSt2pp	Fructoselysine transport via proton symport (periplasm)	frulys[p] + h[p] -> frulys[c] + h[c]	FrlA (b3370)	b3370	FrlA	Transport, Inner Membrane		0	0	1000	0
FRULYStex	fructoselysine transporter via diffusion (extracellular)	frulys[e] <=> frulys[p]	( PhoE (b0241) ) or ( OmpF (b0929) ) or ( OmpN (b1377) ) or ( OmpC (b2215) )	(b0241 or b0929 or b1377 or b2215)	( PhoE ) or ( OmpF ) or ( OmpN ) or ( OmpC )	Transport, Outer Membrane Porin		1	-1000	1000	0
FRUURt2rpp	D-fructuronate transport via proton symport, reversible (periplasm)	fruur[p] + h[p] <=> fruur[c] + h[c]	GntP (b4321)	b4321	GntP	Transport, Inner Membrane		1	-1000	1000	0
FRUURtex	D-fructuronate transport via diffusion (extracellular)	fruur[e] <=> fruur[p]	( PhoE (b0241) ) or ( OmpF (b0929) ) or ( OmpN (b1377) ) or ( OmpC (b2215) )	(b0241 or b0929 or b1377 or b2215)	( PhoE ) or ( OmpF ) or ( OmpN ) or ( OmpC )	Transport, Outer Membrane Porin		1	-1000	1000	0
FRUpts2pp	Fructose transport via PEP:Pyr PTS (f6p generating) (periplasm)	pep[c] + fru[p] -> f6p[c] + pyr[c]	( ManX (b1817) and ManY (b1818) and ManZ (b1819) and PtsH (b2415) and PtsI (b2416) )	(b1817 and b1818 and b1819 and b2415 and b2416)	( ManX and ManY and ManZ and PtsH and PtsI )	Transport, Inner Membrane		0	0	1000	0
FRUptspp	D-fructose transport via PEP:Pyr PTS (periplasm)	pep[c] + fru[p] -> f1p[c] + pyr[c]	( FruAec (b2167) and FruBec (b2169) and PtsH (b2415) and PtsI (b2416) )	(b2167 and b2169 and b2415 and b2416)	( FruAec and FruBec and PtsH and PtsI )	Transport, Inner Membrane		0	0	1000	0
FRUtex	D-fructose transport via diffusion (extracellular to periplasm)	fru[e] <=> fru[p]	( PhoE (b0241) ) or ( OmpF (b0929) ) or ( OmpN (b1377) ) or ( OmpC (b2215) )	(b0241 or b0929 or b1377 or b2215)	( PhoE ) or ( OmpF ) or ( OmpN ) or ( OmpC )	Transport, Outer Membrane Porin		1	-1000	1000	0
FTHFD	formyltetrahydrofolate deformylase	10fthf[c] + h2o[c] -> for[c] + h[c] + thf[c]	PurUec (b1232)	b1232	PurUec	Folate Metabolism	3.5.1.10	0	0	1000	0
FTHFLi	formate-tetrahydrofolate ligase	atp[c] + for[c] + thf[c] -> 10fthf[c] + adp[c] + pi[c]				Folate Metabolism	6.3.4.3	0	0	1000	0
FUCtex	L-fucose transport via diffusion (extracellular to periplasm)	fuc-L[e] <=> fuc-L[p]	( PhoE (b0241) ) or ( OmpF (b0929) ) or ( OmpN (b1377) ) or ( OmpC (b2215) )	(b0241 or b0929 or b1377 or b2215)	( PhoE ) or ( OmpF ) or ( OmpN ) or ( OmpC )	Transport, Outer Membrane Porin		1	-1000	1000	0
FUCtpp	L-fucose transport via proton symport (periplasm)	fuc-L[p] + h[p] <=> fuc-L[c] + h[c]	FucP (b2801)	b2801	FucP	Transport, Inner Membrane		1	-1000	1000	0
FUM	fumarase	fum[c] + h2o[c] <=> mal-L[c]	( FumA (b1612) ) or ( FumB (b4122) ) or ( FumCec (b1611) )	(b1612 or b4122 or b1611)	( FumA ) or ( FumB ) or ( FumCec )	Citric Acid Cycle	4.2.1.2	1	-1000	1000	0
FUMt2_2pp	Fumarate transport via proton symport (2 H) (periplasm)	fum[p] + 2 h[p] -> fum[c] + 2 h[c]	DctA (b3528)	b3528	DctA	Transport, Inner Membrane		0	0	1000	0
FUMt2_3pp	Fumarate transport via proton symport (3 H) (periplasm)	fum[p] + 3 h[p] -> fum[c] + 3 h[c]	( DcuA (b4138) ) or ( DcuB (b4123) ) or ( DcuC (b0621) )	(b4138 or b4123 or b0621)	( DcuA ) or ( DcuB ) or ( DcuC )	Transport, Inner Membrane		0	0	1000	0
FUMtex	Fumarate transport via diffusion (extracellular to periplasm)	fum[e] <=> fum[p]	( PhoE (b0241) ) or ( OmpF (b0929) ) or ( OmpN (b1377) ) or ( OmpC (b2215) )	(b0241 or b0929 or b1377 or b2215)	( PhoE ) or ( OmpF ) or ( OmpN ) or ( OmpC )	Transport, Outer Membrane Porin		1	-1000	1000	0
FUSAtex	Fusidic acid transport via diffusion (extracellular to periplasm)	fusa[e] <=> fusa[p]	( OmpN (b1377) ) or ( OmpC (b2215) ) or ( OmpF (b0929) ) or ( PhoE (b0241) )	(b1377 or b2215 or b0929 or b0241)	( OmpN ) or ( OmpC ) or ( OmpF ) or ( PhoE )	Transport, Outer Membrane Porin		1	-1000	1000	0
FUSAtpp	Fusidic acid transport via TolC system	fusa[p] + h[p] -> h[c] + fusa[e]	( AcrA (b0463) and AcrB (b0462) and TolC (b3035) ) or ( AcrA (b0463) and AcrD (b2470) and TolC (b3035) )	((b0463 and b0462 and b3035) or (b0463 and b2470 and b3035))	( AcrA and AcrB and TolC ) or ( AcrA and AcrD and TolC )	Transport, Outer Membrane		0	0	1000	0
G1PACT	glucosamine-1-phosphate N-acetyltransferase	accoa[c] + gam1p[c] -> acgam1p[c] + coa[c] + h[c]	GlmUec (b3730)	b3730	GlmUec	Cell Envelope Biosynthesis	2.3.1.157	0	0	1000	0
G1PPpp	Glucose-1-phosphatase	g1p[p] + h2o[p] -> glc-D[p] + pi[p]	Agp (b1002)	b1002	Agp	Glycolysis/Gluconeogenesis	3.1.3.10	0	0	1000	0
G1PTT	glucose-1-phosphate thymidylyltransferase	dttp[c] + g1p[c] + h[c] -> dtdpglu[c] + ppi[c]	( RfbA (b2039) ) or ( RffH (b3789) )	(b2039 or b3789)	( RfbA ) or ( RffH )	Cell Envelope Biosynthesis	2.7.7.24	0	0	1000	0
G1Ptex	D-glucose 1-phosphate transport via diffusion	g1p[e] <=> g1p[p]	( PhoE (b0241) ) or ( OmpF (b0929) ) or ( OmpN (b1377) ) or ( OmpC (b2215) )	(b0241 or b0929 or b1377 or b2215)	( PhoE ) or ( OmpF ) or ( OmpN ) or ( OmpC )	Transport, Outer Membrane Porin		1	-1000	1000	0
G1SAT	glutamate-1-semialdehyde aminotransferase	glu1sa[c] <=> 5aop[c]	HemL (b0154)	b0154	HemL	Cofactor and Prosthetic Group Biosynthesis	5.4.3.8	1	-1000	1000	0
G2PP	glycerol-2-phosphate phosphatase	glyc2p[c] + h2o[c] -> glyc[c] + pi[c]	SuhB (b2533)	b2533	SuhB	Alternate Carbon Metabolism		0	0	1000	0
G2PPpp	glycerol 2-phosphate phosphatase (periplasmic)	glyc2p[p] + h2o[p] -> glyc[p] + pi[p]	AphA (b4055)	b4055	AphA	Alternate Carbon Metabolism		0	0	1000	0
G3PAT120	glycerol-3-phosphate acyltransferase (C12:0)	ddcaACP[c] + glyc3p[c] -> 1ddecg3p[c] + ACP[c]	( AcpP (b1094) and PlsB (b4041) )	(b1094 and b4041)	( AcpP and PlsB )	Glycerophospholipid Metabolism	2.3.1.15	0	0	1000	0
G3PAT140	glycerol-3-phosphate acyltransferase (C14:0)	glyc3p[c] + myrsACP[c] -> 1tdecg3p[c] + ACP[c]	( AcpP (b1094) and PlsB (b4041) )	(b1094 and b4041)	( AcpP and PlsB )	Glycerophospholipid Metabolism	2.3.1.15	0	0	1000	0
G3PAT141	glycerol-3-phosphate acyltransferase (C14:1)	glyc3p[c] + tdeACP[c] -> 1tdec7eg3p[c] + ACP[c]	( AcpP (b1094) and PlsB (b4041) )	(b1094 and b4041)	( AcpP and PlsB )	Glycerophospholipid Metabolism	2.3.1.15	0	0	1000	0
G3PAT160	glycerol-3-phosphate acyltransferase (C16:0)	glyc3p[c] + palmACP[c] -> 1hdecg3p[c] + ACP[c]	( AcpP (b1094) and PlsB (b4041) )	(b1094 and b4041)	( AcpP and PlsB )	Glycerophospholipid Metabolism	2.3.1.15	0	0	1000	0
G3PAT161	glycerol-3-phosphate acyltransferase (C16:1)	glyc3p[c] + hdeACP[c] -> 1hdec9eg3p[c] + ACP[c]	( AcpP (b1094) and PlsB (b4041) )	(b1094 and b4041)	( AcpP and PlsB )	Glycerophospholipid Metabolism	2.3.1.15	0	0	1000	0
G3PAT180	glycerol-3-phosphate acyltransferase (C18:0)	glyc3p[c] + ocdcaACP[c] -> 1odecg3p[c] + ACP[c]	( AcpP (b1094) and PlsB (b4041) )	(b1094 and b4041)	( AcpP and PlsB )	Glycerophospholipid Metabolism	2.3.1.15	0	0	1000	0
G3PAT181	glycerol-3-phosphate acyltransferase (C18:1)	glyc3p[c] + octeACP[c] -> 1odec11eg3p[c] + ACP[c]	( AcpP (b1094) and PlsB (b4041) )	(b1094 and b4041)	( AcpP and PlsB )	Glycerophospholipid Metabolism	2.3.1.15	0	0	1000	0
G3PCabcpp	sn-glycerol-3-phosphocholine transport via ABC system (periplasm)	atp[c] + h2o[c] + g3pc[p] -> adp[c] + g3pc[c] + h[c] + pi[c]	( UgpA (b3452) and UgpB (b3453) and UgpC (b3450) and UgpE (b3451) )	(b3452 and b3453 and b3450 and b3451)	( UgpA and UgpB and UgpC and UgpE )	Transport, Inner Membrane		0	0	1000	0
G3PCtex	glycero-3-phosphocholine transport via diffusion (extracellular to periplasm)	g3pc[e] <=> g3pc[p]	( PhoE (b0241) ) or ( OmpF (b0929) ) or ( OmpN (b1377) ) or ( OmpC (b2215) )	(b0241 or b0929 or b1377 or b2215)	( PhoE ) or ( OmpF ) or ( OmpN ) or ( OmpC )	Transport, Outer Membrane Porin		1	-1000	1000	0
G3PD2	glycerol-3-phosphate dehydrogenase (NADP)	glyc3p[c] + nadp[c] <=> dhap[c] + h[c] + nadph[c]	GpsA (b3608)	b3608	GpsA	Alternate Carbon Metabolism	1.1.1.94	1	-1000	1000	0
G3PD5	glycerol-3-phosphate dehydrogenase (ubiquinone-8)	glyc3p[c] + q8[c] -> dhap[c] + q8h2[c]	( GlpA ( b2241 and b2242 and b2243 ) ) or ( GlpD (b3426) )	((b2241 and b2242 and b2243) or b3426)	( GlpA ) or ( GlpD )	Oxidative Phosphorylation	1.1.99.5	0	0	1000	0
G3PD6	glycerol-3-phosphate dehydrogenase (menaquinone-8)	glyc3p[c] + mqn8[c] -> dhap[c] + mql8[c]	GlpA ( b2241 and b2242 and b2243 )	(b2241 and b2242 and b2243)	GlpA	Oxidative Phosphorylation	1.1.99.5	0	0	1000	0
G3PD7	glycerol-3-phosphate dehydrogenase (demethylmenaquinone-8)	2dmmq8[c] + glyc3p[c] -> 2dmmql8[c] + dhap[c]	GlpA ( b2241 and b2242 and b2243 )	(b2241 and b2242 and b2243)	GlpA	Oxidative Phosphorylation	1.1.99.5	0	0	1000	0
G3PEabcpp	sn-glycerol-3-phosphoethanolamine transport via ABC system (periplasm)	atp[c] + h2o[c] + g3pe[p] -> adp[c] + g3pe[c] + h[c] + pi[c]	( UgpA (b3452) and UgpB (b3453) and UgpC (b3450) and UgpE (b3451) )	(b3452 and b3453 and b3450 and b3451)	( UgpA and UgpB and UgpC and UgpE )	Transport, Inner Membrane		0	0	1000	0
G3PEtex	glycero-3-phosphoethanolamine transport via diffusion (extracellular to periplasm)	g3pe[e] <=> g3pe[p]	( OmpF (b0929) ) or ( OmpN (b1377) ) or ( OmpC (b2215) ) or ( PhoE (b0241) )	(b0929 or b1377 or b2215 or b0241)	( OmpF ) or ( OmpN ) or ( OmpC ) or ( PhoE )	Transport, Outer Membrane Porin		1	-1000	1000	0
G3PGabcpp	sn-glycerol-3-phosphoglycerol transport via ABC system (periplasm)	atp[c] + h2o[c] + g3pg[p] -> adp[c] + g3pg[c] + h[c] + pi[c]	( UgpA (b3452) and UgpB (b3453) and UgpC (b3450) and UgpE (b3451) )	(b3452 and b3453 and b3450 and b3451)	( UgpA and UgpB and UgpC and UgpE )	Transport, Inner Membrane		0	0	1000	0
G3PGtex	glycerophoglycerol transport via diffusion (extracellular to periplasm)	g3pg[e] <=> g3pg[p]	( PhoE (b0241) ) or ( OmpF (b0929) ) or ( OmpN (b1377) ) or ( OmpC (b2215) )	(b0241 or b0929 or b1377 or b2215)	( PhoE ) or ( OmpF ) or ( OmpN ) or ( OmpC )	Transport, Outer Membrane Porin		1	-1000	1000	0
G3PIabcpp	sn-glycerol-3-phosphoethanolamine transport via ABC system (periplasm)	atp[c] + h2o[c] + g3pi[p] -> adp[c] + g3pi[c] + h[c] + pi[c]	( UgpA (b3452) and UgpB (b3453) and UgpC (b3450) and UgpE (b3451) )	(b3452 and b3453 and b3450 and b3451)	( UgpA and UgpB and UgpC and UgpE )	Transport, Inner Membrane		0	0	1000	0
[truncated: 1,308 more rows]

## Sheet: iJO1366 Metabolites
Metabolite Abbreviation	Metabolite Name	Neutral Formula	Charged Formula	Charge	Compartment	KEGG ID	CAS Number	Alternate Names
10fthf[c]	10-Formyltetrahydrofolate	C20H23N7O7	C20H21N7O7	-2	Cytosol	C00234		10-Formyl-THF
[truncated: 1,804 more rows]
