# Supplementary material for: Genome-wide analysis of fitness data and its application to improve metabolic models
Source: BMC Bioinformatics. 2018 Oct 10;19:368. doi: 10.1186/s12859-018-2341-9 (PMC6180484; doi:10.1186/s12859-018-2341-9)
Supplement: Supplementary file 3 — Perl and Java code for the automation of promoter motif analysis according to fitness scores. Can also be downloaded from: http://wassist.cs.technion.ac.il/~edwardv/fitnessAnalysis/Sup3.motif_analysis_and_fitness_scripts.tar.gz. (GZ 763 kb) [file 12859_2018_2341_MOESM3_ESM.gz]

Archive with 9 entries (8 files):
- ./motif_analysis_and_fitness_scripts
- ./motif_analysis_and_fitness_scripts/run_DRIMust_on_all_promoters.sorted_by_pairs_of_conds.all_pairs.use_mini_len.max_len.v2.pl
- ./motif_analysis_and_fitness_scripts/calc_scores_for_pairs_of_conditions.pl
- ./motif_analysis_and_fitness_scripts/PromoterSet.seq.Avg_fitness.in_each_region.example.txt
- ./motif_analysis_and_fitness_scripts/PromoterSet.seq.Avg_fitness.in_each_region.txt
- ./motif_analysis_and_fitness_scripts/find_sig_results_from_all_pairs_of_conds.after_DRIMust_run.use_mini_len_maxi_len.pl
- ./motif_analysis_and_fitness_scripts/run_DRIMust_standalone_on_list_of_sorted_promoters.minimal_len.maximal_len.pl
- ./motif_analysis_and_fitness_scripts/DRIMUST_6_8_13.jar
- ./motif_analysis_and_fitness_scripts/README.txt
