# Supplementary material for: Genome-wide analysis of fitness data and its application to improve metabolic models
Source: BMC Bioinformatics. 2018 Oct 10;19:368. doi: 10.1186/s12859-018-2341-9 (PMC6180484; doi:10.1186/s12859-018-2341-9)
Supplement: Supplementary file 3 — Perl and Java code for the automation of promoter motif analysis according to fitness scores. Can also be downloaded from: http://wassist.cs.technion.ac.il/~edwardv/fitnessAnalysis/Sup3.motif_analysis_and_fitness_scripts.tar.gz. (GZ 763 kb) [file 12859_2018_2341_MOESM3_ESM.gz › ./motif_analysis_and_fitness_scripts/run_DRIMust_on_all_promoters.sorted_by_pairs_of_conds.all_pairs.use_mini_len.max_len.v2.pl]

#!/usr/bin/perl -w
use strict;
#################################################################
## Script: ./run_DRIMust_on_all_promoters.sorted_by_pairs_of_conds.all_pairs.pl
## Input:
## Output:
## description:
## How to run it:
## Date:Tue Mar  1 01:48:43 2016
## Written by : Oz Solomon
#####################################################################

my$fi=$ARGV[0];
if(!defined($fi))
{
	print "Usage: ./run_DRIMust_on_all_promoters.sorted_by_pairs_of_conds.all_pairs.pl [input_file]\n";
	print "You did not enter an input file, the script uses example input file: ./PromoterSet.seq.Avg_fitness.in_each_region.example.txt\n\n\n\n\n";
	$fi="./PromoterSet.seq.Avg_fitness.in_each_region.example.txt";	
}
elsif(!-e($fi))
{
	print "Usage: ./run_DRIMust_on_all_promoters.sorted_by_pairs_of_conds.all_pairs.pl [input_file]\n";
	die("There is no such file : $fi\n Exit ...\n");
}


##my$fi="./PromoterSet.seq.Avg_fitness.in_each_region.txt";
my%hash=();
read_f($fi,\%hash);

my$ni=scalar(keys(%hash));

my$mini=6;
my$maxi=20;

system("mkdir ./pairs_of_fitness_scores/");
system("mkdir ./pairs_of_fitness_scores/mini_len_maxi_len/");

system("calc_scores_for_pairs_of_conditions.pl $fi PromoterSet.seq");

foreach my$i(1..$ni-2)
{
	foreach my$j($i+1..$ni-1)
	{
		my$t1=$hash{$i};
		my$t2=$hash{$j};
		my$f="./pairs_of_fitness_scores/PromoterSet.seq.score_for.$t1.minus.$t2.pairs_of_fitness_scores.sorted.txt";####PromoterSet.seq.Avg_fitness.in_each_region.score_for.$t1.minus.$t2.pairs_of_fitness_scores.sorted.txt";
		my$prefi="./pairs_of_fitness_scores/mini_len_maxi_len/PromoterSet.seq.score_for.$t1.minus.$t2.pairs_of_fitness_scores.sorted";
		###$prefi=~s/\.txt//gi;
		if($f ne $prefi)
		{
			if(-e $f)
			{
				my$c11="run_DRIMust_standalone_on_list_of_sorted_promoters.minimal_len.maximal_len.pl $f $prefi $mini $maxi";###"run_DRIMust_standalone_on_list_of_sorted_promoters.mini_len_maxi_len.pl $f $prefi $mini $maxi";
				##print "$c11\n";
				print ">>> $t1:$t2 <<<\n";
				system($c11);
			}
		}
	}
}
sub read_f
{
        my($fin,$rtag)=@_;
        open(F,"$fin")||die("cannot open $fin\n");
        my$line;
        ##my%tag=();
        ##my%tmp=();
        ##my%hash=();

        while($line=<F>)
        {
                chomp($line);
                if($line=~/^bin/)
                {
                        my@dets=split("\t",$line);
                        my$ni=scalar(@dets);
			#print "$ni\n";
                        foreach my$i(0..$ni-1)
                        {
                                if(!exists($$rtag{$i}))
                                {
                                        $$rtag{$i}=$dets[$i];
					
					if($i==50)
					{
						##print "$i\t$dets[$i]\n";
					}
                                }
                        }
                }
	}
	close(F);

}
