# Supplementary material for: Genome-wide analysis of fitness data and its application to improve metabolic models
Source: BMC Bioinformatics. 2018 Oct 10;19:368. doi: 10.1186/s12859-018-2341-9 (PMC6180484; doi:10.1186/s12859-018-2341-9)
Supplement: Supplementary file 3 — Perl and Java code for the automation of promoter motif analysis according to fitness scores. Can also be downloaded from: http://wassist.cs.technion.ac.il/~edwardv/fitnessAnalysis/Sup3.motif_analysis_and_fitness_scripts.tar.gz. (GZ 763 kb) [file 12859_2018_2341_MOESM3_ESM.gz › ./motif_analysis_and_fitness_scripts/calc_scores_for_pairs_of_conditions.pl]

#!/usr/bin/perl -w
use strict;
#################################################################
## Script: ./calc_scores_for_pairs_of_conditions.pl
## Input:
## Output:
## description:
## How to run it:
## Date:Mon Feb 29 07:16:30 2016
## Written by : Oz Solomon
#####################################################################
my$fi=$ARGV[0];
my$pref=$ARGV[1];

foreach my$si($fi,$pref)
{
	if(!defined($si))
	{
		die("Usage: ./calc_scores_for_pairs_of_conditions.pl <file_with_Avg_fitness><out_prefix>\n");
	}
}
my$path="./pairs_of_fitness_scores/";
system("mkdir $path");
read_f($fi,$path,$pref);


sub read_f
{
	my($fin,$p_path,$prefix)=@_;
	open(F,"$fin")||die("cannot open $fin\n");
	my$line;
	my%tag=();
	my%tmp=();
	my%hash=();
	
	while($line=<F>)
	{
		chomp($line);
		if($line=~/^bin/)
		{
			my@dets=split("\t",$line);
			my$ni=scalar(@dets);
			foreach my$i(1..$ni-1)
			{
				if(!exists($tag{$i}))
				{
					$tag{$i}=$dets[$i];
				}
			}
		}
		else
		{
			my@dets=split("\t",$line);
			my$id=$dets[0];
			my$ni=scalar(@dets);
			
			if(!exists($tmp{$id}))
			{
				$tmp{$id}=1;
				
				foreach my$i(1..$ni-2)
				{
					foreach my$j($i+1..$ni-1)
					{
						if(exists($tag{$i}))
						{
							if(exists($tag{$j}))
							{
								my$t_1=$tag{$i};
								my$t_2=$tag{$j};
								
								my$val=$dets[$i]-$dets[$j];
								
								if(!exists($hash{$t_1}{$t_2}{l}))
								{
									$hash{$t_1}{$t_2}{l}="$dets[0]\t$val";
								}
								else
								{
									$hash{$t_1}{$t_2}{l}.="\n$dets[0]\t$val";
								}
							}
						}
					}
				}
			}
		}
	}
	close(F);
	
	foreach my$t1(keys(%hash))
	{
		foreach my$t2(keys(%{$hash{$t1}}))
		{
			if(exists($hash{$t1}{$t2}{l}))
			{
				my$fout=$path.$pref.".score_for.$t1.minus.$t2.pairs_of_fitness_scores.txt";
				open(OUT,">$fout")||die("cannot open $fout\n");
				print OUT "$hash{$t1}{$t2}{l}\n";
				close(OUT);
				
				my$out_srt=$path.$pref.".score_for.$t1.minus.$t2.pairs_of_fitness_scores.sorted.txt";
				my$c33="sort -g -k2,2 $fout > $out_srt";
				system($c33);
			}
		}
	}
}
