# Supplementary material for: Genome-wide analysis of fitness data and its application to improve metabolic models
Source: BMC Bioinformatics. 2018 Oct 10;19:368. doi: 10.1186/s12859-018-2341-9 (PMC6180484; doi:10.1186/s12859-018-2341-9)
Supplement: Supplementary file 3 — Perl and Java code for the automation of promoter motif analysis according to fitness scores. Can also be downloaded from: http://wassist.cs.technion.ac.il/~edwardv/fitnessAnalysis/Sup3.motif_analysis_and_fitness_scripts.tar.gz. (GZ 763 kb) [file 12859_2018_2341_MOESM3_ESM.gz › ./motif_analysis_and_fitness_scripts/PromoterSet.seq.Avg_fitness.in_each_region.example.txt]

bin	D,L-Lactate_C	D-Alanine_N	D-Fructose_C
7023|1049905|1049986|ECK125154414|atccccctctggaaatacgaCttgtgagcataagataaatcttagcaaaatacaaattaaagataaggaaattgttacgaa	0.517209254855808	0.336498362647934	-0.0375282950722985
7023|3563341|3563422|ECK125156928|gcacacgacgaccgttggatTcatcaatgatcgacgcccgtcccagcagatcggtatcgttcggatactgttcctgcaagg	-0.431539165795446	0.0626198080115723	-0.524900917453766
7023|3099058|3099139|ECK125156222|ccccaggcttcccagcacatTctgtaatgggttaccgccgcttttcagcaccgctttcgcgcccatttcattaatgctgtc	0.448197577333768	1.00309273750609	0.740440375916666
7023|1321350|1321431|ECK125154778|gcgtcggcaccctggcgatcAccgaccatgacaccacagctgcaatcgcgccagcaagagaggaaatttcacgttcgggac	-0.149249815446934	-0.748528592582142	-0.655957481616905
7023|2258445|2258526|ECK125155471|caatgtaaccagccaggaagCccgcaataataccaccaatgaagccagaaccggtgctgaccgccagcataccgccaatca	0.149149962583092	0.155699037698357	-1.53324394844882
7023|2921559|2921640|ECK125156046|tggatttggtgctgttcaaaCtgttgtgccagcagccgtccggcctcgctggataatcccatcaacaacacaccagaagtg	0.0232037017632432	-0.362740224875242	-0.241364049816376
7023|3717394|3717475|ECK120015415|agccagagcatgccctgacttcaccccgctgtgtctgcttttcccgactattcttaatgaGcttcgatgcaattcacgatc	0.0862107216320403	0.108053667302733	0.319605759060296
7023|4393378|4393459|ECK125157835|cggaaatgcaggcatggcgagcggcggcatgggcgatgtgctctctggtattattggcgcAttgcttgggcaaaaactgtc	-0.237211531030882	-0.286078788028099	-0.0585621222265032
7023|2042727|2042808|ECK125137189|aacatcttaagcgccctcgacctttatggttgagggcgttttgctatgaacgccatcaccAttttcccctcgattataaaa	0.686174810410482	-0.203787482845878	-0.164814161898641
7023|3680019|3680100|ECK120016708|ctaaatgacgttaaaaacacTtcgtgttagaccgcaagaacatgaaaatgtcacggaagaagtgaaataaacctgaactca	0.00909043940789179	0.0764761557580553	0.00161657278731883
7023|2439643|2439724|ECK120010355|gtcgcacatagagtaagtttCgaatgcacaatagcgtacacttgtacgccgaacaagtccgatcagccatttaatagagaa	0.52640363618001	0.660612356978261	1.19279016952733
7023|3939358|3939439|ECK125157241|cttcctttttctttttattcCtccttagtatgccaccaggaagtgtgattacggttgcaaaaacggcaaattgcttgtttt	0.074855397441773	0.0653546126924062	0.163340964516871
7023|214028|214109|ECK125136395|actttcaaaacgcagcccagcgcgtccggaacgtatcctaagtctccgctggcgatttccGcgtaccgcttgcgtattaac	0.74959442124925	0.759490534048366	0.519739356312118
7023|1280135|1280216|ECK125154639|acgctgcaggtcgtatgctgcgcgctgctgatctggttgatgcgctgggccaggaaaacaAtccggaatggaaaactgtcg	-0.0332070196480315	-0.671178012045767	-0.066729490745927
7023|2793433|2793514|ECK125137460|aaaattctgcgagcagaaggaagcgaaattcgcttgcgaatgtggctttatccgtggctcAcctggctagtcatcggcttt	-0.0584390145774758	-0.0711838437611147	-0.0512421490682004
7023|1311359|1311440|ECK125154763|cccgcagacaccagctggatAattaatattacgcctccggcgagaatggcgttaccgattaatcctgaaaaagtggacgcc	1.46172744231127	1.1190231996369	0.767321745465663
7023|2342717|2342798|ECK120010138|ttcctgagttatccacaaagttatgcacttgcaagagggtcattttcacactatcttgcaGtgaatcccaaacataccccc	-0.270211983133104	-0.48982385358238	-0.0556272522013505
7023|2165078|2165159|ECK120034942|tggaaaattcttagaaaccgatcacatacagctgcatttattaaggttatcatccgtttcGctgaaaaacataacccataa	-0.0702587543170005	-0.00353789299898299	0.0301203325515335
7023|4177742|4177823|ECK125157593|gactggtgcgaatgaaggaagccaacgccgtcacaagctgaatagcgacggatagaaaagAtttgttcgttggagcctggc	0.611377030992289	0.262707452293802	-0.217410584274363
7023|3238629|3238710|ECK125156315|ctggttggctgtatgttactggtggcgctggtggttaacccattgctggtgtggtggaaaAttcgtcgtaacccgttcccg	-0.108485114260017	-0.378094685357692	-0.100675761434924
7023|1470304|1470385|ECK125154863|ggcaccggtgctgtggctatggaaggtgataagaacgcgcagctggttaacaatggcaccAtcaacctcggtaccgcaggc	0.0244008653207302	0.278790694268317	0.268904687006743
7023|3840512|3840593|ECK125137893|gctgcgaccaccaccacacaCaggttcagatcgcgccagcgcccggtgcatactttcatgatgcagtacgacataaagccg	0.172552264418547	-0.224743075981383	0.105114493399683
7023|2362487|2362568|ECK125137308|tatcatcgcaaaagagattactgtcactttcacatatttgtgagttaccgtattctcatgGtttctttttatttataagga	0.00285728553848921	0.18787438030497	-0.0332394881778429
7023|1817798|1817879|ECK125155089|tgcgtatcgggaatgttatcGagatccatcatacatcgttcctctcttttcttaccggcacgattacccgtaccggcatcg	0.303787049939674	0.198810410494835	0.0245134082461055
7023|996766|996847|ECK120010638|ttgttaacattgataacaatTcggtcagtctgtcggagagacaagaaaattccaaatataaattttgtgtatctttttctg	-0.0940228102169345	-0.0616912556200601	-0.0787816363990691
7023|3305911|3305992|ECK125137684|ggccagtctacataactcatCatgaaattgatcagcaattttcattgaaaagtgtgaaccggctcaaagtaggtgtattaa	0.202875480204484	-0.266241749587473	-0.194781862611207
7023|3999029|3999110|ECK125157342|tttgagattcaaggtgatcattcctttaccaatgagtagctgatgcgccattataggtccTggatgtgggatttttttatc	0.416375980924381	0.560319290346835	0.407191351307602
7023|3339972|3340053|ECK125135016|ttgctggaagttacccgcaaaaatcttggtatgactgtcatttgcgatgacaatatgatgAttgaaggcatctttaccgac	0.471392796275066	0.676224066620893	0.520055474877885
7023|2033203|2033284|ECK125155298|tctacgaagcaaacggcatcGctaccgatgatatcgttgctgtgggcttagtctaccagttctaatcagtcaactcgctgc	-0.0582882665323748	-0.145563471207366	-0.0623351438068023
7023|1946381|1946462|ECK125155238|cgcatagcgatgacgtaaatGtgaaaaaatttcaaactctaccgtgcgctgacagtcaattaaggtcagttgttcagcgac	-1.20493133141277	-0.0981269803116098	-1.05971784024363
7023|877885|877966|ECK125154113|catgtttaagtttttgtaaaaatgaatttgttatctcctccactgactacgctttaagccAgagtcaatccggaggcgtta	0.0544873313450737	0.317528202651938	0.451700117047333
7023|3514254|3514335|ECK120010645|cgtagttagaggaactgctcAgctgcagagtgtaatggctggacggtgccgatttcaacgaaccaacattacctgcggtct	-0.299414644338413	-0.412896288137896	-0.41011647638665
7023|1803065|1803146|ECK125137063|aaacgcagaaacagtgaccatgtgcacaacgccacccgacggctgtaataacaaaaaatcCcttgatgcctgtcccttttg	-0.297554492235768	0.0457687283669258	-0.251269111294658
7023|3246094|3246175|ECK125156321|aaactggctatctcatttacccgcgcattatcatcaacgcgcacaccatctttttcataaAcacggtttatcggcgctgtt	0.398522430693044	0.029269711532045	0.370314728115097
7023|556984|557065|ECK120034422|gttacgtagatcgaaggggaTgcgcctattttgtcagaagcggggcgcgctgtcaggtttcgtttcagatttatcgcgtga	-0.315017951106899	-1.74304590474503	-1.582676752672
7023|1286868|1286949|ECK120010608|cctgctcccttatcgggaagCggggcgcatcatatcaaatgacgcgccgctgtaaagtgttacgttgagaaaaatgaactg	-0.265397678902857	-0.364373864850715	-0.6053974709145
7023|3706697|3706778|ECK120010616|caggctgcgccaatcaccgaAtgcggggcgcatcttactgcgcagatacgccctcgtcaatcccttaatagcaaaatgcct	0.0358727059323241	0.234103426916015	0.00553209208319743
7023|1208835|1208916|ECK125136797|aaaccaacgtttatgaaaatgaagaaataacaagcaaatggcatcattcctgcttttaccAgggggatttaacatgcttat	0.377390630691377	0.44223820696508	0.367310039226584
7023|3704271|3704352|ECK125157033|cagttcaacgcgtttattgtGgtcgtcggtagcacgcgccggttgaatcagatcttcaaacggtttgtagcaccattttga	-0.213306110666255	-0.396621136438386	0.0681312146487636
7023|3558894|3558975|ECK120010714|cccgctgaatttttgctgcaCatagccgcttaacagggcgctgataagcgtaatgacaattagcttaccgctaccgaggcg	-0.044686642922957	-0.0126975854482153	0.0793043508775531
7023|861986|862067|ECK125136655|aaatgaatttcgccaacgtgCagctcgtcggcggcaaaatcggtaatggcttttacagaggtttcgtcggcattaaagccc	-0.412275349228727	-0.491754659868258	0.062542554197419
7023|3355137|3355218|ECK125156458|ggacgtggtgcgcacgctgcaacaagcggtacaaagcggcgagtacagcgactatcaggaAtacgcgaagctggttaatga	-0.827967227768443	-3.39919873817563	-0.923927217015777
7023|3149392|3149473|ECK120009936|aaagccgccaatctggcgtgCaaatacgttatagataacgaccgcaggaatcgctgccacgaggccgattgccgttgctaa	0.146252289012036	0.374153574507065	-0.454481416602612
7023|3766027|3766108|ECK125137868|aaaatggatacagtgctaacagcaccaacgaaccttaattcaaataaggatctaatggctAtaacaacaaaagaccttggt	-0.310088992615385	-0.316872631399821	-0.512366980938582
7023|4102618|4102699|ECK125157446|ttccacgcggccatacttttTcttctgcggatgatcggcgttatcggcctgaccaataaagttacgaatgatctgcatttc	-0.704519963327211	-1.42200986341688	-0.380159355886127
7023|3041884|3041965|ECK125156126|tgatttttatggtcactataaggaagacatcaagctatttgccgaaatgggcttcaaatgTtttcgtacatccattgcctg	0.167226182697032	0.0707041421010158	0.059603845610949
7023|2716968|2717049|ECK125155870|caccaatttttgaagatgtcGcgcaagagcgtagcggtaaagtgcgctttgtgaaagtgaataccgaagctgaacgtgaat	0.637620279031889	-0.147186879868383	-0.359571838495419
7023|3947947|3948028|ECK125137920|catttactcccagggctgcgcgggtatgaacaattgacagtgacataagccctccttgagTcaccattatgtgcataagat	-1.45276663597068	-0.06851384569302	-0.849474366641323
7023|3347833|3347914|ECK125137695|cagccagaaccagcacgcggGaaaccagcttatcaatgccgctcgccgcttctgcaatgttctgcgccagcatatatgctg	1.05417835603975	0.529788509460871	0.660821862874097
7023|3702133|3702214|ECK125157028|gcgcaaggcagttcgggaagAtgttaataaacatctgacgcatcgccccggcacccgccacgcgagacgcggtgacgtaat	-0.232499780575466	0.232928135595649	-0.487106279426751
7023|4631902|4631983|ECK125138125|tgaccgccaaaggtgagcaaCaggcgatgcaggtggcaacccgtgccaaagagcttggcattacgcatatcatcagtagcg	-0.368373975396663	-0.21719665550974	-0.431561067610045
7023|2717893|2717974|ECK125140844|aaaacgcaacatctgggtagcatcacagcagaacagttagaaagcgtttaaaatcattcgGtcacttctgcgggagaccgg	0.379785929959447	0.416646812060031	0.283550161893095
7023|2741103|2741184|ECK125155920|gtggcagcttcgtttacaggctaaaaatgcgcagcttctacgtaccgcgctacatgacccAttaaccgggctggctaaccg	0.0447087693915147	-0.200558980073997	-0.159251278017302
7023|3952380|3952461|ECK125157267|atcgacttcaccatgagtgatatcgataagctttcccgcaaggttccacagctgtgtaaaGttgcgccgagcacccagaaa	-3.63842426556075	-3.47122670742516	-3.45867250640402
7023|2980210|2980291|ECK120010148|cctgccagcagagagtaagaCatagtgaaaaaatacgtgaacaactcacgcaggtgtcaggtcggaaacagcataaatatg	0.0119326690551776	-0.136440576222032	-0.218488521921952
7023|4349776|4349857|ECK125157760|gagactctggcaacggaaactgccagtgctgtatgaagattccggggctatgcttatagcGataatcatactgatgagaga	0.0890503821466028	0.0887316286685003	0.149814494808323
7023|3654622|3654703|ECK125157007|attcgtccacagccaggaaaTcttcacaggtccaggagttgaccggttttttgttatcagctgctttttgcgcatccgctg	0.0787328780369932	0.117799578042053	0.0805429387283021
7023|2248768|2248849|ECK120010244|attcaaagcgtcatcgcataaaccactacatcttgctcctgttaacccgctatcattaccGttttcctccagcgggtttaa	0.063574230657372	-0.344456118544032	0.0860841806015175
7023|4158805|4158886|ECK120015386|atgtggcatggtagggcttaCctgttcttatacataaaagcaacagaatggtaacattttatcgcgggtaagccaattgat	-0.889790442787298	-1.3405668939418	-0.627105560078826
7023|3184002|3184083|ECK125138133|gttcgcccggccacatcattaacggattaatgataagtggatcagatgtataaaaaattaAaattaaccacaataagcgaa	-0.394774903018726	-0.0807904092748841	-0.11980372235772
7023|1297512|1297593|ECK120010740|aatgcgtcacttccaggtggCgtaagcaagattactcacttctgggtactgattacgtgatccaaatcaaatttttgcaaa	-0.00650623857768066	-0.141358672826466	0.0538148157185976
7023|4567614|4567695|ECK125157956|attactggttacagagtgtgctaatgacagccagataactgcgctgttaaattacattttActgactggcgatgaagcgcg	0.049153933051856	0.638594839014909	0.322947666693551
7023|3245605|3245686|ECK120010007|gacctttgttacaattagattcaatttgaatttatgtttttgaatgctttcttatctcacGatttaacagggaatagttca	-0.260387971740544	-0.395460250175488	-0.126652643654903
7023|331037|331118|ECK120030666|tttattgaatgttttaaatattgtttttattggcattgctataatattggttatcatttgCtgaatggattcagtcttaat	0.810387426383723	0.62543933953571	-0.352643726189944
7023|4011547|4011628|ECK125157358|aaacctgtgctgctggggccggttacctggctgtggctggggaaagtgaaaggtgaacaaTttgaccgcctgagcctgctg	-2.81336868851838	-2.57399001861808	-3.25206706472855
7023|2313657|2313738|ECK125109864|gggtgcaacctgtatcacacccgatgaaagattaattagtcaagattatgatatctttttAacggataatccgtctaatct	-0.220369072127196	-0.188865804066406	-0.491793619215311
7023|3107177|3107258|ECK120010188|taagcgcaaacccgtttcggGgaagtaagaataccggacaaggtggaaaaccctgccccatgagatatgggtcaaactggt	0.455867401061028	0.574215811248197	-0.400623315116449
7023|4258035|4258116|ECK125157722|tcaaagtgggggttaagaatGtccttactttaccatgttccaggaaaaacaccgagaacccttattgttgccgtaatgttg	-0.0406267826145608	-0.13949704529511	-0.272658256059182
7023|1355814|1355895|ECK125136870|cgcatccgactattacgtttCactcaccggcgttctgtcaccatcatacaacggcactttgcgatagcggcggatcagata	0.149826132591887	0.166629776110306	0.360808461478422
7023|1910622|1910703|ECK120010336|taacaaaacgcaatatgcgaTacccacatcgtatgggttacgcgactattttcaagtctggatagtgcgtaagtcaccaga	0.143531635141853	-0.338987483501267	-0.321540483458118
7023|457271|457352|ECK125153750|cagcaggcactgttgaaactGatcgaaggtacggtagctgctgttccaccgcaaggtgggcgtaaacatccgcagcaggaa	-2.05144758208625	-1.690375271093	-0.719353234191031
7023|4057486|4057567|ECK125157431|gccgatgcgttccgcgtttctggtcgtggcgaactgcacctgtctgttctgatcgaaaacAtgcgtcgtgaaggtttcgaa	0.0916118434729985	-0.451342309560067	-0.141922343667601
7023|3603797|3603878|ECK125137797|ctgtctttccgcatggctatCtgtggatgcatcgtatcgtgggccaacctggcaacgctgggtgtttaaaccgttaaccct	0.608280046442891	0.95384601379344	0.598365011429145
7023|4610342|4610423|ECK125157971|aagccagtccagcggactggcttttgcggttttagcgaataataaattgcgttactttgtCattctttcacaacaaaaaca	0.271746719371863	-0.155626143956902	0.166272027143614
7023|2720249|2720330|ECK125155871|atcaacgaatttacccatgaagatttagccaacatgacacagatcgactacgatcgggaaAtggcgtttgtagcggtacga	-0.420215380885542	0.238913387621043	0.10847482596171
7023|2403337|2403418|ECK120010536|gacgactccaggataattagAtgttgttgaatcgtgtccgttgtgaagcaatggaaaaaatacgggtctattttgacagga	-0.514850415341768	0.228771396662172	0.509982408344212
7023|2559864|2559945|ECK125137386|tcaattgtggaatcgaatcaaggaaggtggcaattgctgccctgcttcgcgtcatgcgtgAaccagactttcaatgcctgg	0.335302516570405	0.455843673663335	0.225656686132157
7023|707399|707480|ECK125095196|cttacattctggttacagaaagagattgataattcgcgtcgcgaaaaatagtctgttcctGtagtcagcgagacttttctc	-0.111346050858842	-0.44348419493729	-0.68730637101594
7023|2391752|2391833|ECK125155541|tccgtggaagacgatgaaaaTcatacggaaggtgtagagcgaggtcataaacgcaccgaccagacctgccaccatcagatt	-0.423347538276373	-0.1244774308542	-0.731045205060627
7023|393625|393706|ECK125136476|gttaaatatacctggtaatattcttcactccgaagaaatactggtaatttaatctaaataAtgcccgtcaaggatttgacg	-0.019740038981914	-0.172937918756377	-0.386747355985109
7023|914280|914361|ECK125136668|ctgaaggccggggcagcccaCatggatgtgggctgagggcgcgttttacagggatgttacctcgcgcccgacccggtagcc	-0.086516165926261	-1.03788342742135	0.00665168023543985
7023|3783303|3783384|ECK125157081|tatggtactggtgattctggatggctatggctatcgcgaagaacagcaggataacgccatTtttagtgctaaaaccccggt	0.000561141461634806	0.138565496100678	-0.044034435984561
7023|2764669|2764750|ECK120016716|cctgactactgtatgttactttatcctgaactacgcaccattgaaggtgtcttaaaaagtAagatgagtgggttaggcatg	-0.234232946121872	0.091187130158981	-0.149166183554307
7023|1825073|1825154|ECK125137076|tcgcggtagtaacgatccacCcagtcattgagcgcattaaacagcgtatcgttcatcatcaccgccggattcaccgcccgg	-0.425353510469685	-0.385787611480355	-0.664533365106036
7023|2836016|2836097|ECK120030663|ccggggtcagcgatgcacagTcctgattttcctgatgagaaaccacgcacgctacttcacaggtacggcaaccaatacatt	-0.055783832792773	0.313672044938384	0.120219335909757
7023|4497533|4497614|ECK125157932|caccttgtgctgatatgaatAcggatattttatacagaatacttttcagtacaagcgactgtattacagtctgccatatat	-0.0985071295450505	-0.229715832534958	0.133457040107075
7023|2848801|2848882|ECK120010518|gccttttgttttgatctggtttgccgcggcagcgtggcggaaggttgtaaactgcacctcGaagaacaagaggccgaatgc	0.431932078617269	-0.723141201100131	0.241675815990209
7023|4331480|4331561|ECK125138022|gctttgagcattaaccgtgaCagcagagcatattctttgggcgtcagaatcaactcttcaccgcccatccatacctgacgg	-0.0332145146764415	-0.517124386707871	-0.54831894444318
7023|3248936|3249017|ECK125137646|gcgcgtatagcatcgaccgcctgctgaataaaaagtggtaagcacgcgctatacttaacgAtaaaaaacgaggaggaagct	-0.0959778630559935	-0.076348134747112	-0.222970505483052
7023|4255050|4255131|ECK120010131|ctctggtttattgtgcagtttatggttccaaaatcgccttttgctgtatatactcacagcAtaactgtatatacacccagg	0.383744005809134	0.204227870205516	0.178695266502945
7023|1449502|1449583|ECK125095202|cagcttttcatacagtggatGccctgaaaatagatgtacacatcatgcataatgtgacaacgtcacaaaacttagtgaaat	-0.341958324475637	0.12406587006621	0.0547280963557915
7023|2031454|2031535|ECK125155297|aacccggaaaattcagacttAgtactattatgtgataaaagtcacatttttccacattggatgagccagtcaagactcaat	-0.0659944672062826	-0.156346952395806	-0.0139437167556797
7023|431295|431376|ECK120010293|ctaaatatttcgtatacagaGgagcctattataaaaatcattgctcacaaaaatatgtttcgtttcacagttctatcattt	0.217243663894203	-0.0595686537404827	0.176677815897632
7023|2102610|2102691|ECK125137213|ctctaacaacagaattggcgCcgactacgactccattaccaataattgttccaggcaaaaccgtcacattctcacccaacc	-0.404218481595931	0.171671082801413	-0.136281165022149
7023|2729334|2729415|ECK120009869|gctttttctcagcggcgcggGgtgtgcataatacgccttcccgctacagagtcaagcatttctttgcttttctctgttgag	0.726396586464282	0.364331701731593	0.12754603016685
7023|2400423|2400504|ECK125155565|ttgaggcactgctcaagaatGcgcagactctggcgcagctcttccactttaagcattacgcgggtgtagcagtcagaaacg	-0.042226469984563	-0.551191605542197	0.059222841972813
7023|1136287|1136368|ECK125154443|tgaatcgcgaagtgaccctcgacagctgcgcggtagcgcaggggaatctctcagtaacagTtaatcgtcaggccaatgtca	0.394206864561677	0.297420857073342	0.0568279343659899
7023|582819|582900|ECK125138137|gcacatcatcctgattatgattgtgtatttaattggttgttatttgactactatcaacttGttttaattttatgataggtg	-0.0070586368476002	2.09826958189816	0.156857012392705
7023|3886374|3886455|ECK120010157|cgattcacatttaaacaatttcagaatagacaaaaactctgagtgtaataatgtagcctcGtgtcttgcgaggataagtgc	0.243535349679736	-0.025273170787142	0.154736932578164
7023|3291555|3291636|ECK125137674|ctgattctgccttttatcttCagcagatgcagcaaagctctgatgataccaggatcaactggcaattactcgccattcgtg	-0.340213753028888	-0.583390803467959	-0.0832294754584555
