# Supplementary material for: Genome-wide analysis of fitness data and its application to improve metabolic models
Source: BMC Bioinformatics. 2018 Oct 10;19:368. doi: 10.1186/s12859-018-2341-9 (PMC6180484; doi:10.1186/s12859-018-2341-9)
Supplement: Supplementary file 3 — Perl and Java code for the automation of promoter motif analysis according to fitness scores. Can also be downloaded from: http://wassist.cs.technion.ac.il/~edwardv/fitnessAnalysis/Sup3.motif_analysis_and_fitness_scripts.tar.gz. (GZ 763 kb) [file 12859_2018_2341_MOESM3_ESM.gz › ./motif_analysis_and_fitness_scripts/PromoterSet.seq.Avg_fitness.in_each_region.txt]

bin	D,L-Lactate_C	D-Alanine_N	D-Fructose_C	D-Galactose_C	D-Galacturonic_Acid_C	D-Galacturonic_Acid_C_M9	D-Galacturonic_Acid_C_MOPS	D-Gluconic_Acid_C	D-Glucosamine_Hydrochloride_C	D-Glucose-6-Phosphate_C	D-Glucose_C	D-Glucose_C_M9	D-Glucose_C_MOPS	D-Glucuronic_Acid_C	D-Lactate_C	D-Maltose_C	D-Mannitol_C	D-Mannose_C	D-Ribose_C	D-Serine_C	D-Serine_N	D-Sorbitol_C	D-Trehalose_C	D-Xylose_C	Fumarate_C	Gly-DL-Asp_N	Gly-Glu_N	Glycerol_C	Glycine_N	Glycolic_Acid_C	L-Alanine_N	L-Arginine_N	L-Asparagine_N	L-Aspartic_Acid_N	L-Fucose_C	L-Glutamine_N	L-Lactate_C	L-Malic_C	L-Serine_N	LB	NAG_C	Putrescine_N	Sucrose_C	Time0	a-Ketoglutaric_C	acetate_C	casaminos_C	casaminos_N	pyruvate_C
7023|1049905|1049986|ECK125154414|atccccctctggaaatacgaCttgtgagcataagataaatcttagcaaaatacaaattaaagataaggaaattgttacgaa	0.517209254855808	0.336498362647934	-0.0375282950722985	0.332952533570547	0.392065473483788	0.0658714839524127	0.0544419514919214	0.190167459902384	-0.068884807101559	0.0406734163479125	0.159060383226016	-0.224005883147897	-0.224277640001255	0.391894386184106	0.578032026693336	0.355539234831038	-0.132019386434722	0.211165135231693	0.335531952526215	0.51569257248439	0.327945656665767	-0.185532402597515	0.305099676863483	0.278326099214275	1.33705601016922	-0.376481232625307	0.716577376324438	0.0304899535907528	0.413421741188474	0.416669869442827	0.289923896522197	0.871428757810108	0.156932620949232	0.482084790016811	0.257518885758236	0.384278713105377	-0.366969882347581	1.4720782469932	-0.0938955959021613	0.134487992397021	0.210667554609547	0.508181577967871	0.166765520474099	-0.0210197506066716	1.81548370947852	1.19869183449086	0.104722701393028	0.0304503665050247	0.760683261317093
7023|3563341|3563422|ECK125156928|gcacacgacgaccgttggatTcatcaatgatcgacgcccgtcccagcagatcggtatcgttcggatactgttcctgcaagg	-0.431539165795446	0.0626198080115723	-0.524900917453766	-0.183049466213802	-0.19604996682602	-0.0318625962375422	0.144892684224414	0.0131940596538939	0.165042612858059	-0.166207410956129	-0.366634514016989	-0.392379610556214	0.133236317871393	-0.0137860101128071	-0.443869446531789	-0.215687181671959	0.0468095483127836	-0.230853812273581	-0.335698643843546	0.489601582887056	-0.0354324291938984	0.0583458523865077	0.0485210386981358	-0.00717515102952276	-0.495941387745649	-0.333363100439047	0.198940896189495	-0.225169431231359	0.0605597396125907	-0.311541925496893	-0.0428925582695638	-0.039467747570783	-0.103695165415566	-0.321339429214071	-0.266590577844224	-0.19097056939688	-0.00894200694744354	-0.0885144662727282	0.0904257380788392	-0.03810459751689	-0.256039545816578	0.123803231670933	-0.578931231509542	-0.0189258162066092	0.194451857458145	0.103060008679089	-0.333498101663563	-0.0382561830884253	-0.28854635287675
7023|3099058|3099139|ECK125156222|ccccaggcttcccagcacatTctgtaatgggttaccgccgcttttcagcaccgctttcgcgcccatttcattaatgctgtc	0.448197577333768	1.00309273750609	0.740440375916666	0.65908862171428	0.426632155574524	-0.122716885745422	1.0686810381574	1.3351852338372	0.72435740719144	0.80672561611898	0.458920686906311	-0.456301557075875	0.785105367481762	0.525403454918493	0.425717032159284	0.545043116762241	0.433191560325287	0.626454839309338	1.00867870903252	0.2594477308844	0.527631722938639	0.517733348768109	0.461719857666064	0.864264158785441	-0.804313195798197	0.941453737772341	0.359306575786532	-0.00680452580146651	0.381200747812901	1.01655832406394	0.422865506506229	0.873001461668634	0.662198888235468	1.1761414494391	1.00845292855012	1.01979446989797	0.142631986480223	0.682798273704573	0.501881237551911	-0.294108880908237	0.424956686666122	0.573596980431615	0.981624921459852	-0.038117828494096	0.045094619654718	1.14954252523004	0.589103445325419	0.263355568228056	-0.00516629676272001
7023|1321350|1321431|ECK125154778|gcgtcggcaccctggcgatcAccgaccatgacaccacagctgcaatcgcgccagcaagagaggaaatttcacgttcgggac	-0.149249815446934	-0.748528592582142	-0.655957481616905	-0.101893793644682	-0.279471550945838	0.825176317748511	0.172529689553448	-0.508569521337219	-0.503001750585984	-0.641162641642119	-0.674150567105636	1.04978284131617	0.032871224846891	-0.0562038634596085	0.231401368042649	-0.034801663004123	-0.555348476874184	-0.484598272991348	-1.20840073826773	-0.381678123192231	-0.620488710414477	0.307917636935425	-0.589829339166654	-0.47558687789004	-0.343541349008908	-0.271261170674281	-0.0685951757994547	-0.107042364907972	-1.16060968042817	-0.973680813765201	-0.0783605316816305	-0.997756674590777	-0.406802695778596	-0.42007429962022	-0.208856998463582	-0.0450560306074655	0.585441554849451	0.042518592157906	-0.353693478168955	0.047198084941195	-0.686084333678396	0.0931348746219174	-0.561332885052292	0.0308099487070302	-0.236287573537348	-0.318997850215968	-0.268666621977108	-0.010244998019875	-0.715115937225677
7023|2258445|2258526|ECK125155471|caatgtaaccagccaggaagCccgcaataataccaccaatgaagccagaaccggtgctgaccgccagcataccgccaatca	0.149149962583092	0.155699037698357	-1.53324394844882	0.137286780374708	0.04685571923116	0.192563808083077	0.412543758283265	0.199922614980676	-0.973675936976734	0.389796077861202	0.348364834855611	0.915413457037915	-0.29573402764242	-0.144464623379382	0.179022208291066	0.0692731484206235	0.545292193951945	0.103795717860211	-0.0583406618080875	-0.0412537575557805	0.433466635994023	0.0136330052453765	0.241688984282803	0.129621750524325	0.762815125371589	-0.481652880200356	0.0335087280942252	0.0444427390105365	0.235974962194195	0.072544006695697	-0.279360011414133	0.254438392806914	0.312380087142031	0.179829616885258	-0.245520620401085	0.240087032064305	-0.511442933165348	0.526975939701774	0.0582656320004879	0.50835370496368	0.529258716049462	0.402549100772252	-0.762123160356709	-0.0263020226029578	0.0702058056358478	0.35694044522128	0.0814208187851985	-0.341131330688438	-0.471743701403178
7023|2921559|2921640|ECK125156046|tggatttggtgctgttcaaaCtgttgtgccagcagccgtccggcctcgctggataatcccatcaacaacacaccagaagtg	0.0232037017632432	-0.362740224875242	-0.241364049816376	-0.0191466831296873	-0.104915281982496	0.214451430184713	-0.0588240952576932	0.170290688620792	-0.343933131125813	-0.0235757372731563	-0.12294366327969	0.0678770314722643	-0.339659752126074	0.0213489588358118	0.215383507137816	-0.10525180166713	-0.240638972545591	0.0468460616278827	0.190162277841227	-0.0815589081696463	-0.0760923506159317	0.0651346898786306	0.116255384608521	0.003362454958214	-0.650497245537656	-0.251104355097832	0.0553067884512887	-0.313011227440421	-0.0416340346344281	0.0163607587327639	0.018133343350636	-0.117348395544297	-0.255081677556344	0.0423901261319223	-0.0447936232811633	0.0746276386504065	-0.696842601318619	-0.0553454887850253	-0.0956664312604747	0.11201266595806	0.161670620153357	-0.739308267062699	-0.215224139416421	-0.0380648458154428	-0.108111359673137	-0.0457404022554386	-0.0167028390535167	0.116217958096242	0.116726477642518
7023|3717394|3717475|ECK120015415|agccagagcatgccctgacttcaccccgctgtgtctgcttttcccgactattcttaatgaGcttcgatgcaattcacgatc	0.0862107216320403	0.108053667302733	0.319605759060296	-0.00951552031933817	-0.191478114373142	0.435346641047588	0.320212297340816	0.215615828268904	0.29021211301681	0.279205537851324	-0.0302536250665449	0.31872548586426	-0.508931208116136	0.0540427349978309	0.094272870006041	-0.704840380303469	-0.0840149794715002	-0.0992910776022057	-0.383306050683933	-0.572554134459957	0.071219622023302	0.0791797694636703	-0.226189052500784	0.157592632115439	0.1155020071441	-0.407246906483252	-0.221612494586874	0.243068140151315	0.166002180239128	-0.22193789445867	-0.0312578125296927	0.137971217651057	0.1461208749279	0.250548443530619	0.720321862464536	0.328292249148377	0.485481553853049	-0.0504180656508447	-0.153721140862374	0.290642539679258	-0.345340626968747	-0.493713303457574	-0.368635169718945	-0.0245743790611397	0.0187503637630183	-0.337801974942605	-0.0334224218639663	0.486386961334563	-0.153873343159437
7023|4393378|4393459|ECK125157835|cggaaatgcaggcatggcgagcggcggcatgggcgatgtgctctctggtattattggcgcAttgcttgggcaaaaactgtc	-0.237211531030882	-0.286078788028099	-0.0585621222265032	0.30475100449318	-0.25785372080457	-0.00825138818136208	-0.061391700918507	0.058586788499363	0.1384658096387	0.031064884081299	-0.392849041463556	0.85591146167814	-0.216976710293456	-0.142263669799366	-0.124453886027419	-0.67234491155574	0.0609265172963917	0.254041029052351	-0.34943873339427	0.346030220638212	0.325830685857771	-0.393257276469141	-0.510805480897571	-0.422453820738518	-0.109933105870116	-0.234154113238948	-0.426039172838429	-0.0603039688173048	-0.181773813411457	-0.334468505804242	0.116924639921714	0.331135371701889	0.10955685219017	-0.085072181743345	-0.28836192782227	0.128062071513131	0.558067478098041	-0.746789750432037	0.427521776333942	0.50990858467419	0.366401592064471	-0.480438501075952	0.442655174296663	-0.0013094820585802	-0.477806450693402	0.468511136329191	-0.577981526450705	-0.32244094266782	-0.107239046250415
7023|2042727|2042808|ECK125137189|aacatcttaagcgccctcgacctttatggttgagggcgttttgctatgaacgccatcaccAttttcccctcgattataaaa	0.686174810410482	-0.203787482845878	-0.164814161898641	0.0045819542311355	-0.490481150673976	-2.49277241454806	0.583048466026567	0.0607072607906155	0.130169601164075	-0.027975975799514	-0.587020911298917	-0.50130078976512	0.0211688710368572	0.624540231992452	0.00985486243924499	0.0875749181748255	-0.181714211317884	0.828508378499219	-0.0886850707835555	0.809492324811621	0.189253130831901	0.93745367891526	0.204612593989174	0.35476083671321	0.64438834263703	-0.00528524482199765	-0.105819181870866	-0.273559603160678	-0.296444482887082	0.153681073856208	0.53384224291966	1.01941584291494	0.645153577008449	0.261658645725993	-0.397328382388807	0.208547786052194	0.974608947104561	0.340851766900971	0.487829275757722	-0.515619767586001	-0.307671650008215	0.448738691365885	0.738290369069568	0.0448589053499426	0.155200681205999	0.317624525475149	-0.0399360681856435	-0.194917599175491	0.0682195712296725
7023|3680019|3680100|ECK120016708|ctaaatgacgttaaaaacacTtcgtgttagaccgcaagaacatgaaaatgtcacggaagaagtgaaataaacctgaactca	0.00909043940789179	0.0764761557580553	0.00161657278731883	-0.00639277183721872	-0.133457543180021	0.217919321535318	0.0062853984837835	-0.0208103522493323	-0.38115221040799	-0.311252418454458	0.0323874343358583	-0.161152027803141	-0.235169057570474	-0.223030747808579	-0.211280973787302	0.123497629384062	-0.00192858469577248	-0.0295871621209026	0.00417869075476379	0.196275990290261	0.0275547182664556	0.170330606014473	0.153559819831928	0.176616844829639	-0.604664211595945	-0.0372036451282443	-0.248185608908644	-0.093977632308905	0.132955436599063	-0.192760880331095	-0.13015542729236	-0.284945680554917	-0.4329136569102	0.037126099872646	-0.121584738241342	-0.249380189751086	-0.466911873511629	-1.0689996749614	0.123006205582599	0.0340320410405169	-0.120556640812892	-0.0120289804175247	0.183968688168026	-0.0123940613999448	-0.491191806893836	-0.457060086746069	0.133265215607906	0.205821285004134	0.0114956625404295
7023|2439643|2439724|ECK120010355|gtcgcacatagagtaagtttCgaatgcacaatagcgtacacttgtacgccgaacaagtccgatcagccatttaatagagaa	0.52640363618001	0.660612356978261	1.19279016952733	0.988471471534372	0.496201767997095	-0.325099322618494	1.89843950570806	1.33457154199588	1.31656018214265	2.0203669407287	1.21825557898529	-0.32975010210821	1.81585496547117	0.927105355230747	1.02955432366857	1.00115620672128	1.78504561338238	0.528630801404451	1.98913916052328	1.42220031276664	2.23759780526675	1.79071909324253	0.957972531439694	1.20015396198461	2.2908611957943	1.27052260948216	1.87493619406086	1.07976615640714	1.8221199401178	0.571574700878351	0.99218814142962	1.88339697730377	1.09282524989945	1.77812350222754	0.469277358136684	0.942596370577734	3.85526439759073	0.737328261419524	1.39241891390854	-0.78360161845674	1.13729418547468	0.418776721230423	1.0672200692886	0.361915590295194	1.23370616950626	0.626713840319238	0.494077293114388	1.40536778420714	1.73928317706584
7023|3939358|3939439|ECK125157241|cttcctttttctttttattcCtccttagtatgccaccaggaagtgtgattacggttgcaaaaacggcaaattgcttgtttt	0.074855397441773	0.0653546126924062	0.163340964516871	-0.276469581792678	0.143500575412835	-0.543500326865217	-0.159649060637701	-0.284734839418262	-0.644976311284004	-0.160306464514469	0.0091372595215228	0.357198514810634	-0.00856621703621674	-0.451861292210742	-0.324544802527844	-0.476974039284202	0.173330268642845	0.0468000009452681	-0.804430152577207	-0.189935950451869	-0.168945625866084	0.0071957347175745	-0.00579973118570402	-0.287279222540015	0.382486118629799	-0.0535129904135342	-0.313089054353412	-0.297142269500589	-0.423311184586429	-0.616053188574174	-0.150986883346462	-0.0934203524072885	-0.438440213747185	0.0284508865398158	0.333349047813522	0.0858486620085501	-0.0891640299554466	-1.03661238476803	-0.0339193736554132	0.418863352404543	-0.195865308121035	0.353612390796832	-0.131710972016713	-0.00772915854535989	-0.839919375329249	-1.14034392742543	0.0236087077801196	-0.235235494859583	-0.682168181867557
7023|214028|214109|ECK125136395|actttcaaaacgcagcccagcgcgtccggaacgtatcctaagtctccgctggcgatttccGcgtaccgcttgcgtattaac	0.74959442124925	0.759490534048366	0.519739356312118	0.33474653139942	0.961008598238485	0.911571655643929	-0.321256867607808	0.779122959860023	0.253778749806723	1.27931677007824	0.940381091658387	0.485011206125955	0.658740992176372	0.642139381053153	1.26230860140107	1.07956554581999	0.762259781207974	0.511492037949399	1.14535895922059	0.52116190996469	0.826170969190113	0.755691893633196	0.753223089594042	1.61219910723005	2.42677501731645	1.76015664834198	1.87908151923879	0.346577702109356	0.0509183698606108	0.119414382594845	0.43680077092722	0.334534851467285	0.241272557498258	0.641270077392863	0.874657173613349	0.421430138923907	0.0543218123237123	1.88210622085144	1.38449550664956	-0.0265979291647949	0.345720654590549	-0.913304439106972	0.857690162931428	-0.0287945984881524	1.1331162161784	0.445273080461027	-0.325875898774638	0.439619111783852	0.276670783121576
7023|1280135|1280216|ECK125154639|acgctgcaggtcgtatgctgcgcgctgctgatctggttgatgcgctgggccaggaaaacaAtccggaatggaaaactgtcg	-0.0332070196480315	-0.671178012045767	-0.066729490745927	-0.761039970095274	-0.0250109739070264	-0.24723101873728	-0.0199617522302545	-0.496779098603193	-0.94890446704313	-0.613071241291747	0.234532193436412	0.191426963524584	-0.204024935804556	-0.464726463464305	-0.885547186925459	-0.185330986075644	-0.446369549629488	-0.147846255059543	-0.750728681145899	-0.0877662111764255	-0.07230123348173	-0.439975070195822	-0.427409141884493	-0.152112689483564	-1.47130424384071	-0.288939736311992	-0.376227489390047	-0.259417755636919	0.149533042146124	-0.962223620558029	-0.0154810332533718	-0.593460560105231	-0.137913327442222	-0.169744419756988	-0.486497214237119	-0.445106508764296	-2.39343804618041	-0.825495107158073	-0.329664161287976	0.361802533370947	-0.253869964620303	-0.392619843687159	-0.0751295492612797	-0.065118281761877	-1.17716344874054	-2.35497479741474	-0.008388438187549	-0.338187554303248	-0.580900943661955
7023|2793433|2793514|ECK125137460|aaaattctgcgagcagaaggaagcgaaattcgcttgcgaatgtggctttatccgtggctcAcctggctagtcatcggcttt	-0.0584390145774758	-0.0711838437611147	-0.0512421490682004	0.0863795303626133	-0.0249305459175788	0.0176125566923328	-0.0930209220867539	-0.211377750449425	-0.0773619139406692	0.106409417254429	0.0495439340850411	0.105632982412985	-0.147124320434911	-0.066959860559228	0.140386142410592	0.0876920892338285	0.0529934682899998	-0.16631199131598	0.206655766053822	0.0885996170672123	-0.217291294883145	0.0962650823930618	0.162355881716711	-0.126812146632831	-0.269970114083381	-0.152356085871423	0.124910243436818	-0.04347669028017	-0.0353135332386209	0.31584811067171	0.00271781069854363	-0.0495220504526536	0.0577954173624239	0.271154213142805	0.198884468606289	0.158558125657396	-0.513306611587221	0.0184436774791378	0.0606792971257444	0.120590680913758	-0.00348421267625736	-0.205172814109362	0.142525272012665	-0.015965384058837	0.273823204489396	-0.210621609330877	-0.115840909931115	-0.0024687880141635	0.151327822929609
7023|1311359|1311440|ECK125154763|cccgcagacaccagctggatAattaatattacgcctccggcgagaatggcgttaccgattaatcctgaaaaagtggacgcc	1.46172744231127	1.1190231996369	0.767321745465663	1.60615172385748	1.02992251151382	1.12277690121881	0.634003397281698	0.524998544067494	0.0514474873441092	0.734909603192637	1.43064001606263	0.565053249447109	0.0783216320348335	1.09930918827522	2.5864245913771	1.58489952932668	1.22543558386635	1.17405325672337	0.757060478377585	2.41832095059554	1.26162087820558	0.132185899293701	1.69828851454097	1.35143926643729	8.14142680752352	1.35211509652814	3.11243886887124	-0.295862225457292	1.86526457475698	0.934926912506921	0.973060630661924	5.16301791839677	0.984409536093158	1.30339625522413	1.87373490691231	1.07999393742578	0.5107964882358	4.65600388027547	-0.480999959942074	-0.449948063837754	1.14506785361513	2.4160463387197	1.19922109394146	-0.0430136323045	5.51691154517269	4.98244908861617	1.52782674164201	0.537079004608098	2.30703740036698
7023|2342717|2342798|ECK120010138|ttcctgagttatccacaaagttatgcacttgcaagagggtcattttcacactatcttgcaGtgaatcccaaacataccccc	-0.270211983133104	-0.48982385358238	-0.0556272522013505	-0.0864433367769377	-0.468053436362485	0.2742045781437	-0.35580304624188	-0.0780029073303502	-0.0373290298254627	-0.425231714504817	-0.258454873281114	0.449805005242191	-0.168327295468977	-0.23332736380388	-0.252436022071351	-0.31489004660623	-0.396147858539525	-0.361518493821485	-0.0530350537179115	-0.178732911849433	-0.16855564721284	-0.105548277653521	-0.23516378452213	-0.367840986468913	0.022899766747853	-0.268718780301233	-0.36121935929024	-0.200603293594447	-0.179912270279944	-0.68146116840791	-0.419915804498025	0.039076468062955	-0.336597321221229	-0.410800882848689	-0.091148258363157	-0.195617173660063	-1.43887243487451	-0.038962254273206	-0.153573558215831	0.36780033449891	-0.500546859843678	-0.729961545010498	-0.206436786440933	-0.0211413772997407	-0.0145020695735672	-0.280077025050236	-0.691852052024	-0.661461213990571	-0.314043788160918
7023|2165078|2165159|ECK120034942|tggaaaattcttagaaaccgatcacatacagctgcatttattaaggttatcatccgtttcGctgaaaaacataacccataa	-0.0702587543170005	-0.00353789299898299	0.0301203325515335	-0.277691024977699	-0.476293551436858	-0.07757462260471	0.114413579274654	-1.1061835694862	-0.467646174427871	-0.56433007447507	0.126148537738929	0.65221435868381	-0.109110051688155	-0.37511902866068	0.1304646135728	-0.546323506671525	-0.530303190460803	-0.443857701571709	-0.275920072570672	0.325913413187881	-0.235160661141501	-0.754595281353812	-0.172027182287233	-0.531405576450208	0.442333988929496	-0.982943278344224	-0.212275471410528	-0.064907028260059	-0.384909000328177	-0.2816037620354	-0.340899986569789	-0.73013753597505	-0.299696623785014	0.0579647344893449	-0.69616694565454	0.204557643603359	1.0714670717906	-0.583661370366701	-0.409524455543391	0.531168174887293	-0.454819143212037	-0.362163012716823	-0.936557812342767	0.0333117026214875	-0.374643662196975	-0.26620901715908	-0.182703166708673	-0.255347652432534	-0.989055112062584
7023|4177742|4177823|ECK125157593|gactggtgcgaatgaaggaagccaacgccgtcacaagctgaatagcgacggatagaaaagAtttgttcgttggagcctggc	0.611377030992289	0.262707452293802	-0.217410584274363	0.868560126025532	0.901176592459094	1.22636129678009	0.280914145572096	0.656028647225529	0.10475112301893	0.111078993908631	0.0392887376380339	1.21920748021913	0.0648051425662077	0.0119726613236338	0.182924821217404	0.55869495157786	0.122079837069483	0.656679525819798	1.43141471342495	1.04138091845949	0.288352555444396	0.595997011305102	0.0760078046817293	0.523849509711702	1.79896528547192	0.355580100036031	1.24474331335489	0.149883273155063	0.340681070517475	0.222202433313965	0.193062603918249	1.02980558472383	0.18974017770522	0.399312199017968	0.117532585094158	0.0944669672508407	3.21808740049897	0.810120199391277	0.851963664268096	1.01009793033966	0.462959373110795	0.0982842087350089	-0.142468582761292	0.241307507646359	1.33230298040934	0.749553874231623	0.141420282770558	0.27351853949515	0.600865708258118
7023|3238629|3238710|ECK125156315|ctggttggctgtatgttactggtggcgctggtggttaacccattgctggtgtggtggaaaAttcgtcgtaacccgttcccg	-0.108485114260017	-0.378094685357692	-0.100675761434924	-0.0347740636617855	-0.201785738163359	-0.28819054126801	-0.0427670187506577	0.020194314206041	0.233782149791914	-0.157172883255628	-0.0365939148731965	-0.207153403829566	-0.0805058382445877	0.398498498525014	-0.0569816195031703	0.276784854436673	0.253842542767218	-0.497735655860134	0.0499924646791918	-0.251820702557569	0.0415915006406723	0.171527125280086	0.446969924798334	-0.222246746835309	-0.241794845948746	0.0303382635635695	-0.047819157076193	0.0838006790219217	-0.138525805532787	-0.0907022447799135	0.510116850419262	0.305965696001718	-0.172236073020544	0.0190248137158585	-0.0446680457325565	-0.510189484091743	-0.480866122378446	0.841756904698884	0.276240488726136	0.163326665283181	-0.481839794731586	0.0197096754088515	-0.507277539948842	-0.0213029936690195	-0.133643024952006	-0.106043480191708	-0.0778758233162953	0.194090337686068	-0.136036554384179
7023|1470304|1470385|ECK125154863|ggcaccggtgctgtggctatggaaggtgataagaacgcgcagctggttaacaatggcaccAtcaacctcggtaccgcaggc	0.0244008653207302	0.278790694268317	0.268904687006743	-0.0370701474663165	0.679498555158498	-0.432566387450709	0.0268866588697145	0.055169287938083	0.0890700570488175	0.226906463345403	0.52823421382073	-0.284722319007112	-0.0998137932941395	0.188957524601518	-1.0222872375026	0.460974105880054	0.170432706499539	0.238011514595588	-0.0159444111146431	0.974403130115851	0.309168549600065	0.0439565278853665	-0.419155942883117	0.0193666372711065	0.512459363848846	0.229718820246284	-0.0756348316164981	0.150863411786752	-0.3129900589666	0.706711495850775	-0.484794119948527	-0.47358382019832	-0.0020775642965873	-0.380830485845665	0.0584522017630866	0.597853762518123	-0.290377973515135	-0.124555505836779	-0.008246326690454	0.00888873050958263	0.339421245791847	-0.147496426807629	0.47227384068123	-0.0461830861021396	0.652507865206088	-0.029993295802078	0.122585130562179	-0.174078197956936	0.452930535805515
7023|3840512|3840593|ECK125137893|gctgcgaccaccaccacacaCaggttcagatcgcgccagcgcccggtgcatactttcatgatgcagtacgacataaagccg	0.172552264418547	-0.224743075981383	0.105114493399683	0.0901805210250053	0.271541287867798	-0.128507859528915	0.174589698986481	-0.0678033110421004	0.0741597245611257	0.177073006306941	-0.222535870494542	-0.170683312524302	0.207552252035002	-0.0281450067034131	0.401740582357026	0.0954304012571594	0.159932513436791	0.0577348678233987	0.298935444854519	-0.109307245934052	0.133569307063458	0.187438042578388	0.136854624832873	0.0730442510679788	0.220224216837149	-0.0851954542533768	0.169185729898404	-0.165715517229917	0.115481606294481	-0.0598349426057573	-0.215617048178866	0.0835191823323227	0.123843518195086	0.250361060174469	0.250754853917945	-0.0667662795728638	-1.16072652785418	0.159736716449793	0.213929705775094	0.053991356056129	0.318381238991519	0.0159839954115637	0.245116722773926	-0.0164727812606167	0.0837615866199764	0.29655041202132	-0.416175381637633	-0.182743931212951	0.468682068481669
7023|2362487|2362568|ECK125137308|tatcatcgcaaaagagattactgtcactttcacatatttgtgagttaccgtattctcatgGtttctttttatttataagga	0.00285728553848921	0.18787438030497	-0.0332394881778429	-0.148952117883787	0.0871052745952784	0.110952528491557	-0.0394159384653801	0.147888774974592	0.00597369015023851	-0.00536841496938287	-0.134262334759522	-0.13426974975707	0.0124166099012932	-0.00333158596055799	0.192866510266985	0.125480548376414	-0.168055404503176	0.241907844711766	0.00653244101873627	0.0754361184320418	0.140740809221577	0.312161953780347	0.0900435215210139	0.123405366451376	-0.202968636016528	0.135660999938539	0.0703735296890726	0.207772939134489	0.445343623503224	0.000303946299336499	0.157508487985898	-0.0681632098211499	0.356851470505957	-0.134758432111308	0.208686762215548	0.082693667471313	0.105789080479637	-0.0831369082132196	0.0743503590017684	0.117779949608563	0.163820256945815	0.189895782566979	0.0973426039715437	-0.0310591478204073	-0.215872961211184	0.0169300567549345	-0.109318162149441	0.0818821700315632	0.0248573063209784
7023|1817798|1817879|ECK125155089|tgcgtatcgggaatgttatcGagatccatcatacatcgttcctctcttttcttaccggcacgattacccgtaccggcatcg	0.303787049939674	0.198810410494835	0.0245134082461055	0.70585362015898	0.318307346195603	0.333260493600748	0.198944094745719	-0.100497187433669	0.30756932695593	-0.126368104402048	0.303168680434651	0.086395832194871	-0.0909212282065865	0.226843043255278	0.328302634164652	0.408367455519392	0.184953563078059	0.208839211060652	0.274394862892505	0.502986000432264	0.176375017155535	0.377093970602752	0.042170491047331	-0.016029889218495	0.376520024711572	0.116350088873394	0.135429672109268	0.28543088129976	0.114388467938819	0.427030387297274	0.030888150829104	-0.320705009322672	0.00203896816597445	0.062190999734947	-0.0213330295764595	0.244891175303967	-0.84201163280874	0.466925441979244	-0.172376245101282	0.44000354852247	0.364796372838415	0.236084060775218	0.368440556834366	-0.0227216128672742	0.619379750435403	0.355732132498776	0.623336257109238	-0.0937350467458925	0.3255358041874
7023|996766|996847|ECK120010638|ttgttaacattgataacaatTcggtcagtctgtcggagagacaagaaaattccaaatataaattttgtgtatctttttctg	-0.0940228102169345	-0.0616912556200601	-0.0787816363990691	-0.239708056393327	-0.0719211855080442	0.357118719318832	-0.320702090055755	-0.284679447867312	-0.281398851139339	-0.155079889493759	0.131371108561451	0.494101449140747	-0.404914941649935	-0.257958558042	-0.112525829343096	-0.140686807685281	0.0492500627958255	-0.0750377332006774	-0.298846410254016	-0.358207171238191	-0.109688766028974	0.0606209590296772	-0.193611245864419	0.0995917288826347	0.0433503970003918	-0.17531407561801	-0.052591060304556	-0.0913772222612454	-0.0774996646841884	-1.16870410016875	-0.455754649636164	-0.0864611449846562	-0.212787879645598	0.0760911549714884	-0.318459947804168	-0.0017794443658032	-0.199652822867069	-0.753534991178292	-0.17432368158706	0.32739496683561	0.0155772941256817	-0.106530178287383	-0.134089036524438	-0.00852074842163516	-0.572675064351776	-0.977142967804548	-0.323855465865857	-0.201251037446206	-0.341019778966817
7023|3305911|3305992|ECK125137684|ggccagtctacataactcatCatgaaattgatcagcaattttcattgaaaagtgtgaaccggctcaaagtaggtgtattaa	0.202875480204484	-0.266241749587473	-0.194781862611207	0.138437175949291	-0.441057247255583	0.609277455185095	0.107703806348194	0.393792426007294	-0.392546083130595	0.311906933539937	-0.174046994522778	0.671394953212552	-0.00370802294709702	-0.20830614816456	0.0401510335040001	-0.742510641841487	-0.379967700038156	0.0521461942025135	-0.331376348506903	0.287471155249795	-0.362425414513808	-0.021565850557184	-0.0918075304074962	-0.456884798451124	0.752288986966563	-0.794139610259521	-0.00733380947248651	-0.0560779838917383	-0.709766487073959	-0.919027621015331	-0.541191673269939	0.214718021409883	-0.280052773408425	0.179313607578795	-0.183341819166604	-0.157090065378622	1.90064936880187	-0.10748233174488	-0.482486610913932	-0.113543137377981	-0.340211647862683	0.160870024968317	-0.236716280991568	0.0754907273306879	-0.0401118081286675	-0.111252036444032	0.265253217880211	0.314232093319385	-0.511794158129593
7023|3999029|3999110|ECK125157342|tttgagattcaaggtgatcattcctttaccaatgagtagctgatgcgccattataggtccTggatgtgggatttttttatc	0.416375980924381	0.560319290346835	0.407191351307602	0.166056969377544	0.491295047462953	0.42798406994744	0.549286832929733	0.241782693670218	0.0729016121549723	0.53631809189176	0.369275684546023	-0.197370369936743	0.509310575690033	0.651562723018744	0.340033379508898	0.215922796736608	0.269597215861578	0.0551190524869432	0.431212906823382	-0.214293249323991	0.708006919604139	0.373813456816351	0.355867517325385	0.553279705852753	0.529810936301313	0.591443874754887	0.680821189723679	0.290948645944989	-0.0368380021470777	0.248897776724153	0.272666945865886	0.439866676519316	0.384611276824586	0.577382323088345	0.558309130604934	0.155688442463856	0.111822274136952	0.758579284037606	0.36109367381904	0.292439616865632	0.44163247295732	0.687562537633468	0.195849279750044	-0.000222556447979033	-0.0771427460525703	-0.112369846328833	-0.045241542640939	0.296698311210822	0.488806939858476
7023|3339972|3340053|ECK125135016|ttgctggaagttacccgcaaaaatcttggtatgactgtcatttgcgatgacaatatgatgAttgaaggcatctttaccgac	0.471392796275066	0.676224066620893	0.520055474877885	0.541756349484438	0.930985503958687	0.113857111508599	0.086805558481917	-0.15272358145787	1.00307029913653	0.418197861248236	0.712835031714996	0.120302546439347	0.0230795508963879	0.661017688223732	1.07455410902826	0.996217792122362	0.460111687291236	0.651190084988277	1.10760885253142	0.430417268543419	-0.220012968584896	0.792554274284484	1.02906946466599	1.05773830505263	2.28407960584646	0.757369007994732	1.37276563499222	0.740297508054445	-0.237976022978235	1.2023519966095	0.024995271731933	1.27730200252274	0.136026990421869	0.696055782127996	1.15174543208051	0.332922276300961	-0.528883793127033	1.90421948828361	0.350561965038808	0.078767818657382	0.093883417877217	0.905597411927355	0.555490242179544	-0.0004278810000718	1.33567526251091	2.09847496300822	0.686904800663972	0.0287103636435405	0.624314739852956
7023|2033203|2033284|ECK125155298|tctacgaagcaaacggcatcGctaccgatgatatcgttgctgtgggcttagtctaccagttctaatcagtcaactcgctgc	-0.0582882665323748	-0.145563471207366	-0.0623351438068023	-0.0353220518749354	-0.0890496309680097	0.000163106340196034	0.178827986790493	-0.368071733472347	0.210208332386413	-0.0102691310566655	0.0100516104218595	0.250167643821894	-0.20435830122888	-0.123828496709796	-0.0868316330831806	0.155247514507819	0.018012699406257	0.249813750246052	0.262297927070157	0.124582029877964	-0.042822302696511	-0.0556876741109975	-0.026400656785101	-0.11786231918055	0.447898750521773	0.0321402515435477	-0.0677249966603974	-0.0597745270291892	-0.105716125914416	0.317783559527152	-0.111455551104114	0.187251385017285	-0.211047651184732	-0.227266708619392	-0.183030414995676	0.1751636991047	-0.214277382240605	-0.332499770255	-0.0204386123847125	0.35554347991419	-0.038303061082597	-0.221621687717613	-0.050638985444242	-0.0165150409664516	-0.0993613282275213	0.0179709810437884	-0.274475370904418	0.0169690939236187	-0.012301289908141
7023|1946381|1946462|ECK125155238|cgcatagcgatgacgtaaatGtgaaaaaatttcaaactctaccgtgcgctgacagtcaattaaggtcagttgttcagcgac	-1.20493133141277	-0.0981269803116098	-1.05971784024363	-0.250121934648762	-0.257669378391227	0.464637242174212	-0.395959482696081	-1.21176314710481	-0.759745384018927	-0.555959569576236	-1.35964476119876	2.0185800157978	-0.251982881903061	-0.813820574413718	0.545725344482332	-1.23890465123244	-0.776589657070854	0.05088617435107	-0.521549254350583	-0.801863673101675	-1.208560942928	0.254937865312042	-1.28997660563017	-0.822110989301335	0.542020441131727	-0.971047610312008	-0.426069450115905	-0.37488759540146	-0.317949224433354	-0.222602436977282	-0.775565620882439	0.76905911989372	-1.1785772392273	-0.502664580653579	0.391795540794337	-0.844533836446828	2.15512732635113	-1.02717014347587	0.75355752907176	0.958712408322035	0.174490144491326	-1.36761800732195	-0.676404648460045	0.0436668653939327	-0.597410630605151	-0.66278871364451	-0.503075969810166	-1.14635993582712	-0.051640176527744
7023|877885|877966|ECK125154113|catgtttaagtttttgtaaaaatgaatttgttatctcctccactgactacgctttaagccAgagtcaatccggaggcgtta	0.0544873313450737	0.317528202651938	0.451700117047333	-0.262273392978249	-0.129515913219678	-0.136061520665558	-0.157881920798549	-0.687345154412709	0.260649555781184	-0.105258672497208	-0.224885267130928	-1.12247699323243	0.1283482922294	0.0706556887765682	-0.194427470229597	0.053361477471553	0.242840347596644	0.356998424571308	0.307844507254894	-0.236667604345885	-0.714922612156179	-0.00756001436968567	-0.047796142643431	0.0597311604457365	-0.26741103616431	0.297221089599233	-1.10969207922476	-0.23294758656137	0.24646854158197	-0.19063062826209	-0.0668795326712317	0.12989391734282	-0.190879169335877	-0.219938486718761	-0.223500275728925	-0.200166697867975	-0.0293187798007127	0.140102522630011	-0.12615877260857	0.0373536546315233	-0.18760571664644	-0.420917666248283	-0.0215560075782043	-0.00120644413686468	0.263342385839126	0.171288971156775	0.04151101623269	0.141781862452695	0.0348491755229922
7023|3514254|3514335|ECK120010645|cgtagttagaggaactgctcAgctgcagagtgtaatggctggacggtgccgatttcaacgaaccaacattacctgcggtct	-0.299414644338413	-0.412896288137896	-0.41011647638665	-0.39435340948722	-0.328634500406872	-0.388230530015974	-0.419302342074077	-0.345587421647692	-0.874544741156317	-0.701457354217306	-0.314362841733657	-0.168875725746473	-0.143748158852372	-0.205971887426989	-0.502655884676286	-0.774129088606053	-0.457986024673161	-0.414779425917438	-0.670111502389907	-0.34203323817535	-0.894964416924582	-0.518294330072038	-0.730587905041875	-0.535633215022988	-0.186143816850767	-0.697918425121304	-0.491148348074922	-0.330402607233464	-0.406706849569482	-0.777957298784746	-0.363819173687723	-0.36400934108067	-0.49853296925645	-0.321777692904252	-0.429372978651404	-0.388734093329468	-0.134749278547515	-0.54900288746562	0.0107462036665658	-0.265202306261433	-0.357655098385475	0.062480029706761	-0.353962624615536	-0.0138987990707756	-0.902980210764266	-0.505641653133052	-0.166554904623836	-0.408248132799051	-0.264913080120331
7023|1803065|1803146|ECK125137063|aaacgcagaaacagtgaccatgtgcacaacgccacccgacggctgtaataacaaaaaatcCcttgatgcctgtcccttttg	-0.297554492235768	0.0457687283669258	-0.251269111294658	-0.141785487425734	-0.211300173386304	-0.29460650010943	-0.15473090199196	-0.0141450072741454	-0.162947156367876	-0.085072774823011	-0.186571812784006	0.212383298142668	0.0653772846688886	-0.295761632123817	-0.29121717635958	-0.267044582127652	-0.171012059247592	-0.0962705503214484	-0.362459100049088	-0.175463107623433	-0.0937056216318251	-0.0752146246537612	-0.308901635137333	-0.0590844601681447	0.198032097213075	-0.118316584535829	-0.245496560179712	-0.074125370841443	-0.211002019223944	-0.242652234105029	-0.0995115095085759	0.132617971102779	-0.274934090578758	-0.00847539010111185	-0.170064220008275	0.0518096241020377	0.953405310463869	-0.441228975194296	-0.181309732995547	-0.121388913992344	0.0146248495243612	-0.269171186053524	-0.24656687403864	0.0616262454870052	-0.0645769899063213	-0.549661652218275	-0.139497260331619	-0.286388887371209	-0.323348783780834
7023|3246094|3246175|ECK125156321|aaactggctatctcatttacccgcgcattatcatcaacgcgcacaccatctttttcataaAcacggtttatcggcgctgtt	0.398522430693044	0.029269711532045	0.370314728115097	-0.135034320726628	0.439949935138713	0.601884888800149	0.533461689648083	0.372706889621575	0.368261957535621	0.492759368495689	0.129291393449298	0.263579013884265	0.367677777329794	0.347539534263558	0.492581993028317	0.540482774492528	0.239759735571504	0.386374821825143	0.449592550359957	0.631422107562275	0.682113602230808	0.400639954571751	0.417069266995749	0.32988131421358	0.269452152072617	0.173190378697832	0.0238204832980494	0.656333216632808	0.565223175874436	0.943034363331754	0.332736538829133	0.539290057285269	0.185519149191922	0.159051603417785	0.802624987378356	0.269531065076767	0.657177185852607	0.0239382727620828	0.67411722337782	0.221595358978151	0.510710342896521	0.260949911743206	0.362082517023426	-0.0135880886057198	0.304777315271473	0.678024415548492	0.0126784024583363	0.429084088398803	0.677492770874386
7023|556984|557065|ECK120034422|gttacgtagatcgaaggggaTgcgcctattttgtcagaagcggggcgcgctgtcaggtttcgtttcagatttatcgcgtga	-0.315017951106899	-1.74304590474503	-1.582676752672	-0.825980281022708	-0.642273441753678	-0.611451815954032	-0.116836940653938	-1.00851582357693	-1.38464810742772	-3.26451882346051	-1.01795491556821	-1.61528406415361	-0.572388534425881	-0.734577302970473	-0.907002613409762	-0.755804857262738	-1.14954825332241	-0.386478888764622	-0.778836932424183	-0.629968775343954	-1.17933284250645	-0.808394635370918	-0.394302599770969	-0.715830192558983	-1.05456096624978	-2.14835700755151	-0.869989050618845	-0.918878365200692	0.461795131224983	0.616299206786276	-1.73841692707418	-0.236947746041565	-1.46216174386378	-1.13789661122429	-0.906632012011113	-1.02671459087368	-0.769044880237338	-1.16060672849127	-0.475600838717183	0.229429407272964	-1.07703468488244	-1.46843389371902	-1.60053134705779	-0.0213581117176215	-0.407002894629999	-1.44675324986361	-2.71693173840052	-2.20006630603371	-1.07350957447941
7023|1286868|1286949|ECK120010608|cctgctcccttatcgggaagCggggcgcatcatatcaaatgacgcgccgctgtaaagtgttacgttgagaaaaatgaactg	-0.265397678902857	-0.364373864850715	-0.6053974709145	-0.150276675895548	-1.10785681095729	0.436750783170989	-0.419750086245256	-1.07943787645362	-0.89990165055335	-0.912814863962973	-0.84727686491179	1.08254803129045	-0.384366010606988	-0.664441158553344	-0.491460158568075	-0.976177851835055	-0.812222204395754	-0.850928284546888	-0.647193444743063	-0.185167997797916	-0.602177223565302	-0.0577093888724246	0.0839390417168825	-0.983879959467202	-0.413145920747076	0.0994311051263501	-0.173197137345464	-1.05543472342862	-0.767393553009526	-0.845079550533578	-1.30442289685735	-0.659488785379982	-0.650496767749972	0.190019821768468	-0.582357628304774	-0.349750997147377	-0.371742975081085	-0.874836560323215	-0.246042786063886	0.539634824102415	-1.89977726251746	-0.459087391485651	-0.840579585157603	-0.0291296320182278	-0.330741942106187	0.152028081947354	0.303150205224397	-0.670334421424166	-0.836975830430222
7023|3706697|3706778|ECK120010616|caggctgcgccaatcaccgaAtgcggggcgcatcttactgcgcagatacgccctcgtcaatcccttaatagcaaaatgcct	0.0358727059323241	0.234103426916015	0.00553209208319743	-0.0404772930655503	0.185039791059054	-0.19659159989258	-0.28217632181954	-0.0175964969187283	-0.313937841633892	-0.281979024136132	-0.0677708503361403	0.33957147604544	-0.275670439832274	0.0984853502923554	-0.398909789482663	0.0637028576168436	0.238033408212684	0.149279696447313	-0.545673938976601	0.385417409642701	0.0793175195159682	-0.18436552075297	0.0294083365478694	-0.207388273122424	-0.0413502966596206	-0.199715547788026	0.292789017908218	-0.00642359301436443	-0.10875163722149	-0.00923937392946599	-0.0493503147568528	-0.253169756223576	0.288354544613681	0.179571261124811	-0.186974827006624	-0.200209611979456	0.33389931867571	-0.115797998426307	0.00171197718041259	0.078049566212647	0.0373488378462259	0.091752145201894	-0.0190470181615231	-0.00825796911379129	0.0411780001708101	-0.337412387299166	0.242779607137529	-0.0830724023719973	-0.0133890395832873
7023|1208835|1208916|ECK125136797|aaaccaacgtttatgaaaatgaagaaataacaagcaaatggcatcattcctgcttttaccAgggggatttaacatgcttat	0.377390630691377	0.44223820696508	0.367310039226584	0.0564042912999297	0.156337588241344	1.05236611927197	0.231600464503332	0.178099878873614	0.437100122745639	0.27142421003891	-0.276472074166688	0.251374471469556	-0.123632229695181	0.0956350220611545	0.234199947962024	-0.116385117786924	0.088612648365935	0.24803393688479	-0.112960361414925	0.003002939980901	-0.162247182151023	0.113745416723095	-0.0790946689229417	-0.383558021450263	-0.552513684672343	-0.161412706015967	0.495545068123196	0.249686082827452	0.223012699127092	0.0991740159797675	0.602799909481454	0.163672723002332	0.0856224489676616	0.32614691647281	0.467369931057943	0.0424329928487773	-0.133457615534259	0.50148524370352	0.204712525178531	-0.101242820445373	-0.176946782061089	-0.0527152904440385	0.175963235000212	-0.0350066821391891	0.448017469295728	0.070755283037964	0.228502233243628	-0.245507643613791	0.184164704705662
7023|3704271|3704352|ECK125157033|cagttcaacgcgtttattgtGgtcgtcggtagcacgcgccggttgaatcagatcttcaaacggtttgtagcaccattttga	-0.213306110666255	-0.396621136438386	0.0681312146487636	-0.353755356307457	-0.347611533050499	0.638935427380402	-0.424167162285765	-0.125701381609444	-0.796691382008458	-0.484008422086332	-0.0272092043690392	0.668995163818934	-0.21917464975374	0.018488490595832	-0.526975306199645	-0.136551088102664	-0.492285722572957	-0.25102183354072	0.307290014257466	-0.567838047161778	-0.508320279357122	0.102161884692897	-0.502504335413876	0.17097442264934	0.0433022147285335	-1.17263820378126	-1.79118238972898	-0.00584994294072599	-0.578085908434838	0.202553676800898	-0.0483396564560174	0.01218269733395	-0.154308340296863	-0.162877976413376	-0.45064126087201	-0.024690968002001	-0.824308677281542	0.0524436286246752	-0.148005631441549	0.92447522595043	-0.475772696031995	-0.311269912505798	-0.51053702248133	-0.0193869139639586	0.218222030269992	-0.320714194345452	-0.488659783693622	-0.00658689427612949	-0.355080777342246
7023|3558894|3558975|ECK120010714|cccgctgaatttttgctgcaCatagccgcttaacagggcgctgataagcgtaatgacaattagcttaccgctaccgaggcg	-0.044686642922957	-0.0126975854482153	0.0793043508775531	-0.0408388362903801	-0.501183511286726	-0.0699452421371786	-0.131200443467708	-0.32104470224744	-0.245499447949327	-0.366486042088269	0.173737886341668	0.297699131766963	0.0184200447832042	-0.0579181718473088	0.16089060976288	0.212969449472348	0.0618760566573099	0.29475723608015	-0.116079502182858	0.443737725910191	0.153822336550971	-0.273076223886367	0.0347631158906284	0.0473287121446172	0.112354489095802	-0.152350008768645	-0.00230658557216291	-0.380498511942837	-0.146775985158718	0.00886807682118861	-0.319111137598762	0.777348515194764	-0.0384552999211838	0.178804146068278	-0.252729999474988	-0.022304609307543	-0.537071136745109	0.0619432355046139	0.100667470724719	0.0538068255542372	0.154655450406188	0.283747223949413	0.0653240297797082	-0.0278775241404369	-0.259197658341106	-0.312873442441969	0.158040593955912	-0.0232321480510252	-0.06305397019107
7023|861986|862067|ECK125136655|aaatgaatttcgccaacgtgCagctcgtcggcggcaaaatcggtaatggcttttacagaggtttcgtcggcattaaagccc	-0.412275349228727	-0.491754659868258	0.062542554197419	-0.101976333741883	-0.519681369511914	0.295654285315751	-0.233455996764398	-0.278052410480398	-0.276341668955416	-0.503766670587867	-0.138211496721746	-0.193011217456368	0.159099833002894	-0.285764667872662	0.198402709989485	-0.149290316106972	-0.227616892439131	-0.0701292170556182	-0.258653359893212	-0.343171226756597	-0.210650617840343	-0.367950382934551	0.24329391028784	-0.605623065238007	-0.347911849969904	-0.597339352547843	-0.091196429971915	-0.244799657526323	0.001697553276437	0.177967123802007	-0.253805766303971	-0.122400371953249	-0.585708892310723	-0.177229127474254	-0.442902693761481	-0.206513663768438	-0.526936859042041	-0.110827750736339	-0.801994133422899	0.406050960669189	-0.413509867524231	-0.0472275541380465	-0.0686041214981203	-0.0202027064569327	0.128998125329195	-0.00135191517456751	-0.342001296271295	-0.43086096544227	-0.00926697833373225
7023|3355137|3355218|ECK125156458|ggacgtggtgcgcacgctgcaacaagcggtacaaagcggcgagtacagcgactatcaggaAtacgcgaagctggttaatga	-0.827967227768443	-3.39919873817563	-0.923927217015777	-0.962694304228346	-1.41108578335703	-1.23198426145166	-0.480242617929823	-0.985281494698011	-2.79496279287712	-1.59580670967145	-1.18125765803015	-1.31016171271817	-0.253898743201844	-1.32510897093996	-0.925193453519988	-1.74106543969421	-0.56022051466985	-0.92659866545921	-1.57983036207286	-1.294101071687	-2.74325433651036	-1.35397354259476	-1.71191430257609	-2.01630393102023	-0.689679499351649	-2.63678224578666	-1.44203967538676	-1.30107693678823	-2.92739690483948	-0.863241579861794	-3.47379988393856	-2.63841300287972	-1.49097383465896	-0.350423495217739	-2.6051187606144	-0.482365997421594	-0.622531191344413	-2.0626975282023	-2.34054247103615	-0.092592694354065	-1.01331534245903	-2.22145945158722	-0.864056642788252	-0.028691895826407	-3.35177937941684	-2.92462889911565	-0.0288894954275035	0.141456926001329	-0.683270503283504
7023|3149392|3149473|ECK120009936|aaagccgccaatctggcgtgCaaatacgttatagataacgaccgcaggaatcgctgccacgaggccgattgccgttgctaa	0.146252289012036	0.374153574507065	-0.454481416602612	-0.282732507822913	0.307467539719874	0.337660897002826	0.502812746769762	-1.02180864034034	-0.0420566365038635	-0.232715408639053	-0.750757877819587	-1.16587073370927	0.244787901883759	0.252532917934788	-0.75404855525092	-0.558280641743789	-0.406493011525563	-0.697433216857246	-0.318495938847298	0.170090598106299	0.106272830710619	-0.944211684765541	-0.48047231947202	-0.237438817886199	-0.421465371993987	0.584794757091595	-0.00763804707190275	-0.311722148737837	0.198148812621966	-0.355199882100368	-0.196614974259014	0.119009737495662	0.0336474214730955	0.388632940026369	-0.549543517217888	-0.0793859328126315	0.508847163402787	-1.87116640912677	-0.0314705274697578	-0.203239319662011	-0.618625090967907	-0.11461610547078	-0.320371796702312	0.0157332194700858	-1.96131179895036	-1.60063767994304	0.691017157391829	-0.0793001067365858	0.000294279087547505
7023|3766027|3766108|ECK125137868|aaaatggatacagtgctaacagcaccaacgaaccttaattcaaataaggatctaatggctAtaacaacaaaagaccttggt	-0.310088992615385	-0.316872631399821	-0.512366980938582	-1.03891032226377	-0.32560704572543	0.836379909872599	0.204711347191283	-1.43340953579193	-0.970987932707057	-0.199587166397247	-0.253869358650924	0.280462868807797	-0.529767294295633	-0.299871332081462	-1.39347069792483	0.264551259348085	-0.946142745881361	-0.26544745732258	-0.948593797658808	0.479389110982984	-0.018994415430763	-0.206405987172768	-1.0185153975985	-0.0638274422196795	0.284935580172542	-1.22243776648453	0.055339433629075	0.56060171567837	0.020977817331415	-0.852093182809713	-0.612914647783203	-0.536543437448227	-0.0948642325400325	0.619079062475334	0.00703207555457802	0.0116549869081005	1.62567352745495	-0.250670137493834	-0.76421375614694	0.71455539881466	-0.123010226558367	0.0915245330511033	-1.72653709291808	0.0451348768732908	-0.753706600440529	-0.818987074260959	0.575775385349663	-0.0091380051962445	-0.191458345426798
7023|4102618|4102699|ECK125157446|ttccacgcggccatacttttTcttctgcggatgatcggcgttatcggcctgaccaataaagttacgaatgatctgcatttc	-0.704519963327211	-1.42200986341688	-0.380159355886127	0.16985522132298	1.02874310243896	0.987639712397413	0.746174176874765	0.416935042601826	0.136385488739131	-1.05973826716101	-0.593769040223723	1.28845749832177	0.124624423749467	2.17655215826729	0.118054764511555	0.179848124826372	-0.395717590167366	0.010190111648654	0.872143795993922	2.90298955817412	0.0637931669224235	-0.214530612805229	0.811905891998162	0.465358214622166	1.12940411463365	-0.096602264102695	2.63226248769586	-0.130826007266499	1.07864405627742	-0.635911602312195	-1.20202871070294	0.499643214568576	-0.548927364014593	-0.488312730937639	0.265052436150982	-0.057409708767018	0.164722060902703	0.779865128342982	5.06339060729018	0.893487892615775	-0.704021484511465	-1.85297262793405	-0.319345649331579	-0.0595931470727225	1.1790431215784	-2.72773037150465	-0.0480675255911925	-1.41157414654272	-0.473279360423093
7023|3041884|3041965|ECK125156126|tgatttttatggtcactataaggaagacatcaagctatttgccgaaatgggcttcaaatgTtttcgtacatccattgcctg	0.167226182697032	0.0707041421010158	0.059603845610949	0.194072508222875	-0.118215854751839	0.0507864091848822	0.184309965122131	0.0173393020506706	0.128003381154523	0.0515476546145817	0.09438990434124	0.210564652677332	-0.186544100419678	0.096577516085375	0.0842024113856547	-0.0542519744752762	0.158922426841707	0.0581130590455405	0.125920215896478	0.112752890879371	0.0647482936777238	0.0116463820607681	-0.026171540271283	0.0819241666150107	0.283834145376003	0.166751015324836	0.365127995484636	-0.0617480799902762	-0.0891144495403287	0.0961178640433318	-0.0736435486274074	0.336784315379686	0.0679601130637126	0.106166297040333	0.0352050949095634	0.277832224593971	0.120881107249066	0.45779559187225	-0.200577679117117	0.249628163356016	0.116984813832989	-0.34583448253579	-0.126740749765499	0.00558549500497705	0.244161359170837	0.303470476301506	-0.323064647670798	0.0671582267990962	0.00243837104838516
7023|2716968|2717049|ECK125155870|caccaatttttgaagatgtcGcgcaagagcgtagcggtaaagtgcgctttgtgaaagtgaataccgaagctgaacgtgaat	0.637620279031889	-0.147186879868383	-0.359571838495419	0.0693754462854053	0.0901266810676482	1.41903684592175	0.147137398130385	-0.0533925189667298	0.565551284869325	0.626317056690395	-0.113304898868319	1.41078249479006	0.150039977569129	0.323661438325744	0.310428728899971	0.315583732740368	0.374397852755022	0.398523756950371	1.09975569094552	0.494119115953384	-0.168919116937361	-0.0015539493800045	0.251516968972733	0.17961277601632	-0.52902157521612	0.34612264273806	-0.248079057673782	-0.0611006833208352	0.0495531355756195	0.354384216526248	0.124487261480884	-0.0356065508260715	-0.0961631368491404	-0.616397639675719	0.346735072145199	-0.0269246767933601	-1.19306215027299	0.620588914049036	0.022600979857257	0.42679394494678	0.123878501018685	0.175736429423369	0.266759875024097	-0.0421063204296524	0.251807999672799	0.183461869530779	0.32228589259713	-0.14788462770325	0.445856539993961
7023|3947947|3948028|ECK125137920|catttactcccagggctgcgcgggtatgaacaattgacagtgacataagccctccttgagTcaccattatgtgcataagat	-1.45276663597068	-0.06851384569302	-0.849474366641323	-0.0611446416999996	0.285377097798661	0.909425093309693	-0.153400443167536	0.961057581087257	-0.804097099437887	0.554978369880823	-0.513497108259837	1.65801382907881	0.100171993901263	-0.347144214721595	0.475029429325334	-1.36132697589278	0.217682448728645	-0.149625107171946	0.255246396094599	-0.257020742210916	0.0180808903225125	0.44309565882676	-0.335511392318291	0.503438730324474	0.391743890558972	0.0278953071896535	-0.252869598407846	0.598705984243588	-0.734717404084315	0.440447924022752	0.195898872127459	0.905468432566243	-0.346955737006633	-0.02601311963231	-0.42750116534145	0.453233240614291	0.370413474761468	1.04936593837927	0.571265205901736	1.25601734141941	-0.417652341156178	-0.193598098349833	0.2781468618164	-0.000246068606893912	0.368843182915268	0.131146769159064	-0.119291468403794	0.017688979998337	0.36938368672104
7023|3347833|3347914|ECK125137695|cagccagaaccagcacgcggGaaaccagcttatcaatgccgctcgccgcttctgcaatgttctgcgccagcatatatgctg	1.05417835603975	0.529788509460871	0.660821862874097	0.896709700247208	0.773204540770646	0.916896181914625	0.630790575095549	0.592905258224874	0.612942419336629	0.454763631674684	0.749955251787706	0.783790072170545	0.45771600566059	0.34679567161467	0.24400525306687	0.697335614067467	0.731709167396024	0.595043294215629	0.524992292306715	1.31447392379568	0.952604102551359	1.15126072765075	0.333255616565106	0.716737736977037	0.910627180067268	1.20356169973972	1.06150969505495	0.965170487768561	1.26078239246005	0.814705625072583	0.872892153394177	0.836127109161178	1.0077215465997	0.945282888143922	0.629575899681022	1.01446607239929	1.20570677170047	0.181723189453644	0.437759410967326	1.26953598787573	0.655187708363949	0.617644168242615	0.657644058116981	0.0697689147733061	1.15339915594783	0.562849453170032	0.963331596211468	0.323376605411514	0.498108570619039
7023|3702133|3702214|ECK125157028|gcgcaaggcagttcgggaagAtgttaataaacatctgacgcatcgccccggcacccgccacgcgagacgcggtgacgtaat	-0.232499780575466	0.232928135595649	-0.487106279426751	-0.684650691604813	-0.120599471797086	0.157252331071826	-0.349585583422206	-0.30645296935068	-1.96323587729979	-0.538536053842961	0.053831933497442	0.0897152045001945	-0.143599733495341	-0.717003751850909	-0.786328765626366	-0.378267814102173	-0.440318157089353	-0.058118107337591	-0.878888329682421	-0.620592474808439	0.0299559658841405	-0.0633365506030505	-0.316854678523406	-0.254094168604649	-0.970157605393604	-1.30589682228436	-1.06587137750129	-0.233984391219139	-0.657181790600081	-1.81366759859131	-0.054087148650892	-0.751035332665784	-0.239354967510442	-0.190083948701211	-0.102503030407354	-0.603576822225422	-0.617699203856588	-1.90427419773419	-0.178418154134245	0.279966842514588	-0.706253102793903	-0.11298384595337	-0.27238986955537	-0.0405583018566134	-1.00400025158184	-2.1552265053417	0.09790040016711	-0.0368923105979586	-0.695010058674195
7023|4631902|4631983|ECK125138125|tgaccgccaaaggtgagcaaCaggcgatgcaggtggcaacccgtgccaaagagcttggcattacgcatatcatcagtagcg	-0.368373975396663	-0.21719665550974	-0.431561067610045	-0.316039786655845	-0.551778395485562	0.709783139922084	-0.028056656586924	-0.454642229464926	-0.518114236424218	-0.562909135937542	-0.346092972760802	0.000288285192123483	-0.09741537725074	-0.290870482114856	-0.979667213027167	-0.632885395502294	-0.800294294839229	-0.343545579660392	-1.3772443589589	-0.805490332744637	-0.549507137242801	-0.396688777508949	-0.552051003593507	-0.724557110679148	-1.26948842588234	-0.258048683897631	-0.351640772540498	-0.386810958159576	-1.22634241639105	-0.821103396982022	-0.91169500345578	-0.189092062506483	-0.413877516501845	-0.466931425434221	-0.0289840786031955	-0.656184089432742	-0.324676971533759	-1.59433181316423	-0.026711555480493	0.368169950730078	-0.541629699155667	-0.435004030505961	-1.20658772251092	-0.0153887095510297	-2.10273114832482	-0.913030393194451	-0.936723900574748	0.185639335678022	-0.352264977844358
7023|2717893|2717974|ECK125140844|aaaacgcaacatctgggtagcatcacagcagaacagttagaaagcgtttaaaatcattcgGtcacttctgcgggagaccgg	0.379785929959447	0.416646812060031	0.283550161893095	0.677178822607565	0.794228629472949	0.611761081357038	0.785397687338985	0.608443166224278	0.348281751427409	-0.168572839906146	0.107844373825636	-0.099509671287988	-0.228932427545129	0.58320940237981	0.798554802024814	-0.402593765243351	0.781052302839796	0.337880978949098	0.402749462993682	0.465232708907318	0.524492585128129	0.57598798817677	0.63377991194744	0.463277925372411	0.686502119089667	0.324576729316224	0.431963825106024	0.302652462950815	0.760591651508595	0.422686362869859	0.617803734017356	0.911328763981635	0.757317975453704	0.527670976544937	0.563325557309303	0.918822606757776	1.20738068938975	0.443873985894912	0.434954126254894	-0.1011109142485	-0.293043828066883	-0.029507849418836	0.536303152731676	0.0348317830461884	0.581098107367359	0.946824097498191	0.66265014992644	-0.320502454760693	-0.0519284917055
7023|2741103|2741184|ECK125155920|gtggcagcttcgtttacaggctaaaaatgcgcagcttctacgtaccgcgctacatgacccAttaaccgggctggctaaccg	0.0447087693915147	-0.200558980073997	-0.159251278017302	-0.242294490106154	-0.02175737223306	-0.122610055020079	-0.146822681233459	-0.176318878052627	0.147851791379602	-0.0861136888411427	-0.424776119409257	0.10366812276831	-0.201423809892653	-0.35487652424808	0.210538267910755	0.011291088097276	-0.0202826523265347	-0.451468416367379	-0.00690711862712987	-0.131977520222762	0.00989919073069134	0.0214704679988277	0.273901172055639	-0.220336547180206	-0.385306639717875	-0.297997553464997	0.153617434837775	-0.0379625944301105	-0.451819719584198	0.121812757383797	-0.192682451932757	-0.564175976221137	-0.122300210735286	-0.069429326270717	-0.286821641176157	0.0027921773045686	-0.566475974056928	0.0244072182471753	-0.182710393879262	0.211606224857251	-0.083758506146993	-0.243913514900718	-0.0687554647990771	-0.0196476296094003	-0.054870362289713	0.25726604295637	0.0333525566919151	0.0176261556634481	-0.12441637250255
7023|3952380|3952461|ECK125157267|atcgacttcaccatgagtgatatcgataagctttcccgcaaggttccacagctgtgtaaaGttgcgccgagcacccagaaa	-3.63842426556075	-3.47122670742516	-3.45867250640402	-3.66947224416614	-3.64311574709244	-3.09828243288366	-0.131583882732388	-3.5876792035782	-3.37113862504961	-3.3792672324237	-3.05454594764725	-3.08665929128073	-0.530312292413402	-3.75222149911537	-3.54978595453696	-3.42877545752131	-3.09977444389951	-3.32636261131212	-3.5769239098253	-2.48713406283542	-2.9593290687586	-3.64636123350803	-3.15280802654117	-3.07129473974692	-1.92555274366391	-3.37436382775438	-3.00696981845479	-3.19991036123307	-2.52500404110913	-2.99241831244864	-2.9123916958732	-2.0576107595031	-3.03783031050406	-2.8437587463147	-3.39731394424042	-3.40902040344073	-0.64485089847213	-3.4129140288621	-3.15423860578865	0.199121807333792	-3.76369034005096	-3.12332792224135	-3.87961006394345	-0.0153156485405853	-3.39963606385574	-3.48671694429152	-0.211235201372837	0.0023655586857925	-2.25816148822903
7023|2980210|2980291|ECK120010148|cctgccagcagagagtaagaCatagtgaaaaaatacgtgaacaactcacgcaggtgtcaggtcggaaacagcataaatatg	0.0119326690551776	-0.136440576222032	-0.218488521921952	0.350396975441112	-0.0688893234815824	-0.277310711795729	-0.134713169813757	0.0521615086181002	-0.315982381725131	-0.288205553146308	0.00936581912059744	0.136394456224462	0.168234758976625	-0.246195725665146	-0.168430916799124	-0.283905328899648	-0.0580698633574343	-0.113817951047205	-0.284429634107669	-0.0371638005475821	-0.126768533253155	-0.0234868189430927	-0.144974271217617	-0.317398572937016	-0.212330881952548	-0.157139848810538	0.0641778641008304	-0.222455392120453	-0.121901173989951	-0.485037514634785	-0.236860540556383	-0.0417623111528246	0.0267530149665261	-0.0976391680367334	-0.266280048856662	-0.175080035937345	0.0120988138562697	-0.199157492844286	-0.185029375589775	0.149108635255355	-0.376449673561736	-0.149705550292518	-0.262994057506959	-0.0246601081439794	-0.104240237251696	-0.592943125014145	0.131086064105425	-0.168656812379106	-0.269903612827816
7023|4349776|4349857|ECK125157760|gagactctggcaacggaaactgccagtgctgtatgaagattccggggctatgcttatagcGataatcatactgatgagaga	0.0890503821466028	0.0887316286685003	0.149814494808323	0.0639293030338237	0.318326834172815	0.138077903600022	0.186214395072883	0.087728001551697	-0.0616098695326701	0.239992872497741	0.365699187295183	0.221937733807553	-0.0574292315270166	0.188857582641965	-0.0937560561463909	0.0885160416074123	0.137502456136813	0.042885022912766	0.0558726701617153	-0.334883740726734	0.0253180279819374	0.175734931740771	0.0506209464015541	0.19028287260892	-0.0594867356688408	0.5244201452808	0.488683725661186	0.0844176816079794	-0.00168533157062108	-0.195934608885448	0.0777998128145807	0.229265565907637	0.197337312328565	0.244086359766649	-0.060806959921035	0.272965288910992	-0.397910925416514	-0.0790161175498347	-0.149327032641745	0.164321300351902	-0.00260326047125778	-0.212384035022277	0.267191686350772	-0.0154660807005608	-0.0257123654576433	-0.195171857787634	0.226629643621882	0.14084673915958	0.17040697737945
7023|3654622|3654703|ECK125157007|attcgtccacagccaggaaaTcttcacaggtccaggagttgaccggttttttgttatcagctgctttttgcgcatccgctg	0.0787328780369932	0.117799578042053	0.0805429387283021	0.0250071269254267	0.0884038410830739	0.17103784181541	0.0329989445623158	0.0087101762979439	-0.0236285140059745	0.0709387131487663	0.0790509251980671	0.11719727127698	-0.0427644031344675	0.0174133522913866	-0.00679376542314607	0.181438879420667	0.0488862803779438	0.0794480195837805	0.133824976078825	-0.0584190893525817	0.000314090174818453	0.0792213998818008	0.14169334351054	0.188816790873518	0.104563155079854	0.129163582490792	0.207663243402792	0.0672740756946817	0.274431032464455	0.00580799225706762	0.0575294781299961	0.164577426041159	0.160475244508755	0.195953741769033	0.143495852894179	0.0845975665652412	-0.149094051213487	0.110761709132311	0.0578851366458662	0.185328846268405	0.102725759578353	-0.0222429038242827	0.0765731195311525	-0.0165432110966883	0.0990794776543438	0.0338991638740139	0.00155378027926603	0.116811729955129	-0.000216702413003997
7023|2248768|2248849|ECK120010244|attcaaagcgtcatcgcataaaccactacatcttgctcctgttaacccgctatcattaccGttttcctccagcgggtttaa	0.063574230657372	-0.344456118544032	0.0860841806015175	-0.594438825449324	0.263592926176627	-0.816077198486479	-0.0436786466910105	0.764389849916246	-0.269385075672708	-0.611807568577486	-0.603869109290722	-0.580782330119736	0.356682511886397	0.291027994915878	-0.151904050460101	-0.345370844920929	-0.154575658187004	0.364856971774752	-0.312371577094763	-0.038465833599893	0.118866488643002	-0.119039477276931	0.342412537617365	0.311018938476549	0.0489757754090055	0.291289140015374	-0.0216443631012125	-0.194318211775769	-0.00192993217290495	-0.232759763417492	0.0714347565168905	-0.241741859008251	0.118348384756891	-0.504338807694259	0.423470729075155	-0.108758516056627	0.902066084649453	-0.403122135560273	-0.487396422151862	0.101712971291427	-0.147868618400666	-0.447858431100883	0.094854791128347	0.0310274911667212	-0.397966639565612	-0.183617891648692	-0.412578950092784	-0.400493595515365	0.0596933166050175
7023|4158805|4158886|ECK120015386|atgtggcatggtagggcttaCctgttcttatacataaaagcaacagaatggtaacattttatcgcgggtaagccaattgat	-0.889790442787298	-1.3405668939418	-0.627105560078826	-0.996556943827929	-0.910860182726869	-0.504113246288718	-0.646450123276424	-1.33872321981161	-0.90012429601402	-1.39493914183425	-1.32987051573754	-0.656872741804406	-0.754259160965495	-0.870135218479209	-0.848056808886466	-1.49212695556797	-0.842256420835558	-1.00838971454927	-1.41687064009806	-0.0624749525686308	-1.33493687855709	-1.19419030670146	-0.982347663883419	-1.72980170155822	-0.475912179570182	-1.37477589302548	-0.509481792021609	-0.920272450988058	-1.24156018540958	-0.97361165296176	-1.38050294457428	-0.90117604538003	-1.50502117202698	-0.711370528672073	-0.854273643151725	-1.07979332533998	0.211866373569998	-1.60626366265596	-1.15913790873284	0.137710848717773	-1.54975752459109	-1.60352574065304	-0.855467218837909	-0.0068596885869188	-1.45128553086129	-2.35492257999557	-1.67177438761221	-0.420233153402739	-1.08093196114812
7023|3184002|3184083|ECK125138133|gttcgcccggccacatcattaacggattaatgataagtggatcagatgtataaaaaattaAaattaaccacaataagcgaa	-0.394774903018726	-0.0807904092748841	-0.11980372235772	-0.194117857411573	-0.130534607733173	0.308632000754843	-0.369543260020436	-0.00439062257131956	-0.417006901851999	-0.186229536464795	-0.00409025416658041	0.257912171190298	0.0454862948023236	-0.153412765224788	-0.293428380914666	-0.104532604780062	0.103929143462504	0.185782245777136	-0.028422861940778	-0.481445937543215	0.12591989539222	-0.117784554785205	-0.00188573969673549	-0.172241542967326	0.167958500873166	0.113466381401233	-0.0845287209914651	-0.0812467733352945	-0.124373374360177	-0.499781450676795	-0.109001802711788	0.0960791251568511	-0.106151006406307	-0.420825123009996	-0.0778355327365752	0.0848049986588762	0.312027677275032	-0.0558239330635843	-0.0378896823607389	-0.00194760619472205	0.0505937760462396	0.125208273375265	-0.146295034816544	-0.0228179676784343	-0.0528446930261326	-0.358239896530112	-0.308004393048573	0.126433919252783	-0.205977077734081
7023|1297512|1297593|ECK120010740|aatgcgtcacttccaggtggCgtaagcaagattactcacttctgggtactgattacgtgatccaaatcaaatttttgcaaa	-0.00650623857768066	-0.141358672826466	0.0538148157185976	-0.160395172519728	-0.144904717766036	0.00336599848605563	-0.149197246672245	-0.506072126636767	0.0964355388595827	-0.0520507889485733	-0.107292584382399	-0.198539353310014	-0.384141962958669	0.0544056043713967	-0.096008200880507	-0.0147504850433149	0.077407350861651	0.017354788559807	0.0453957019575673	-0.321844239934078	0.0101279479713163	-0.059087317147194	-0.0699370605304273	0.10884406316265	-0.223420526129117	0.0429167890292337	0.0793734212539707	-0.007270748065607	-0.11439243381291	0.343211510656676	0.039463971973534	-0.390613010431963	0.0184454444630064	-0.00926157715263667	-0.126000876542094	-0.366677410768877	-0.949046449956659	-0.090099671295446	-0.266868102228659	-0.00440701832020799	-0.475047939126805	0.164178484878237	0.17787215989733	-0.021182458355167	0.127909214677358	0.0536899446637024	0.00425072102574299	-0.289534203757356	-0.191592344632005
7023|4567614|4567695|ECK125157956|attactggttacagagtgtgctaatgacagccagataactgcgctgttaaattacattttActgactggcgatgaagcgcg	0.049153933051856	0.638594839014909	0.322947666693551	0.0408319992874473	0.230967911165758	-0.156823589730465	0.494717943264103	-0.140488154634016	-0.847043884691657	0.632762141810267	0.511300867453094	-0.366318444460425	0.171210094967613	0.231445828271433	-1.08599419584832	-0.402755787677263	0.248924259068705	0.281886619629651	0.238670830122764	-0.348932623816798	0.437764758631424	0.360904110613945	-0.439760706935622	-0.309661869103669	-0.399092759801362	0.416916060399402	-0.00531316937390755	0.702165185833115	0.977528433828289	-0.121832274469063	0.616607627763545	-0.0549110078773875	-0.077857731358351	-0.472372943145118	-0.938013136925251	-0.744913740281042	0.253237444186642	0.00278650181888199	0.867629995272936	0.140981345776131	0.064161795368981	0.303874432658121	0.361661288117199	-0.00788007257664058	-0.726655463118814	-1.23797465549464	-0.056085289229692	0.474065661454364	0.645167414154201
7023|3245605|3245686|ECK120010007|gacctttgttacaattagattcaatttgaatttatgtttttgaatgctttcttatctcacGatttaacagggaatagttca	-0.260387971740544	-0.395460250175488	-0.126652643654903	-0.362599526810506	-0.522626351439461	-0.11622517121401	-0.322756032072884	-0.238320516903302	-0.384306174158004	-0.202124965749467	-0.328046869653882	0.413695975341412	-0.458882090772532	-0.302081912756054	-0.0188065753810461	-0.490876250314563	-0.244820146723586	-0.0396865455678463	0.0310816977188824	-0.250582637228877	-0.344209911725099	-0.308291525601702	0.152077584878246	-0.173021995422178	0.212316929584373	-0.215700591760218	-0.124954541445029	-0.150046949548407	-0.055759992141685	-0.521762936136429	-0.207124728561335	-0.307968315996988	0.0340708366986105	-0.189557716381215	-0.102648407904792	-0.00425166661542339	-0.203793039274166	0.0565362221662194	-0.159662397470533	0.106211037984169	-0.319377269600969	-0.214339149319549	-0.22366618765956	-0.0318676747220033	-0.0646718522468965	-0.564418444285109	0.0207482938496936	-0.028479021286608	-0.0381944099584148
7023|331037|331118|ECK120030666|tttattgaatgttttaaatattgtttttattggcattgctataatattggttatcatttgCtgaatggattcagtcttaat	0.810387426383723	0.62543933953571	-0.352643726189944	0.0383381948091001	0.188613941743527	1.92088440810716	0.422594675695584	-0.109237092611919	0.635659034661252	0.322399805795103	-0.166880673246617	1.10877748862477	0.18186637197636	1.01787502589154	-0.012678658280484	0.409668084953536	-0.319352793848239	-0.151765744364476	1.13153450833557	0.776974570166089	0.428790895501708	-0.26845349269499	1.13094943321917	0.693063682085166	1.71449611690924	0.317143325637416	0.706231232233873	0.448713054413692	1.01941453016762	-0.217141095636705	0.690404595146361	0.851513032029747	0.224779231780112	1.59204768952249	0.370332393476193	0.466739206870761	1.68561909644356	0.447388117938379	0.953418538583599	0.458223851717231	0.24915470638125	0.652320469638272	-0.291557821619362	0.0849425961576697	0.937797795183489	0.192955425916023	0.261251264656608	-0.0392237202264495	1.11004001957442
7023|4011547|4011628|ECK125157358|aaacctgtgctgctggggccggttacctggctgtggctggggaaagtgaaaggtgaacaaTttgaccgcctgagcctgctg	-2.81336868851838	-2.57399001861808	-3.25206706472855	-2.83551209671547	-2.92520144624627	-2.42845910104135	0.0469770579154057	-2.99993711711603	-2.92362553162379	-3.03970888817053	-2.61939190740994	-2.42612913411311	-0.372355078455221	-2.70633172211105	-2.66040607988073	-2.97236183187883	-3.02350543972576	-2.34657330089529	-2.88456316248014	-2.35934611069764	-2.62128768711322	-3.05881502723916	-2.54182121214275	-3.01392094999513	-1.03338989817695	-2.80185407983123	-2.67774157442136	-2.76827344250065	-2.45322296757073	-2.53157181967829	-2.07239255848108	-1.89667151069442	-2.70851699870232	-2.76427775749755	-2.80886885209777	-2.42942714928477	-0.0507263846188276	-2.71360089667607	-2.50147506387531	0.0611243859871974	-3.05477233472281	-2.64817964572666	-2.92394975573038	-0.00712109115183148	-2.56913456994653	-2.53936040385346	-0.485916373411622	-0.0092310046379	-2.5026761128791
7023|2313657|2313738|ECK125109864|gggtgcaacctgtatcacacccgatgaaagattaattagtcaagattatgatatctttttAacggataatccgtctaatct	-0.220369072127196	-0.188865804066406	-0.491793619215311	-1.13058825714249	-0.755860427049871	-0.417785373814261	-0.484454119528039	-0.843185988708852	-1.67324545307628	-0.903260328168843	-0.0163448735752323	-0.0692283695531916	-0.397724759136249	-0.640103505101193	-0.848329349966269	-1.29080682323413	-0.504982305565187	-0.144051897098308	-1.5615047159546	-0.150952634714703	-0.240011822598402	-0.735269914367228	-1.15727200374681	-1.41320410632182	-2.65023425034479	-0.60950471943942	-0.829799305267337	-0.467778563219961	-0.496458539755919	-1.19129200739855	-0.0889398011935821	-1.60210846321833	-0.392432246004736	-0.203656798139307	-1.27678416444621	-0.47737701525353	-1.54611707101478	-2.18145043017015	-0.436090691806524	-0.150789525167563	-0.465216224218145	-0.358212636539383	0.080067810233876	-0.031725141034474	-1.57187369213021	-2.04413631959861	-0.582094407132859	-0.55399970096365	-0.512581097142497
7023|3107177|3107258|ECK120010188|taagcgcaaacccgtttcggGgaagtaagaataccggacaaggtggaaaaccctgccccatgagatatgggtcaaactggt	0.455867401061028	0.574215811248197	-0.400623315116449	0.148411046247857	-0.0575809287727565	-0.00242658219425201	0.082233685771895	0.017323522809036	-0.545326617931515	-0.363698095047251	0.24671015764493	0.302275710270393	-0.179754452205514	0.203614387186665	-0.270035951793238	-0.155945015607542	0.111787406013087	0.517317871586939	0.391183192923894	0.155148978915356	0.384149067129528	0.102686789443157	-0.206290124694853	0.357808398485317	0.364374491887007	0.452999101478882	0.0386762795896465	0.286473075151179	0.269163515590404	0.284300721824461	0.153870472716359	0.655502102053908	-0.012473694708131	-0.0491266863981805	0.266626939729914	0.25718382333592	0.226871187216974	0.433405903103669	-1.13185832564176	-0.253316733916588	0.027542998755805	-0.461507362544024	0.07943214072642	0.00709648307541755	0.6662215526771	-0.080680859738876	0.128389482783562	-0.099001341832033	0.285616642609494
7023|4258035|4258116|ECK125157722|tcaaagtgggggttaagaatGtccttactttaccatgttccaggaaaaacaccgagaacccttattgttgccgtaatgttg	-0.0406267826145608	-0.13949704529511	-0.272658256059182	-0.115025061752627	-0.0844078559675032	0.268243111130633	0.0393789667530972	0.0192032211896192	0.196635582434422	0.0339083063398884	-0.130877875385612	0.0137565323325577	0.0985710682612136	-0.181722232818654	-0.0656431032613687	0.031894442884834	-0.0836481299497024	0.101290088570568	-0.159960653794312	0.0820055098756615	-0.0266064213003471	0.1755105515478	0.140224020897347	-0.0801490160731827	0.263775930206821	-0.0404305266148005	-0.14956315263361	-0.173786227787612	0.0643026094248693	0.198898528461088	-0.127646793731807	-0.0170901602883246	0.043771735839342	-0.0759864675292663	-0.00662377666475021	-0.124186830436018	0.248888479362642	0.162003144470013	0.0340900661505578	0.0553951545566644	-0.242284436812153	-0.175268907901302	-0.0154569410027511	0.00661265795464107	-0.033992559889972	0.032355680035753	-0.238067660799558	-0.204227451561226	-0.0115201697849766
7023|1355814|1355895|ECK125136870|cgcatccgactattacgtttCactcaccggcgttctgtcaccatcatacaacggcactttgcgatagcggcggatcagata	0.149826132591887	0.166629776110306	0.360808461478422	-0.519019477403911	-0.061472642929837	-0.163690227528533	0.0499237234249367	-0.116825661810599	0.183015892765399	0.125606738465677	0.121076156267798	0.0764862208988236	-0.0059645756793035	0.196122314050688	0.436831383168465	0.216246320170606	0.146984702264227	0.17542172107852	0.227137014099927	0.176632683221868	-0.104666472222334	0.336564236501616	0.106907277525234	0.149315635756226	-0.730822499627157	0.0716256069669355	0.251488944558741	-0.337311467619953	-0.305555157035411	0.620978699352682	0.055728721145811	-0.145221409908816	0.141093290853969	0.107774711824648	-0.306795335812252	0.178238853390181	-0.10252504700808	0.19157631724866	0.00433641756927851	-0.123770507535879	0.264649090591864	-2.83475278893596	-0.200920311393106	0.00395259635605154	0.415145283989978	0.049169010302657	0.301101129768764	-0.541556112145867	-0.136534235221219
7023|1910622|1910703|ECK120010336|taacaaaacgcaatatgcgaTacccacatcgtatgggttacgcgactattttcaagtctggatagtgcgtaagtcaccaga	0.143531635141853	-0.338987483501267	-0.321540483458118	-0.330311087676549	-0.1015341773937	-0.681818840361387	-0.0867934292584735	-0.371089827453113	-0.802252685444014	-0.17869833621929	-0.417544941924161	-1.10335724851563	-0.104597006510994	-0.00730817415044558	-0.539660678447186	0.032482395982484	-0.0168814610720616	-0.176801783325753	-0.465035745764906	-0.350340142629729	-0.287830709481813	-0.187634879505048	-0.0982233258453424	-0.140057207359366	-0.567558088686847	-0.183335095957602	0.00563624685587937	0.000934561179952241	-0.171177130146396	-0.368890919217264	0.0803692813925958	-0.129211265673199	-0.0488023388958561	-0.193281665441923	-0.0800350497329054	-0.227683177901847	-0.150586118510701	-0.251953694280536	-0.130043363738788	-0.000183926463052	-0.34310418445951	-0.044963878091162	-0.0668751428958648	-0.011396499821661	-0.831483482051775	-1.53790953180611	-0.199828904355496	0.135960425199474	-0.354125075337732
7023|457271|457352|ECK125153750|cagcaggcactgttgaaactGatcgaaggtacggtagctgctgttccaccgcaaggtgggcgtaaacatccgcagcaggaa	-2.05144758208625	-1.690375271093	-0.719353234191031	-1.30072407721458	-1.17696656047307	-0.787844263682862	-0.534339427351841	-0.589117446397321	0.12849296030198	-1.32762429178287	-0.854220993332644	0.214504153244102	-1.2578736915736	-1.4987710013232	-3.32813527714544	-1.87004011208025	-1.38477750396664	-0.666485428937796	-3.37475825003263	-1.14018250136838	-1.30070403132704	-0.24023255996643	-1.75753611524947	-0.891171950322571	-1.07920230332449	-0.199471667105022	-1.77004633177772	-0.732325782355987	-1.88555520518053	-2.77676714757667	-0.505448251595355	-1.6636360045843	-1.68284372133793	-0.917096183667315	-0.717341909076343	-1.39692925434724	-0.101777127600284	-3.15194341403791	0.262862085227147	-0.308574314568745	-1.20396624969836	-2.12629230020694	-2.1058424614235	-0.0489951546103571	-2.65593649524916	-2.76878599402659	-2.36053078716504	-1.02335801737348	-1.41248260501342
7023|4057486|4057567|ECK125157431|gccgatgcgttccgcgtttctggtcgtggcgaactgcacctgtctgttctgatcgaaaacAtgcgtcgtgaaggtttcgaa	0.0916118434729985	-0.451342309560067	-0.141922343667601	-0.135225705617784	0.202557082021273	0.369362145101854	-0.294873334528307	-0.0527286229705845	0.249908810766436	-0.258375477762015	0.545603246296367	0.700025636493906	0.275589712070545	0.21271019927054	-0.131564941380187	-0.616337847407421	-0.643043897310141	-0.076947792038952	-0.267209131112546	-0.134628862474138	-0.162343299542948	-0.201248101931084	-0.430068152533065	-1.57243678518397	0.183818422007444	-0.0487400951945958	0.186692079197967	-0.0087291300808785	-0.435793645655706	-0.275926006360541	-0.444221648810812	-0.0347762542933351	-0.121988228962882	-0.197318383931276	0.034632857545555	-1.04089284185468	0.608577951639089	-0.852348164393318	-0.1051021527777	-0.710911194522562	-0.155495969998724	0.205067700698553	-0.230726253577831	-0.0389269750227763	0.950480975773302	0.315849129808446	0.528559173050756	-0.299188913443188	-0.865903253717565
7023|3603797|3603878|ECK125137797|ctgtctttccgcatggctatCtgtggatgcatcgtatcgtgggccaacctggcaacgctgggtgtttaaaccgttaaccct	0.608280046442891	0.95384601379344	0.598365011429145	0.994372200203872	1.29205567437493	0.543604607983567	1.01332955315523	0.866349326160711	1.15888715142334	0.829009143256239	0.610850488061917	-0.421952153718392	0.972428670195046	1.39012489902021	1.14986056612379	0.767707703171979	0.523554122152882	0.426605338645757	1.09852094597327	0.890733442131741	1.10288667427242	0.698545295560022	0.860367024289731	0.853715637390425	0.574092377747072	1.0574059885993	0.219386312868925	1.06488356561152	0.859963294291669	0.555520336315011	0.457055034768274	0.280638972928958	0.452656216465819	0.681956241670131	0.846597698167384	0.986522611154416	1.05282429795236	1.13015810399015	0.905033520225769	0.1962211530529	1.03749652291511	1.15405879622229	0.551620118122951	0.107764989398593	0.831786319505622	0.924769690554783	0.5785003921441	0.841650984721006	0.736896183517042
7023|4610342|4610423|ECK125157971|aagccagtccagcggactggcttttgcggttttagcgaataataaattgcgttactttgtCattctttcacaacaaaaaca	0.271746719371863	-0.155626143956902	0.166272027143614	0.0633244235026755	0.27597780725484	1.15632553796383	0.037957530397909	0.178661450470702	0.0849084983711445	0.0118384985746385	0.547681158910187	0.848450090026554	0.0341501125244455	-0.0699424904081948	0.279965305942521	0.276552373085654	0.428739066290523	0.143068915683563	0.150888305371732	0.219017439162215	-0.115468442639603	0.203586261306913	0.0863398376900715	-0.116880456341952	0.574402839906741	0.168169488204689	0.350799554082048	-0.282152511897523	-0.0242112987829422	0.103269892528897	0.00922683617388149	0.289941298623274	0.0651558446279095	0.503089717396316	-0.158215677981273	0.166484951959709	0.122973669075032	0.331041958986068	0.390224898181913	0.329624408796563	0.236713209284807	0.3709689110616	0.289657429389578	0.0108811121344192	-0.2420613335711	-0.452497177425641	-0.0797157798121335	-0.287834567281205	0.244288098994598
7023|2720249|2720330|ECK125155871|atcaacgaatttacccatgaagatttagccaacatgacacagatcgactacgatcgggaaAtggcgtttgtagcggtacga	-0.420215380885542	0.238913387621043	0.10847482596171	-0.148515437256647	-0.620620821542242	0.212585968454322	0.371756837628708	-0.865915143213242	0.4005446273707	0.146682981136515	0.001865802670692	0.40827315142421	-0.0627409080324955	0.227500568357096	-0.740757520804958	-0.267611924062768	-0.635135688294105	-0.443583205409245	-0.278370995814915	-0.637790006685518	-0.0980121463813055	0.259073062884744	0.208075270085359	0.330904959001185	-0.253925945035806	-0.14573335797707	0.0026342908201635	-0.676988911282306	0.0787018593217395	0.179186291047121	-0.402442679022212	-0.0563229742553725	0.150833162414732	0.239287027889188	0.195352389931367	-0.424273584444204	0.592966155847068	-0.04471534771616	0.662168915700463	0.880304862610495	0.234333013010244	-0.264824086774586	-0.361017326606932	0.0104475036689457	-0.286953302459367	-0.245359527732168	-0.171080876404186	-0.472737158962405	0.0331234337930185
7023|2403337|2403418|ECK120010536|gacgactccaggataattagAtgttgttgaatcgtgtccgttgtgaagcaatggaaaaaatacgggtctattttgacagga	-0.514850415341768	0.228771396662172	0.509982408344212	0.52053194981586	-0.16830426254645	0.916855503600005	0.0263909737087273	0.264774778513751	0.348542040884225	0.361976225109682	0.462960042114332	0.406079851496586	0.850921536865467	0.67814619469943	0.151524520569941	0.390417697720023	0.219992395884297	0.188374176503725	0.050239118710135	-0.997093494778079	-0.0157260611617775	0.141310232722057	-0.375852462051616	0.224696438883952	0.597872588770934	0.589407854625829	0.177827099781059	-0.559592633682303	0.353872060991632	-0.257787237845691	0.349521938830201	0.99780408111401	0.291723976722358	0.258717720796893	-0.275361754144359	0.687476219952141	1.18842436730237	0.308343283278492	0.380062572757394	0.417999582876676	-0.126379802747255	0.458050945114861	0.0710693926600645	0.066553258508456	0.429395607550015	0.112677868697229	-0.104344915021579	-0.00911687990168053	0.519513840290556
7023|2559864|2559945|ECK125137386|tcaattgtggaatcgaatcaaggaaggtggcaattgctgccctgcttcgcgtcatgcgtgAaccagactttcaatgcctgg	0.335302516570405	0.455843673663335	0.225656686132157	0.123722239845976	0.532051246462434	0.41925943492419	0.461087103067883	0.539664487773341	0.4234231673254	0.391233072994691	0.321437017957887	0.0565909067674448	0.0698432907975575	0.185689190840964	0.670126836958784	0.0438990134827216	0.400855955167334	0.231166072264759	0.147749029295028	0.0492182561282604	0.308553472039474	0.353845677845613	0.352917328985917	0.207351858328214	0.175558306260378	0.149218745007473	0.318488217902388	0.299006305866372	0.216005671988743	0.517076855601707	0.244665089782771	0.174433768057603	0.00817659615544725	0.0171514929530011	0.0441558410034424	-0.0273421717575715	0.548339512920242	0.29247649149311	0.443627962527457	0.180771595594584	0.515225234184189	0.34628867549851	0.414123639786797	0.041350109473656	0.124129415669975	0.452121397091487	0.142105295203555	-0.022915046128429	0.382665310118282
7023|707399|707480|ECK125095196|cttacattctggttacagaaagagattgataattcgcgtcgcgaaaaatagtctgttcctGtagtcagcgagacttttctc	-0.111346050858842	-0.44348419493729	-0.68730637101594	-0.745643260849119	0.150738044706585	-0.259468116083168	-0.862956498464938	-0.822371034344078	-0.990829719414417	-0.730132489271485	-0.515222730586958	0.546560519106646	-0.455410887972146	-0.367470185926543	-0.499523987656597	0.0021034823961725	-0.258626413039592	-0.587053321344459	-0.950238446913932	-0.252298169089111	-0.213098786847786	-0.606497445194742	-0.851957858856175	-0.940525770092438	-1.06209807624105	-0.0880541264356567	-0.470322759441777	0.284197350862649	-0.226850197298977	-0.560149268802126	-0.717666185723643	-0.595561406663409	-0.057287620023239	0.213090489542663	-0.534273845393287	-0.5090376391626	-0.451227786922038	-1.66249918734983	-0.272110802023418	-0.204245460518294	-0.262571969097843	-0.0365641636589981	-0.273393993583548	-0.017485401974735	-0.747356851487955	-1.78465295489716	-0.218235105207386	-0.385599561608013	-0.50002912354031
7023|2391752|2391833|ECK125155541|tccgtggaagacgatgaaaaTcatacggaaggtgtagagcgaggtcataaacgcaccgaccagacctgccaccatcagatt	-0.423347538276373	-0.1244774308542	-0.731045205060627	-1.85807634138923	-0.529251116129684	-0.415891777322788	-0.430571636546318	-0.0497075982179365	-0.437442557215695	-0.379311641347849	-0.557545413471807	-0.401880954352595	-0.319281142067067	0.126263972650429	-2.22092674286098	-1.50825992922969	-0.681058201657775	-0.848871336913768	-2.32842159366338	1.11106543080253	0.613952854628204	-1.43733363793059	-1.78162386115633	-1.07420109248791	-0.780870187603821	-0.461468386219991	-0.56719386613268	-1.14688483878787	-0.249307008745522	-0.33052483521775	0.00468649445120324	-0.258224083287401	-0.343567509620315	-0.105445946414607	-0.224030701141075	-0.618567033695446	0.657910993574085	-2.45845787214444	0.0257522658650205	-0.602715414892781	-0.943544812801709	-1.19461526774178	-0.301889480574907	0.00783057743922455	-2.47377537166157	-2.44043471832131	-2.00990730470166	-0.109426362191089	-0.600992281523892
7023|393625|393706|ECK125136476|gttaaatatacctggtaatattcttcactccgaagaaatactggtaatttaatctaaataAtgcccgtcaaggatttgacg	-0.019740038981914	-0.172937918756377	-0.386747355985109	-0.104867548719376	-0.163192807132994	0.116674953774518	-0.0943123358052285	-0.336033167925473	-0.195384330907672	-0.133858844396641	-0.253064137660371	0.0807097849346764	-0.219630495909096	-0.0470611542884647	-0.0734210998822009	-0.45383802172334	-0.360092179780606	-0.283779213733781	-0.0565914092072122	-0.264099613470522	-0.100412891182586	-0.275363280600724	-0.0216976753908514	-0.119336717349948	0.131423395417123	-0.088380478687916	-0.392997934237625	-0.132952662090451	-0.235531415391823	-0.0277468722163956	-0.293531532983653	-0.407709889566374	-0.331477922330681	-0.398804048618671	-0.0485341416292467	-0.252381478929418	-1.32440565836158	0.125705685185977	-0.220333204846483	-0.0763418958973246	0.0152659500287534	-0.144520953527265	-0.132607116452051	-0.0278791493397018	-0.0955493665012154	-0.32182169093062	0.163157832097946	-0.242277050433148	-0.203176023156724
7023|914280|914361|ECK125136668|ctgaaggccggggcagcccaCatggatgtgggctgagggcgcgttttacagggatgttacctcgcgcccgacccggtagcc	-0.086516165926261	-1.03788342742135	0.00665168023543985	0.0104437261164485	-0.271385402465212	1.46123373351878	-0.192099972549979	0.597648792525304	0.680691871822541	-0.336613806108692	0.147183328119788	1.42210857728424	-0.36593017328542	-0.451099142021276	-0.072570584541717	-0.50414808729381	-0.0537542441160755	-0.366696134857711	-0.172801046889947	-0.148640200807764	-0.199513447597148	0.0532219265104	-0.037968820617034	0.070240941900653	-0.13229848320682	0.201031086475155	-0.257244035365042	0.412614484730958	-0.600995685277556	-0.027038641912011	-0.293374873941499	0.771716188731523	0.461318502669423	-0.245176726559751	0.27464099093123	-0.184222528460383	0.0888008729365211	0.166084645083217	0.144122150262325	0.59903162350614	-0.565354942267671	0.128110254292451	0.100120437897342	0.0109259069815517	0.777168945446836	0.366807348685172	0.112739909571726	0.0115144518602107	0.00643394341263401
7023|3783303|3783384|ECK125157081|tatggtactggtgattctggatggctatggctatcgcgaagaacagcaggataacgccatTtttagtgctaaaaccccggt	0.000561141461634806	0.138565496100678	-0.044034435984561	-0.17020323444993	-0.190607721692262	0.388987048081164	0.132086177266788	-0.112955990233747	0.260642804084555	-0.199630253028209	-0.184246070392681	0.253087368763632	-0.245298811714833	0.000868874395233188	0.123113742053261	0.0508000807855994	-0.0422829918850018	0.0962565392659878	0.10660420713011	-0.151544959790732	-0.145586032626371	-0.0851824588927944	-0.0284533452721759	0.0831312413781283	-0.540705558748945	0.306137300898081	-0.0505316225450442	-0.270367209393809	-0.191677805226601	0.0026588309737924	-0.00228422152895891	-0.118221178800125	-0.101973152931421	-0.253154891779851	0.296464411298028	0.0327689349757397	-0.76219545781445	0.230440611361022	-0.142646199596207	0.319638039965738	0.0770646203013925	0.0293830306546272	-0.0400868851374549	-0.0353904474516699	-0.0358081226245866	0.0285168306717702	-0.000223227015059801	-0.223746011729901	0.164940014107131
7023|2764669|2764750|ECK120016716|cctgactactgtatgttactttatcctgaactacgcaccattgaaggtgtcttaaaaagtAagatgagtgggttaggcatg	-0.234232946121872	0.091187130158981	-0.149166183554307	-0.157470759748426	-0.206959929275825	0.0355673403355704	0.020516322231236	-0.032991759907537	-0.107321366457173	-0.222652060362743	-0.0633719087252166	0.475554919141921	0.0487884576302473	-0.129281340963879	0.157900520627593	0.152442107691995	-0.104502111055889	-0.0801808535434889	0.302094569899745	-0.341473443076091	-0.0725394864392917	-0.501636698360458	-0.530291955986613	-0.0785308947882642	0.679531916719002	0.223902619490732	-0.649652144446715	-0.115134874211153	-0.23552108662482	0.189037191658411	-0.316055706255597	0.533596545150911	-0.0861484393293571	0.17458268928813	-0.277229597470847	-0.323583298661491	-1.61493220805128	0.378558649872679	-0.125736302280566	0.360415726536877	0.0976067487816985	0.0378074241548488	-0.284384497808418	-0.0370380434365318	0.52542346187129	0.225531828275397	0.0807932008876105	-0.159234468396844	0.152000517318247
7023|1825073|1825154|ECK125137076|tcgcggtagtaacgatccacCcagtcattgagcgcattaaacagcgtatcgttcatcatcaccgccggattcaccgcccgg	-0.425353510469685	-0.385787611480355	-0.664533365106036	-0.342259715883418	-0.237497874426088	0.372847987490385	0.516244019450275	-0.468850035187537	-1.64427930964572	-0.630196107240248	0.353441019295504	0.340122014545371	0.24955506937014	-0.284018255078352	-0.275093171835046	0.186636624086047	0.436489814401783	0.037533781849954	-1.18476914355807	0.0883534907625056	-0.723538966849359	0.0818201166568528	0.0223446454701041	0.407539528927921	-1.16505409407973	-0.708190058995297	-0.35178575020677	-1.18157666214673	-0.616354159086696	-0.927122866271045	-0.370686901691173	-2.06984814064561	0.0011372853158185	-0.1824360489582	0.454348993056446	0.661088074022453	0.434807556517962	-0.246714071323183	-0.725092452636035	0.724226017976028	-0.628727623935182	-0.548025710063465	-0.630767041473701	-0.00344224398611804	-1.77191087493788	-2.04175626781436	-0.790932869680132	-0.142322275699905	-0.462105393898955
7023|2836016|2836097|ECK120030663|ccggggtcagcgatgcacagTcctgattttcctgatgagaaaccacgcacgctacttcacaggtacggcaaccaatacatt	-0.055783832792773	0.313672044938384	0.120219335909757	0.182376786085511	-0.0926562709003106	0.000378311428602869	-0.0146403807881827	0.0284818231317113	0.207974097701454	0.326225808090412	0.0314060352875495	-0.712794352431729	-0.163102190044045	0.17169370649996	0.360697751419324	0.0622627237981199	0.0760443182981779	0.0522268105525795	0.362771727576045	-0.100904845882253	0.141075389010656	0.134838037217332	0.242319041911644	0.121048379176187	-0.0778603492572372	0.081291630853726	0.0636956803106739	0.158712678934598	0.0529224700882279	0.261343588554222	0.0195164114222102	-0.257167310130558	0.161632798529226	0.158667724938203	0.185346653479943	-0.141915011335978	-0.855878349554049	0.244276070568204	-0.103808438010892	0.023591473941443	0.0599881425533608	0.14497534272935	0.0886897102968876	-0.0288786592616802	0.302078984983727	0.352669998211719	0.0382961482042396	-0.0617996421331981	0.181637977060021
7023|4497533|4497614|ECK125157932|caccttgtgctgatatgaatAcggatattttatacagaatacttttcagtacaagcgactgtattacagtctgccatatat	-0.0985071295450505	-0.229715832534958	0.133457040107075	0.145183786175174	-0.108286898818264	0.463696032094749	-6.69292500922643e-05	0.084539898545044	0.20505529933311	0.12713057455011	-0.0153053776099686	0.295921851763508	-0.171029760550188	0.137587777785656	0.139285616181537	0.0550648621071774	-0.0485180558286939	0.0893157984842654	0.296178895447709	0.0480348360076172	-0.00190823329741407	-0.153309159919238	0.106572392836769	0.106340966545019	0.11920244874064	-0.145060862898759	-0.192943729970788	0.0505147097881073	0.112392432350291	0.190954391288014	-0.0641833652763182	-0.0457780762992334	-0.180787120821436	-0.0614922905672644	0.124845435803365	0.122430539221599	-0.359874585913296	0.177973222549463	0.0800542720863171	0.287857619539504	-0.0219364858706223	0.0135925371226849	0.0431484674001829	-0.0168887716661964	0.186517329191614	0.33647774616192	-0.037797157943511	0.123457604248745	0.0527838704876571
7023|2848801|2848882|ECK120010518|gccttttgttttgatctggtttgccgcggcagcgtggcggaaggttgtaaactgcacctcGaagaacaagaggccgaatgc	0.431932078617269	-0.723141201100131	0.241675815990209	0.148845510025863	-0.909559497008659	0.822589436205426	0.705060677688865	-0.206089737326205	0.284087299168051	0.534116593905162	-0.297576268794867	2.43414259770572	-0.797597794772774	0.169074126877999	0.431625300442838	-0.930457676783801	0.404825110585848	0.149995233117585	0.368222075143667	-0.465022008459272	-0.474399919467377	-0.400251770489822	0.514012424724077	-0.694813362817512	0.851323979652467	0.165572026118133	0.507802968393777	-1.31269013317678	0.29100371086779	0.611631413502752	0.135131197103645	0.518839565149529	0.190187131482446	0.45295059412048	0.381073421876415	0.225401650061785	1.89419438467891	0.372833218008689	0.565788271349883	0.755532410555639	0.542777069450354	-0.654669384913524	-0.346813580648975	0.069612486929994	-0.412879635290906	-0.495936831360893	0.111339460893817	0.0499234575569805	0.151357384794426
7023|4331480|4331561|ECK125138022|gctttgagcattaaccgtgaCagcagagcatattctttgggcgtcagaatcaactcttcaccgcccatccatacctgacgg	-0.0332145146764415	-0.517124386707871	-0.54831894444318	-0.517636849365972	0.274246059117797	0.60802983593129	-0.21600676362114	0.232377757238629	-0.685199424253559	-0.634593161984281	0.091504588508289	1.03980911454275	0.293702426911066	0.403599264413722	0.047776528289321	-0.38929175345059	-0.0849434629351	-0.129461878085075	-0.193755931454675	-0.226788725465258	0.345138805119501	-0.433322679787425	-0.331634027358923	-0.034196988081684	0.11737210293718	0.417103310362684	-0.842105626805831	-0.569196511957509	0.492400611610672	-0.100919702558053	0.093000784716884	-0.422894196849762	-0.230306766034083	0.01035138518417	-0.261104662576728	0.164306237109464	0.449048703768269	-0.587089449143307	0.160126059165658	0.571810192164989	-0.459394201800652	0.193449660801024	0.0228458835081065	-0.0097500488775387	-0.30188426650853	-0.470562271543934	-1.22976579439364	-0.279734550559014	-0.063675191293658
7023|3248936|3249017|ECK125137646|gcgcgtatagcatcgaccgcctgctgaataaaaagtggtaagcacgcgctatacttaacgAtaaaaaacgaggaggaagct	-0.0959778630559935	-0.076348134747112	-0.222970505483052	0.274856059640883	-0.191858307070567	-0.938172217130759	-0.383867039074439	-0.26955955988901	-0.609366252344671	-0.507642673618967	-0.525523943654084	0.0144186180727983	-0.011815964499891	-0.324193535352493	-0.51714125933823	-0.402099910941811	-0.276580559407835	0.0262089632432225	-0.336737391535074	-0.492840509782276	-0.0886242329585495	-0.0233708685396515	-0.262309902071161	-0.10808504334571	-1.13311973268767	0.105439309886787	-0.589769060239055	-0.145145298148393	0.0474900810048675	-0.417916726593096	-0.149850358227548	-0.534057105317918	-0.125461871771594	-0.162557527965049	-0.453696080789737	-0.0651123941445905	-1.22798698537838	-0.494316474008572	-0.077655799344241	-0.238426271691887	-0.057708987272782	-0.203750821816784	-0.469470008671616	-0.0290995093643722	-0.292733537050628	-0.741646435734583	0.0248277185684295	0.0127193945382635	-0.323015480248899
7023|4255050|4255131|ECK120010131|ctctggtttattgtgcagtttatggttccaaaatcgccttttgctgtatatactcacagcAtaactgtatatacacccagg	0.383744005809134	0.204227870205516	0.178695266502945	-0.0491049952627515	0.554354206449277	0.252243845658656	0.174282486504337	0.249862231388673	-0.101233587867567	-0.287509473954545	0.767561345339224	0.861139885597935	-0.12260536925544	-0.166939359966282	-0.078303457399131	-0.010335591528096	-0.301371628665107	-0.186839403775265	-0.036103662205095	-0.16589327962031	0.134425203053952	0.420458399147693	-0.0519845007401015	0.358698651413628	0.119003552665485	0.374145588540242	-0.122032162199474	-0.00156906730658798	0.144809964322814	-0.08734096775746	0.303995747096921	0.693041466434494	0.361332672452413	0.479624132361735	0.190562959177341	0.0719918198666915	0.91167107392576	-0.122312784392214	0.0262261498596157	0.388889420041809	0.405105148739544	0.587185970114485	0.167905666880844	0.0683361911339847	-0.43477022896077	-1.00594747000008	0.164843847239349	0.486818697813683	-0.531837214219175
7023|1449502|1449583|ECK125095202|cagcttttcatacagtggatGccctgaaaatagatgtacacatcatgcataatgtgacaacgtcacaaaacttagtgaaat	-0.341958324475637	0.12406587006621	0.0547280963557915	-1.36427652946076	-0.476336015454106	0.427978156961356	-0.547430391585022	-0.657529697171761	-0.164649825569115	-0.113680101245345	-0.650283613356003	-0.490902484427684	-0.250554829794353	-0.279550536143295	0.0379213234125441	-0.725410017540718	-0.196447869965132	-0.569490481138678	-0.453730576311414	-0.334319673895881	0.2962984270387	-0.008117940424178	-0.679026512849191	-0.281138920469292	-0.0938145738925805	-0.32219630652365	-0.369962808864473	-0.550002769528864	-0.76589396714393	-0.442601122074571	-0.640806392583267	0.196615843568792	-0.198762234298024	0.0261258569263915	-0.317762756006306	-0.446458137682108	1.28235767959964	0.714209022067522	-0.801541941153371	0.224334835399207	-0.831459638021015	0.018306861927661	-0.306398465162828	0.0591031849240476	0.236793456010909	-0.51399439285842	-0.835883433180256	-0.129823608946519	0.246977675099007
7023|2031454|2031535|ECK125155297|aacccggaaaattcagacttAgtactattatgtgataaaagtcacatttttccacattggatgagccagtcaagactcaat	-0.0659944672062826	-0.156346952395806	-0.0139437167556797	0.158405469294617	-0.111912574765301	-0.468263791147858	0.196916830856158	-0.0760843597652834	-0.292604480467272	0.0190660658196927	0.0646393662277287	-0.816331958221904	0.0867497329119821	-0.0356043161922931	-0.0186229288112651	-0.138908553965756	-0.129697116844887	-0.20791771151142	-0.236026361818033	-0.124152999480645	0.127310585023104	-0.0475305659924189	0.037859177433339	-0.0362859401288156	-0.144378935855763	0.0279287822442919	-0.178246598981452	-0.0120629747368273	0.182947045045704	-0.0138797951788884	-0.0672916014387268	0.0240097880005338	-0.0993350832690119	-0.105473817596697	0.28920403817877	-0.0651189962788603	0.67236796583139	-0.670339480054184	0.107377390600318	-0.291878345794464	-0.167754784578056	-0.0861731092910262	0.0168955647104774	0.0254139433133706	-0.790471787557396	-0.668330405216517	-0.121969226417776	-0.279871996868047	-0.174723130528787
7023|431295|431376|ECK120010293|ctaaatatttcgtatacagaGgagcctattataaaaatcattgctcacaaaaatatgtttcgtttcacagttctatcattt	0.217243663894203	-0.0595686537404827	0.176677815897632	0.0283466080279153	-0.0351799242152527	-0.240624706418606	-0.13403820343995	-0.35662249156526	-0.033084696588917	0.140485712382695	-0.18487223352217	0.358569592640307	-0.032887493503557	0.293545963037827	0.4021457152218	-0.160952054407354	0.233317393725353	0.291144206211514	-0.0123495354215727	-0.263699044226892	0.334592762329907	0.288207963124488	0.356519515248415	-0.189134579771528	0.222827354990032	0.298861893886633	0.209055758198802	0.0341199682428868	-0.0634985229826382	0.32037646485886	0.213208077160288	0.448949980783887	-0.250976808138326	-0.124638505225368	-0.611490159628621	0.373925770391785	1.04989377115017	-0.00527861240010567	-0.0541039797027797	0.379235553105192	0.215893364158201	-0.0819204545572713	0.112351742590213	0.0336002387818889	-0.378041853847367	-0.359132700826591	0.144103576398267	-0.35909736983052	0.099936054681767
7023|2102610|2102691|ECK125137213|ctctaacaacagaattggcgCcgactacgactccattaccaataattgttccaggcaaaaccgtcacattctcacccaacc	-0.404218481595931	0.171671082801413	-0.136281165022149	-0.216451918196301	-0.111859663061144	-0.018116119761477	-0.2943442572099	0.0642396543146615	-0.33282684708111	-0.803777761253367	0.403745940189397	-1.31699053905914	-0.429040489302304	-0.647587822343172	0.210945010210816	0.0765738204012775	0.272873054744535	0.371562368508298	-0.121269007597224	0.26988392052037	0.00521892550830899	-0.28634672985965	-0.162617571911612	0.192438472552962	-0.694326486814159	-0.00435347027904251	-0.234008269512333	0.123450810996744	0.0203291206485595	-0.541903022411594	0.330164385806326	-0.4737189049747	0.135415710099439	0.335834207580603	0.0759622366666111	0.0427197833749904	0.068262083105461	-0.0928965436335515	0.154090271466521	-0.075976210938539	-0.108530521879366	0.195252203602339	-0.235400739384654	-0.00708584286131856	-0.0346160439926355	-0.211310394079402	0.016044261713032	-0.371383755456906	0.269989643300046
7023|2729334|2729415|ECK120009869|gctttttctcagcggcgcggGgtgtgcataatacgccttcccgctacagagtcaagcatttctttgcttttctctgttgag	0.726396586464282	0.364331701731593	0.12754603016685	-0.922687731492942	0.191883490395907	1.39217573222282	0.525295922696607	-0.265970643288515	-1.35818260610366	0.151716997265579	0.493947341348427	2.59664904010139	0.439243543068977	-0.313477196545175	-1.35277257126649	0.243213095731568	0.815078023139096	1.44447377829015	0.26648621310042	0.55985772402995	0.688052140542503	-0.386476040382435	0.0762094303561562	0.613333072208028	0.397547293746509	0.4708061603092	-0.791810478298951	1.03299596429655	0.090491575625318	-0.533887258044765	0.714353979271427	0.303901328665125	0.611671094614974	-0.613809382864293	0.39861866607493	0.764108308127422	1.40208995684163	-0.675446159829008	-0.137507539316902	0.328132336695217	0.0649139031554485	0.451894772970342	0.180347441570216	-4.91599154065936e-05	-1.14612164193709	-0.75772526260724	0.924372964493567	0.243481307108226	0.722398133620349
7023|2400423|2400504|ECK125155565|ttgaggcactgctcaagaatGcgcagactctggcgcagctcttccactttaagcattacgcgggtgtagcagtcagaaacg	-0.042226469984563	-0.551191605542197	0.059222841972813	-1.28599064136667	-0.132785490300136	1.03747075676621	-0.177401033243233	-0.515313571835067	0.0583878122779961	0.252807966971456	-0.940154438854349	0.177939610741221	0.046393618214183	0.143542835150667	-2.83691303241646	-1.77877429392336	-0.00418609821657	-0.0863832902842625	-1.78772392660828	1.95831351676859	0.0976046617138703	-1.57043013722522	-1.61316303963538	-0.989679465167154	-1.57716476651564	0.206963271052482	-1.70442675508774	-0.704698517722289	-0.803711319012874	0.136396050070323	0.109751420750334	-0.194942709413921	0.365590753247431	0.351833428482419	-0.447481387126496	0.277306808812627	-0.0099549833912509	-3.13230889754718	-0.186133702572353	0.330204810033599	-1.07104028040729	-1.04285695142475	-1.00208543523949	-0.00720988717852342	-3.14725504826835	-3.23965147679142	-3.37511438449539	-0.358116783297634	-0.348177734180162
7023|1136287|1136368|ECK125154443|tgaatcgcgaagtgaccctcgacagctgcgcggtagcgcaggggaatctctcagtaacagTtaatcgtcaggccaatgtca	0.394206864561677	0.297420857073342	0.0568279343659899	0.358212389810201	-0.113363795191844	0.130084453292672	0.00247499501438675	0.289278636220481	0.217094824963477	0.309434886194185	0.102445089512306	-0.24973364822569	0.107739200829895	0.0504586826154638	0.314888658739118	0.429226191182564	0.082014921410825	0.201982000941841	0.429209038740169	0.222974513781625	0.31708195423264	0.465353888242757	0.318130101717774	0.0868923703118265	0.332337885696744	0.14555384961101	0.133858025028291	0.19027511458306	0.51745736321318	0.238715239607098	0.183870118993661	0.263011012893825	0.0877693166844235	0.372297729457099	0.170346287530072	0.204002356699608	-0.412360259663528	0.361983807452005	0.297890320068783	0.0315740984299075	0.215258089757544	0.39822928040726	0.181603444330434	-0.0184301918250139	0.302031687453575	0.487647922917018	0.210605111811873	0.257764305078055	0.342050207075982
7023|582819|582900|ECK125138137|gcacatcatcctgattatgattgtgtatttaattggttgttatttgactactatcaacttGttttaattttatgataggtg	-0.0070586368476002	2.09826958189816	0.156857012392705	0.749630842795491	0.452886781305692	0.766187914005737	0.902435552579346	0.519140077027101	0.477139935030923	0.914388353509138	0.891303786812345	1.35471971638055	0.193250854649455	-0.116757502781625	-0.00190193953420335	1.27368875050692	0.44444381903499	1.79548877646399	0.957715239488315	0.394786225019927	1.64569651633113	-0.023426657023682	1.49901174624805	1.19341333258487	1.76159729434442	0.239503937448036	0.847338073117525	0.0475593853313032	0.650765095640637	1.24074536548894	0.497132751603492	1.67700034851314	0.854287922680451	0.752243013893949	0.460526246766864	1.20889863173227	3.20253759855351	0.974935995590322	0.873282180095778	0.686679808077314	1.12681883461541	1.58108550324271	1.39676280098601	0.243864289700936	1.15499435241301	0.0873929561469814	-0.0261589378499431	1.4056732978548	0.709122272200541
7023|3886374|3886455|ECK120010157|cgattcacatttaaacaatttcagaatagacaaaaactctgagtgtaataatgtagcctcGtgtcttgcgaggataagtgc	0.243535349679736	-0.025273170787142	0.154736932578164	-0.00612955230157479	0.0847084665288383	0.455130936564013	-0.089111513003116	0.219607040156165	0.433775328691726	0.128874460494442	0.124638549575895	0.190871843346683	0.0405429168822261	0.0679378774499857	0.208330514815899	0.120582926536458	0.275764187493008	0.301218123122791	0.839580388453589	-0.0440784775557732	0.0477643045508802	0.108801015068759	0.352862121487556	0.536956518962226	-0.116705008088919	-0.184206665996454	-0.0623150260117052	0.0418083358145519	-0.0294159281364831	0.702365868510759	0.00482993127520495	0.0183246003229531	0.020307965255425	0.0867682513681283	0.285568953656777	0.0358913133178342	-1.35155757822685	0.167580399247139	-0.0185378379050672	0.0764131178894408	0.260547912183632	-0.240775105671692	0.1670991638858	-0.0245334744647015	0.349158774204675	0.556691546358974	-0.0731466808181628	-0.213146359085106	0.245636866391453
7023|3291555|3291636|ECK125137674|ctgattctgccttttatcttCagcagatgcagcaaagctctgatgataccaggatcaactggcaattactcgccattcgtg	-0.340213753028888	-0.583390803467959	-0.0832294754584555	0.376762424345642	-0.0191528259025887	0.0953785206513588	0.197719874166282	-0.121502959404638	0.135270211674616	-0.234897713771044	-0.205945051547392	0.178797161838124	-0.449267621805689	0.074190384182934	0.065696994374516	0.121174058067592	-0.323072950884593	-0.208769561646313	-0.572152299052529	0.116442314957457	0.165842930635649	0.109885244519924	0.039787420959359	-0.565162945752237	-0.861968454492274	-0.225330991779681	0.00792289831807575	-0.43864109951507	-0.366571513280059	-0.049231283885256	-0.662094406885525	-0.223543378704527	-0.581309451648098	-0.210720643469345	-0.428246301874138	-0.548023990711011	-0.403213594263274	0.036700472269474	0.239749903152436	0.24553888545018	0.192101202080388	0.412576188269457	-0.0779969315412395	-0.0265121482262658	-0.112530459236337	0.139841392915825	-0.305810016442623	-0.209034922006869	-0.125134019955786
7023|3100393|3100474|ECK125156230|aacggcacctgaacgatacgGcgtttattatggcgcgctttgtgccacgggtcagggaaaaagagctgcaccatgcgcaat	0.130265440315753	-0.101835707212533	-0.069248468796077	-0.536540207899361	-0.0243448061464964	0.165685845536956	-0.365214950915247	-0.35153446275388	-0.44417361144773	-0.223807939700873	-0.349552749906114	0.0375221370432421	-0.0438616336465387	-0.247244890687694	-0.0451035701002979	0.0656141954531697	0.122103073292588	0.0804893955532656	0.228275798904459	-0.821803574450606	-0.169541914041834	-0.113792756140081	-0.177872307610767	0.0394047436674745	-0.136236751744821	0.288320021104347	0.263281555217261	0.136154503987612	0.431302539727275	0.725308518773412	0.376536409672051	-0.0859650499882135	0.133075474079695	0.302076277758278	-0.0127229142320069	0.397092190517459	-0.186945258083714	-0.685728547483956	0.151351026107996	0.389595849207435	0.255207621573202	-0.0181340737024687	-0.08001506847785	-0.0121510516644208	-0.551745117344035	-1.06974730857171	-0.209156239161835	0.0725487870238736	-0.39102738632996
7023|532801|532882|ECK125153834|gcccaccttgctgaaggacctggaacaagcgcgtgaactgggctataccgtagataaagaAgagcatgttgtaggtctgaa	-1.08491611029986	-0.627154043823956	-1.25276437199982	-0.706059533267805	-1.0677422105819	-0.647574171420051	-0.616847320037896	-1.0441411085769	-1.05417716577531	-1.01875984630765	-0.671489656088024	-0.828221644715744	-0.256971972019572	-0.708397658090054	-1.27138687513199	-1.29934174907766	-1.06980017697229	-1.007783907998	-1.07830054482106	-0.374053309320024	-1.50172917171796	-1.04762478968599	-0.699783799054416	-0.767317709607519	-0.517751637542897	-0.895960240277073	-0.621155491252134	-1.44019303830045	-0.7402173660414	2.60200863528318	-0.751014340531974	-0.156274229109956	-0.744119163026536	-0.758772089877147	-0.708435699469669	-0.947459171733531	-0.642644707000059	-0.112074033877906	-0.890558267019056	-0.00659981753902772	-0.830368266137016	-0.533676407265457	-1.13684128735436	-0.0354907268296548	-0.553958587247729	-0.318815614454644	-0.170846952576479	-0.705970909555235	-0.33478098484417
7023|2722589|2722670|ECK125155875|acgctacgtactccgccgaaCcaccaaatatagcattagcgaccgcatatgacagaccaacgcctaatgcgcgaacctgtg	0.0857684788747722	-0.159612732607967	0.0854058288850914	-0.013293719569682	0.583242544787321	1.09882981782024	-0.0177099955409009	0.0493955666685445	-0.182375570242801	-0.0225176300065081	-0.669489697727903	1.22514794108919	-0.618175052133387	0.783426061216644	-0.068283263901302	-0.509850906305766	0.184089588598915	-0.228522257714062	-0.250469707469022	2.04931450095664	0.00842360166326217	-0.125719834565736	-0.894947006287989	-0.746269544546515	-0.771839682517797	-0.092206836192039	-0.556073256940648	0.013154544128529	-0.703040559761639	-2.90840934390465	-0.247084287198069	-0.344305548704777	-0.167546783067928	-0.153105875846475	-0.075657263060104	0.128343580557244	-0.163997278778594	-2.54124097325184	-0.223332021256747	0.669445776527991	-0.32316447762068	0.20683368881458	-0.170514059199912	-0.0297362754677167	-3.0865628824736	-0.355908931713128	-0.516785714162804	0.145509602286247	0.328723390787599
7023|4390699|4390780|ECK120049216|aatatccacagcgacgcgatgcgttattgctggtttttgttgtctctgacaaactcttgtAaacagagttatccacagcct	-0.637309822358534	0.344405152559183	0.524346723239118	0.314939188625894	-0.313849946537476	0.747686663190729	-0.481465811912177	0.301392784728724	0.15085962730998	0.0325048433593675	-0.794828258255867	0.793059100910202	0.402155808169344	0.694090337491977	0.196186046410258	-0.200151029540043	0.340170016969197	-0.242563981480192	0.0927031973313095	0.179589393442412	0.524352364872585	0.20601101435097	0.513163440339291	-0.0059970721425765	0.276674160266824	-0.014068184900775	0.47570930908304	-0.390204883007459	-1.21829549605534	-0.161069407871982	-0.352794135701032	-0.022752807411514	0.255961490886224	0.21923938386034	-0.0791648363933875	0.539399583817801	0.918413002128344	-0.0989576542702125	0.719006573533858	0.0541533305762794	0.321799736887566	-0.249150943241546	-0.33135974647829	-0.0922086336002962	-0.227427215603724	0.024194640809855	0.107968396432307	0.340360323433017	0.0492376314358435
7023|3564776|3564857|ECK125137778|attactatcttcaaagacaaAcccactggcgacgccatctgcaaggttctcaagagaacagtcagaaaccgtatcagcaag	-0.0577928835113135	-0.849349484345148	0.260343207075044	0.582285785463718	-0.559370400278094	-0.000131818886245999	0.317973302628929	-0.982079701689191	-0.366471636030759	-0.474196658675783	-0.0493472809753315	-0.578311080382652	0.706831969509073	-0.613180208420663	0.443204101791062	-0.489449681196108	-0.067147801072128	0.507384522161286	-0.280158644673279	-0.655538556027039	-0.565978217451369	-0.4968965477118	-0.0517447156593868	0.224644028097397	0.34078166718642	-1.6568344761896	-0.269562251410854	-0.064172140911735	-0.794694094573599	-1.09981517724775	-0.397854772416849	-1.22192716508068	-0.993751498639792	-0.0653298123597685	-0.418556566890196	-0.0944750518094805	0.747168363938267	0.061056725720176	-0.105062568597443	0.509275251051894	0.0757718329482885	-2.17989319680598	-0.262354228196205	0.00366279194899701	0.413080566877925	0.114125320029227	-0.100509401251383	-0.264694844631198	0.144513087101514
7023|1257901|1257982|ECK120033032|agggttgtaattgtgatcacgcccgcacataacccactgggtgttgtctatactttacacAtaaggaagaggggtattccc	-0.193654684194514	0.00879725237576192	-0.284529073097237	0.255621645931296	0.072445006616728	0.337760555795667	0.143684417298967	0.0261067142822382	0.107678891401797	0.081211611952137	-0.296512515314574	0.0890524674193826	-0.333455657314397	0.175038739508052	0.325223410366582	0.222387772832514	-0.145130800286348	-0.148471929206323	-0.176001556704766	-0.381313996312375	-0.110890937189524	-0.0498314409441605	-0.00879586195426405	0.055576749208543	0.192056660716621	-0.0589348157490045	0.144311581558371	-0.239624105423399	-0.034485962768829	-0.535285554890424	-0.0982736669431203	0.111732995155644	-0.342541019496017	-0.112612412160414	0.092525900429696	-0.293431375212892	-1.77526959727745	-0.104074114186985	-0.251473920270105	0.0642434811891814	-0.124261968591184	-0.0775079806101465	-0.116125719750571	-0.0314500039340641	0.28162825103021	0.0783640854972229	0.0220729238986892	0.015008073413615	-0.0320456023062672
7023|435745|435826|ECK125153712|gaccgccgatatcgaagggctttgttttattcgtgacggcgaacctgttacattagactgGaaaggatatgaccattttgc	1.61769782676413	1.77104904503607	1.28497006744641	1.57184498739965	1.58493204025567	0.816016960728831	1.73795713563239	1.62368267917119	1.58702726788201	1.54914561835452	1.52072381167405	0.803896998350292	1.74122607834718	1.50975248706274	1.63031177331249	1.58876117317417	1.58008146439916	1.63716994029026	1.58242858014184	2.02238843573523	1.70713358893913	1.58985971559506	1.54050902897133	1.49987416737279	3.35574191896943	1.852530524854	1.69433556041161	1.6606897476446	1.79167745160751	1.67534992258016	1.64510620547372	2.49960140755767	1.70214319139759	1.88180919396003	1.57863977474198	1.56251451137724	4.84947500179623	1.7975552738834	1.72114256387438	0.525352826761897	1.46546615212832	1.53724145270884	1.35124006270533	0.560710316289993	1.79390095003374	1.67869102803328	1.60111073082971	1.74434274130236	1.54842346192035
7023|81540|81621|ECK125153345|agttcgcgcacacacaggatGtcgaagccgtttgcggcaatgtctgcacgcagcggacagaatgcttccagcccctgatac	-3.55899381021094	-3.42638860707472	-3.56641188152973	-3.00974611699852	-3.58232870475743	-2.8422226116346	-0.231758465691725	-3.55238855425812	-3.31465202967669	-3.6259016859015	-3.39642076499881	-2.52018380306515	-0.472904629718515	-3.69205524244565	-3.21054169826304	-3.61366645125432	-3.41501345034346	-3.38122740319247	-3.05784852192591	-2.65344001176738	-3.45803788489812	-3.42396003652604	-3.0348667222161	-3.67535993086852	-1.83895675560576	-3.17095268231911	-2.30945792784492	-2.65562083029315	-1.9497830145861	-2.44486020458448	-2.60571117056334	-0.709686948657504	-3.23209740251516	-3.30981230861096	-2.87161038330901	-3.62032157646338	-0.363993741272948	-3.21963149372815	-2.82462432605364	-0.136463468273416	-3.39144461617928	-2.87348001991047	-3.49744130279804	-0.0241828276589413	-3.38185398416869	-3.13962696822666	-0.0383056061298003	-0.38756868833856	-3.44183148636654
7023|3229586|3229667|ECK125109866|ccatcacaaaccccgcactccccttttcccttttctccggcgacggctaaattagaactcAtccgaccacataacaattat	-0.00909795954643625	-0.112317426743186	-0.173125500137265	0.229361997452777	0.157419457389229	0.055165983383671	-0.0709784668799112	0.0583143021395165	-0.396345535983389	0.0215368699491405	0.176343228088197	0.531909209182509	-0.306526768801094	0.228180846487579	-0.112482925665951	-0.682271124970987	0.005171402019471	-0.0788214939200342	0.239905894573529	-0.0452422495535093	0.0706518467447003	-0.0611568786120725	0.0473918690164782	-0.329454086108692	0.509368111814383	0.188467689051832	-0.181723928153058	-0.162436132145379	-0.183414779256956	0.0554757268975275	-0.332173813007149	0.00493626270658551	-0.278908272802648	0.178635437317038	-0.136760603480322	-0.0774823713275823	0.842683771360527	0.262663034852805	-0.190154925478358	-0.107533317278984	-0.0398097487836598	-0.287128023031491	-0.407768451918611	0.019812261614021	-0.257168616345919	-0.19074552543621	-0.0387627750467045	-0.352967751027012	0.0632760087259977
7023|3567574|3567655|ECK120010566|tccgtgcttaaaggttgagcAtatcgatttagccaacggacattgccgtcgccttcttcccaccagcgattctccaccaaa	0.0559337784504305	0.0079997352791905	0.185839416083755	0.621899064476178	-1.14007772545051	0.353477306499831	-0.737351178414266	-0.00102058353578449	0.0649801362839321	0.237172086660335	0.445217279968151	-0.317811359388055	-0.757159827889519	0.0494582066067695	0.683930544249427	0.564179869232589	-0.301015968676503	0.0738837105798995	0.315233852312909	-0.121532963404967	-0.0075937790276565	-0.474708059205153	0.128690026777808	-0.567448147813161	-0.78151108911352	0.0614403556392725	-0.117728865608551	-0.20290202045624	-0.813333308837115	-0.507415840678083	0.444263046615593	-0.431753442242275	0.282812366973707	-0.119590936596395	0.412332481995797	0.071605252822412	-0.16786913534058	0.634650871581169	0.335052457669668	-0.233089815152174	0.0240174406234245	-0.895134775399463	-0.499245966182294	-0.0382849555493582	0.363901932846959	0.322585030918799	0.117576869676528	0.636164609156512	-0.102195737229368
7023|3758158|3758239|ECK125157058|tgtaaacgttgtgcctggatTtgaatgacctctgcgctgcgggtaagcaggcgcagggtcggtaatttttcactcagagct	0.156548529485331	-0.0025420104890735	0.0290099177703814	-0.284689267656355	0.195453956903368	0.505185346804164	-0.122164236344461	-0.120365422035138	-0.267945302222698	-0.101854767441411	0.0396192668741037	0.00043676910873438	0.106531332567136	0.202758599564379	-0.0800182871105271	0.0296920865970874	0.0902203841388937	0.0586968858646472	0.0740146697519762	-0.459465545033583	-0.291313069908205	0.0712452270710738	-0.341282884757955	0.114997814035831	-0.213183910184405	0.0157541059832511	0.170553260803048	0.166858595205649	0.139454043089774	-0.142587701589461	0.141393034114891	-0.173271822074623	-0.0276117669705173	0.0418269214298752	-0.0980430234508486	0.0279648031730108	-0.583050625396691	-0.225441882018197	0.08736313582765	0.0033883047223266	0.12221909775282	-0.170369159478714	0.108368666222617	-0.0568863825756862	-0.366296964894246	-0.530135034202419	0.0728523660917262	0.186181308731639	-0.0391533294703909
7023|942173|942254|ECK125154215|ggaattgcctgaaggcgatgtgatcgatccactgccgatctacacgccgggctttgaaagTtatcaggatccgctgaacaa	-0.330386380782832	-0.0435846329550796	0.174666742235955	-0.985643488463581	0.061394637571798	-0.574648301180009	-0.0964346020729759	0.086400395020342	-0.157377390756043	-0.469207565000464	-0.057965154879986	0.383121480464236	-0.0281997727220235	-0.541530343997504	-0.126574879924661	-0.279052426757048	0.245827920844373	0.365838645415513	0.0033394311683025	0.149309838286097	-0.0262991291688447	0.13807740102928	-0.375168004868703	-0.433377354515953	-0.600054644565937	0.0555010323665085	-0.221162119619786	-0.327620362176864	-0.497646993268572	-0.845369584137855	-0.548803415775464	0.371179549068624	-0.209723137887935	0.204839740264517	-0.220082600091198	0.571114397259431	-0.0438385587244514	0.352357309513982	-0.115949173912072	0.274838757669126	-0.216438399140123	-0.119009194894915	0.256531548579477	-0.025901120484776	-0.126836082676488	0.166315323902372	-0.0471289864238693	-0.235751591374379	0.12627545569596
7023|1333388|1333469|ECK120010669|aatgttccgtcgttattccagacgactggcaactaacatcgcagcagcaagcctttatagAactgtttgctgaagatgatc	-0.273780682755961	-0.145747550138451	0.0307497503994886	-0.20316783328634	-0.0215063819884513	0.0570606367500825	-0.280249262122913	-0.474374919381283	0.222558516599572	-0.279049311135127	-0.41786009482075	0.133315716028629	-0.244106604157444	-0.101441529416185	-0.265366002809418	-0.226454893857869	-0.155228270351831	-0.00812332726878366	-0.140625341054483	0.0692826539422299	-0.285981526141485	-0.34731668610319	-0.0600707418644465	-0.0834537586965312	-0.34846488914962	-0.455140007431588	-0.229543376138219	-0.645317616481302	-0.15189420875772	-0.677383049019908	-0.300581760478858	-0.0703965634963109	-0.328134894319513	-0.0584406005336528	-0.261334688037852	-0.144221448741545	-0.86462243239731	-0.396575555822661	-0.548621963730882	-0.325970634669526	-0.296044921051539	-0.139855152653676	-0.319459535495749	-0.0419857547752124	-0.0932079639175364	-0.139803382446155	-0.23367883811484	-0.354434727893105	-0.248105408444347
7023|4437376|4437457|ECK125157890|gatgccagtttgcggtcaagcgcacaaatcatatgaaaaatgaatgcttatactgaagacCgcgcttcggtaaaaagataa	-0.0744787260001671	0.0922279100575535	0.112382387147586	0.0929072908627973	0.0525238352480034	0.273862419658882	0.283646883854498	-0.519867632885162	-0.299420333052186	0.144530988310929	-0.236112248723414	-0.689499301091746	-0.0712828491247325	-0.103666813640209	0.00699900571340054	0.0231396233993263	0.365885740582192	-0.242149257869048	-0.279193604959765	-0.365797726454775	0.472973948291783	0.168061834012514	-0.220728491105804	0.0647662615577197	-0.496071476786642	0.149747070646193	0.492503285288694	-0.279295988826179	0.403157371940105	-0.427683832603616	0.503719958397148	-0.254068302996029	0.0777315021641264	-0.269353109287703	-0.415856261615628	0.262137244923612	0.121701454973631	0.0887471387732425	-0.0584481810909695	-0.067909351086712	-0.21440333104446	1.00200261305501	0.14739587199283	0.00495096181679168	0.112293092656033	-0.17067643647888	0.409258569843845	0.189090894211825	0.239373025143385
7023|3515301|3515382|ECK125156895|gctcgtcttctggtttgaatTcatccatttaacaccccactaaaaggttaatgcttaccacgttgcaattaacctgaagct	0.0155285341822702	-0.198753934468714	-0.0131324680469644	-0.493935941547951	-0.247541457955742	-0.0525592266012005	-0.18114001275811	0.0274988646455314	-0.731038917542694	-0.250140898137044	0.189489238125597	0.695459909220824	-0.0409560417165906	-0.290883787845052	-0.544656699318638	-0.409702667515771	-0.115613795454407	-0.288630723202908	-0.661925148865684	-0.280660446627941	-0.242537340292018	-0.0570782039210001	-0.788464161796061	-0.513799320996892	-0.892313406936742	-0.174160095526569	-0.3438360592934	-0.0769181466080242	-0.364581082389366	-0.787283405395912	-0.07955935315529	-0.49391254800798	-0.0735559997754082	0.0653451362039111	-0.030962606802534	-0.206133879575846	-1.43076309813686	-1.09953369794185	-0.149726868749977	-0.17975087993895	-0.227152634115925	-0.0556916343611555	-0.286943211611177	-0.0381444257643699	-1.00564845011272	-1.14220061499399	-0.338763924359037	0.0777304730941418	-0.0248516691972285
7023|481585|481666|ECK125153783|gtcaaagccggttgcagtacCcagttccacgattgcgggcaggttaaaggcgaaaaccatcgcatctttgatttgcgagaa	-0.208486736174614	-0.0915815777425475	-0.239248954617761	0.0782359994110242	-0.299014588511408	0.242051679446482	-0.236502310099774	-0.10164491563673	0.118584367450555	0.0536175826236708	-0.345603835404328	-0.00368150554828114	0.0122200530110986	-0.427237412748319	-0.0177982053273938	-0.108124202220533	-0.193733313391686	-0.0814106979323658	-0.288942624437922	0.0997499575447255	-0.191147187479962	-0.292399400562361	0.108255006369475	0.0787487881699203	-0.673848117734365	-0.393506336261687	-0.513607475907545	-0.21965816533532	-0.169990673775828	-1.28620118029439	-0.534884962783293	-0.112513083505871	-0.237912906859526	0.0842302919299535	0.0608580987006582	-0.423353759902344	-0.298941834246212	-0.492555294687709	0.00429312404166832	-0.0242010075300808	-0.0929313154711911	-0.425223527699927	-0.202273101644211	-0.0125210892215502	-0.165417774691403	-0.187408831844842	-0.232202498193901	0.0908563249216527	0.0958524369810762
7023|984564|984645|ECK125154322|cacacgcttaacgctggtatTttttgccaggaaatcggcagccacgcgtagtgcgccagtgccccccggagtctgtgccgt	-0.733435288367236	-1.58577050764451	-2.52501329539749	-1.508452594943	-2.83274626382791	-0.878731299943152	-0.130625281397241	-1.7892153939902	-1.04904121147297	-2.41804710590586	-1.91632463788347	-2.21333183506751	-0.602261092494318	-1.58991718311248	-1.48878552114173	-2.56985915449554	-2.28283490499585	-1.2445973560911	-1.44443271887214	-1.71138989340094	-2.47533218983182	-1.83132723778593	-1.28365875017732	-2.15189939184186	-0.295038751275954	-0.35300891504589	-2.90907935857013	-2.87152346356922	-2.0415828990229	-0.750075495549019	-1.24798540829191	-0.462866655808162	-0.457279937006148	-0.365349259615079	-1.36416929800223	-0.896851371185031	0.122885310927855	-0.633093679322035	-0.755584065723801	0.471298841338289	-2.37893766387706	-2.24209386689193	-2.04853413706391	-0.0113489559585342	-0.739718738943169	-1.73491288055488	-2.07127434476292	0.046446149867199	-2.15131600801054
7023|445891|445972|ECK120034413|taccacctctgttttaaattCgcgactagtgtaaagcggcaaacgaatggggtaaacatgcggattttttagtaaatattt	-0.132507133468215	-0.0324273355905525	-0.0576790375200424	-0.380549115640228	-0.0384355835476383	0.418869416440383	0.157281213658546	-0.166394992137067	-0.600657315664139	-0.0238455868442043	0.103844574229021	0.741085130220957	0.27385496791987	-0.375676631381038	-0.152960775879172	-0.405583162645542	-0.201623067502041	-0.095304427672759	-0.783465874120361	0.0296390097637084	0.262727781803656	-0.122426721173367	-0.572272053713522	-0.542610515161439	-0.214353029920111	0.0271981764197886	-0.440705798209527	-0.0461631634472155	-0.201250506536545	0.262015691323363	-0.288428676379451	0.0749038330629592	3.92483027679228e-05	0.17517599835497	0.142474515883578	-0.274722450584326	0.473673975098873	-0.396620378940613	-0.228536402829612	0.0332350522109986	-0.221011553551896	-0.620495162987017	-0.0412251202214272	0.0263737402504124	-0.876627947727522	-0.812958231235868	-0.403449305156217	0.0415512251925007	-0.333621607846829
7023|3056551|3056632|ECK120009926|caaaggtaattcttggatgaAtatgctggtttagaggatttatttagagcaatcgacaattgcctggtaaaagcgtgacac	-2.2525655699224	-1.72918447219269	-1.78232515861694	-0.776994317412232	-1.61809784747554	-1.55072912388176	0.44749582802741	-1.40680246527816	-2.61905792071415	-2.04606802479205	-1.19433060590644	-2.01568776952735	-0.00417549302241865	-0.82382156179531	-0.567112047364298	-1.49145730038997	-1.60445976360884	-1.70252796650196	-0.619600743573912	-0.621888668057467	-1.05914019733522	-1.82769428480951	-1.43859936698739	-1.22868743842183	-0.338325507399258	0.396775712165482	0.249675781953532	-0.669470812235398	0.550112946339184	-1.44065877062697	-1.63215396263012	-0.032885744026255	-1.4303067234412	-1.36630198052193	-1.43491898596923	-1.6487416545093	0.433512430152054	-1.48066591604248	0.511588413107589	-0.012798724467564	-2.25844168849601	-1.99563412205873	-2.53730230321898	-0.0252835520012631	-0.400155230112701	-2.2417555436831	0.363608295438892	-0.179737238900145	-1.37523154418904
7023|2777239|2777320|ECK125155955|acttttcaggacatactcatAggtcccaagatcaacgaaaccgccggtattgcccagcgtaaacgaagcatcccctccccc	-0.565055965777467	0.18947909577909	0.0865486235807565	-0.0469237450337415	0.034557343475771	0.00581999694151769	-0.475034146809334	-0.140372768176088	0.339640966479873	-0.173238410256063	0.399048253080354	1.01050743781619	0.0114900201842865	0.085284985764427	0.131601739042103	0.12443152614768	-0.008089744529601	-0.39245888277906	0.066752958644689	0.16784152242641	0.388900077052756	-0.289072038772308	0.333561503586423	-0.162805281025985	0.270856860901053	-0.126686511674759	0.284550751012003	0.129022799511697	-0.233563040150317	0.191102620522579	-0.216419665889048	0.611523259715201	-0.429352465259625	-0.176742328217001	0.196681632756732	-0.0389105118810722	-1.18401982842354	0.2054376326706	-0.11272087844875	0.0686217788443635	0.100114125613313	0.0377072509946573	0.0650774958200745	-0.0252471480621068	0.113668043077901	0.110754540160392	-0.200610800912271	-0.118072929825213	0.243310071744344
7023|2576796|2576877|ECK125155738|ctgttactcaaagctgccggAttatcacaatatgagcatttaatagacgatgctatcgcctggggtaaaaaaaatggcaag	-0.0672791094828365	-0.234169650056109	0.180414071558137	0.0624832104105014	-0.16055671699191	-0.327969697491018	-0.401783270990465	0.0262693960803702	0.408458954864072	0.0901687687676463	0.113873324247675	-0.643481449893388	0.040416149919689	-0.355104640847751	-0.279373391417395	0.0166221414856648	0.0516233788806564	0.0648046450786615	0.319194062706491	-0.324604073668292	-0.424859345554942	0.121548279073036	0.13404799570112	0.085201750899608	3.6592738336793	-0.428578903344071	-0.0284283910488165	-0.211995791643359	-0.103869658487558	3.73535370255121	-0.0200197977814817	-0.30088673554649	0.322759103174263	-0.183679662022361	0.124825337683911	-0.102566725155115	-1.11976577844756	1.54636401692431	-0.357285181930835	-0.189887008837181	-0.260510395081753	0.0176186400826	-0.0556233144434145	-0.0178546579145672	0.913296551427168	1.91687658241847	-0.448825490778815	-0.036254175356612	-0.0199622133387316
7023|4150680|4150761|ECK125157523|tcagtgtacgacgggtaattTcggttgggtgagccgtgaggaccagttccagcgacagcgattccactgcttttttgatgg	-2.11181415540501	-1.87966145032157	-1.94022198993795	-2.11364327254052	-1.94675456736126	-1.47581287621052	0.0688414284790907	-1.7288066720459	-1.75162824798235	-2.02568345685014	-1.74841601916822	-1.48695214652326	0.505806368264075	-2.13534162994858	-2.00753780197886	-1.96271199034526	-2.14904995980602	-1.90021888852147	-1.0697743894669	-1.56753387547347	-1.89847356793627	-1.82529520103935	-1.93773830382175	-1.99421626420698	0.822293630272458	0.0471413983073424	-0.612783436259896	-1.82027670729957	-1.59879944328742	0.752226487644473	-1.57530450966442	-0.461888874339102	0.282664382816403	-0.530352769154685	-1.76217834409505	-1.66175133126461	0.843340494307234	0.732163933670422	-1.48793084840803	0.500495178843021	-1.84196473465321	-0.349541339447668	-2.24708962625653	-0.00377374028096388	0.822547728080629	0.267731589704279	0.685209731738812	-0.252453295358636	-1.95735751806036
7023|2538963|2539044|ECK125155730|tgtagtcctgctccagcaatTcaatctgtaacggcagcgacagggtttcgccgcgaatcgagccggaaaccaccgacaccg	-2.26620757627582	-0.225261600075056	-0.954686462440238	-1.65105922516677	-1.50576924690225	-2.73074589335728	0.213763462583204	-0.802731848453285	-2.27922309779345	-1.56287943355755	-2.37117636500527	-2.75136852094759	0.418837141817045	-1.37469503425793	-1.75191349177448	-0.992566372814736	-2.00262324420454	-1.75154691836618	-1.78941706759985	-0.355153583665611	-0.319724219838996	-1.13144919814264	-2.32295307292071	-2.38148487028025	-0.513812389152229	-1.23802102174874	-0.80424948194319	-1.42824664033621	-0.836404452515366	-2.73885974665551	-0.500903220613297	-0.747529610787148	-1.69187535586031	-0.557177496287357	-0.805148688641512	-2.05606496512628	0.451248172925752	-2.56862562871799	0.022047476124682	-0.68153543872088	-2.43674173067195	-0.71271300911503	-1.51292687999225	0.0047209479185828	-1.75864790829693	-2.17568621131054	-1.00346185436175	0.112254203447693	-1.33587072502155
7023|2151275|2151356|ECK120035119|ctcgcaagaacggagagccgtcgattgacactaagggcggagtgacataatttcaggagtGagggttagggagaggtttcc	0.0179229251130937	0.0135604404933506	0.0721042705039396	0.0357534810296335	0.120773563523489	0.630001768217818	0.0611177459775554	0.196508091711707	-0.102736910671706	-0.26267854907975	0.351787346956905	0.225930557143791	0.119394992160841	-0.169731043030649	-0.0868413127380677	0.150110948616647	0.243991072623814	0.0679453241674927	-0.300610398279832	-0.0967364319753224	0.144911035743014	-0.00523923428430773	0.0767739306587294	0.123774208181134	0.315933244106655	0.0760063409556007	0.345026660961646	0.192044866510649	0.198907695105804	-0.142781422196813	0.0546222884790736	0.0489811962077894	0.188360530303845	-0.204799494338736	0.147672523971206	-0.0412676689848113	-0.10587175114982	-0.508609468621078	0.0711321738946486	0.546594875550951	-0.0340752942217753	0.143506233701863	0.0173068906523315	-0.0137711952305755	-0.110502171100248	-0.371731829431004	0.230342532723556	0.0778259937010891	0.0521888928158374
7023|2318083|2318164|ECK125137295|atttatccacgccgcttacgCaatcaaatgatcctgatggcaatcctgatggtcattgtcccaacgcttactattggttat	0.605098731720802	0.484032134652529	0.593882352714529	0.705233943918269	0.532649132981826	-0.091030575628321	0.62493795318139	0.387271473256501	0.675640546615159	0.379221752092159	0.738970449002817	-0.337864539060193	0.843077327760131	0.340704734858898	0.659243102493875	0.429465034954795	0.297490991022238	0.561749725269796	0.499370994273449	0.077792535130139	0.575824364814623	0.585331143815004	0.534981867743904	0.514835455419043	0.991316711372279	0.733358576252045	0.259650239462635	0.596425913067027	0.241925064261811	0.810470176183251	0.292477752182291	0.503845290663136	0.537143191658746	0.241031808436488	0.332232312312772	0.395847954885478	-0.130001670576563	0.790666202564296	0.392658448678781	0.142933232939216	0.576488282632057	0.331198295539988	0.674066466607563	-0.0340749226330131	0.598775625270905	0.662394086395243	0.661114536251798	0.530947234533245	0.604895919763177
7023|3219399|3219480|ECK120034311|aaacgcgctttatttactgaaaacaggtgacccgataagcacttcctctacaatgggggcGcacatcagggaaagtaaaaa	0.0578819969886365	0.258045572544941	0.40170464803009	0.472406689411907	0.443282625743864	0.182784202321881	0.307653031024767	0.175883333215237	0.231590507344033	0.298756006962573	0.645626099874761	0.0882465293096079	0.517910486733203	0.837772085778534	0.72584293118227	0.716960339790663	0.012495481573965	0.630600710050696	1.72628180310172	0.488241691587423	0.332152608265182	0.175860470857184	0.771593860450084	0.570129371046762	3.47955908738397	0.550447501664966	0.819205331154801	0.355275924099781	0.575887204634338	0.984792689871727	0.456026070147453	0.089994412944902	0.681162609959063	0.870199596700792	1.01481103838094	0.627686868018109	0.465726854222215	2.48805360697613	0.401333734093658	0.046110570889854	0.567548005522154	1.03270245437147	0.582907250853982	0.0060745433340927	2.14061344255247	1.09626007245617	0.688827874750791	0.0731027785023825	0.743430128027472
7023|4048798|4048879|ECK125157400|ctccgtcagtcaaagctttgTggcgattatacctgaaccataataaaaggcggatttttcggcgtgagcgttgtaagtaaa	-0.0110360550889141	0.211110255042211	0.140549271395049	-0.0203678009584605	0.434583314972993	0.377867756506023	0.219882672907844	-0.0205775572225475	0.36148327501066	0.509711113005042	-0.182740034080464	0.44341622530543	0.317383024798677	-0.443022388459503	0.421475440030416	0.341202697904419	0.334622780997371	0.00429506946811475	0.894280274516517	0.078562647570923	0.367444923559014	-0.060790588825791	0.589246332669001	0.0270688348590152	-0.607231124846444	-0.132955615956074	-0.220442637392206	0.158162307651419	-0.131559481743513	0.522306659979593	-0.00865221506253955	0.394088531120061	0.24623630624402	0.078449452865048	0.406431211568176	-0.380411649018897	-0.193700778455696	0.565684286419769	0.169914355803995	0.433900998517427	0.18961592350881	0.294339959513215	0.266762314270675	-0.0360563276920619	0.286555896345331	0.837958305531587	0.146806035433514	-0.157109599304239	0.395790987462428
7023|4437474|4437555|ECK120015416|ctttaggtaaaaaaagttatacgcggtggaaacattgcccggatagtctatagtcactaaGcattaaaatttgcgcctcat	-0.0316098666043457	0.131026003619259	0.0200383090356777	0.28578049618431	0.235151090954832	-0.39204837165839	-0.0350833633919294	0.045909094493209	0.264168448094274	0.0976347847210832	-0.182211143420411	-0.225677843849327	-0.0408530368971366	-0.000436775120133381	0.39230772053591	0.299709713504518	0.202722083070713	0.138695997384922	0.145731665254423	0.100717718109625	0.0891136546258575	0.0444688470151831	0.267650991735882	0.409148792214832	0.212245593721262	0.113655730314404	0.057376311245681	0.365782817273197	0.131029910440529	0.0241134730134546	0.165511676009363	0.344045023989088	0.0486890840759029	0.181243161663392	0.571014403323179	-0.00435578089554141	-0.870460478294236	0.375622068184598	0.116340363147072	0.0818808421608935	-0.0206568770804442	0.0913284945664896	-0.0856159678647346	-0.0262498430237981	0.225509352109311	0.671148597576255	0.625632323858624	0.306517709689156	0.26295373135411
7023|1674552|1674633|ECK125137015|gcgttggtgaccgacatcaaCggtgtatgcagcgcgtgcgatacattccacaccacgtaataaccgacaacgcaggccagc	-1.05488287077159	-0.181638947175717	0.131724172282468	0.344866140144997	-0.123765665569455	0.522661935633044	-0.17988345555784	0.575277699629998	0.467691908831869	0.425913865801846	0.563825868130435	-0.155919649398432	-0.689527071864112	0.239728407054295	0.184908028129544	0.197966171055955	-0.0657063468443551	0.0895937827544125	0.209129819771824	-0.452359801761168	-1.70144750177676	-0.599762223967607	0.844408287325765	0.0771899389690855	0.521520096131358	0.374473201604589	0.0925148080515724	0.338223129102341	-0.0202391122399365	0.429018714051875	0.120592658788116	-0.006369396151283	0.551256924770529	-0.137616199083127	0.157964020873097	0.35365629964956	-0.845721970556314	0.343548051259762	0.0190791100943815	0.0727417055481724	0.000631640795653504	-0.272374347851244	0.464783616704117	-0.0143623663930318	0.195497265970014	0.676352827264718	0.590891390354608	0.0752653075690258	0.0449886320490228
7023|71211|71292|ECK120034391|gtttcgtgccggttgtgaagaaaaagtgaatgatgtagccgtcaagttgtcataattggtAacgaatcagacaattgacgg	-0.614428768782598	0.518176434353632	-0.955180173434718	0.109485432421536	-0.108316818802304	0.912004769152791	0.44938943364821	0.164336745282126	-0.265764607952099	0.222340816555648	0.31343070416946	2.31574774366775	0.0612092865981345	-0.45500895065673	0.108208759471392	0.330898590174026	0.231367721501316	0.592829682958592	0.76207314695752	-0.047910922895351	0.279008406890803	0.626098596347544	-0.0268313834642632	0.269205110559829	-0.186872964537989	0.106945692442571	0.260921697277333	-0.280228705411282	0.175151154056942	0.471384003270151	-1.3844544629491	0.37711077156956	0.533269722847475	-0.365247267182612	0.145114559332013	0.277688762769223	0.78809004979482	0.058266881033531	0.426124426283311	1.19864559577407	0.380751139359414	-0.693075395268987	1.1249743118112	0.0308734747756266	0.466388518288455	-0.367431212687964	0.138971871105579	0.28543691640985	0.789512186199403
7023|134279|134360|ECK120034395|ttatttctaaaccatcgccgttccgctgtttttctccggtaaggctgcgataattacatcAatggcgcaatgcgatttcgg	-0.404409678613993	0.0513909618291985	-0.0894284955360703	-0.081299028729204	0.336401308931109	0.043521972069688	0.417293919076712	-0.363428541723691	0.360966349079102	-0.155558952846101	-0.0688817419377105	0.532227447305803	-0.616458319579071	0.0692814243875273	0.208788455695265	0.356676281801079	0.113778697657538	-0.158033360525576	0.102790657034806	0.188259428080581	-0.0848364738221353	0.394799945669561	0.264937072845781	0.534822306062547	1.21026143388163	0.188321489403736	-0.652022486636481	-0.0819766786568715	-0.0870719276772675	0.511885117160594	0.145803705677267	-0.18503039637374	-0.407432289163525	-0.316192224457688	0.522138209612797	0.232649835766712	0.337145092519743	0.268285971202136	-0.782257366840277	0.316499357372297	0.0936441392374765	-0.00794022348810951	0.366290745826156	-0.0238112696496577	-0.0577518762935827	0.289863681855986	-1.0841333442814	0.202974756217877	-0.13071858412929
7023|3527072|3527153|ECK120033627|gagcataccggtctggacgcacaccttgatttattactttccacccacacatttggttatCcgaaagaggatcagcggtta	-0.00502259065230352	0.00336750823241301	-0.23760662586199	-0.202570139558959	-0.344367494926614	-0.0535146543393028	-0.0388611570910587	-0.074135444957182	-1.00688852640196	-0.282060770990375	0.0611091788384469	0.134027794494158	0.160752604263704	0.0395406038078532	-0.305000786042977	0.0576499704064346	-0.0409870682104799	-0.323915452867944	-0.569931199990444	-0.229608009591798	-0.26958827558907	-0.427908821911026	-0.117891868919954	-0.21829072610598	-0.467020611774493	-0.154918429072569	0.0801123794641273	-0.0058938840186156	-0.629387785687472	-0.579919070949742	-0.211581988393758	-0.330500589937624	0.0115311231394555	0.0880200013506811	-0.0750755480294493	-0.389389918890572	-0.62290485998596	-0.643108011516134	-0.0287560267639091	-0.0731341091789407	-0.344951923704548	0.11829963174721	-0.146243183401249	-0.0243843092005378	-0.59665983104074	-0.978659864465679	-0.235306600394595	-0.0318358740220923	-0.343279467321127
7023|3473111|3473192|ECK125137743|aagccgcacaaacccagcacTgttcaatgtcgtacagacccaacaatttaaaagtggcaatgtaatcacgcgccagcactg	1.84141996750621	1.83855581822194	1.66346436682299	1.60395613589375	2.08983978684553	1.12693362832351	1.84923854139487	1.69593832927083	1.67640856997581	1.64517140331539	1.59971738068133	0.772872997998048	1.65568225610596	1.88901194366952	1.71050063978418	1.61647978959127	1.83614768023917	1.88074595493329	1.83729620198885	2.04403096943368	1.82980374518193	1.65514292804517	1.88710270828572	1.57428760178978	4.35971242422668	1.92188835259345	1.96286301671426	2.04244526149423	1.90470436117379	1.7630020656787	1.74919571821896	2.59178093599371	1.7468071264507	1.95024375839683	1.66599723626686	1.99804568666389	4.81605314202605	2.4675184785403	1.87270496507437	0.696595459499597	1.52486965605752	1.6597965675878	1.40538506145689	0.558334664361037	2.16457339842003	1.79825443631908	1.98593966989313	1.82590040235892	1.63329054533869
7023|4396295|4396376|ECK125157837|atttgtgttgtatctggagatcgacccacatcaggtggacgtcaacgtgcaccccgccaaAcacgaagtgcgtttccatca	-0.963513714838777	0.124222210703212	-0.226886777314579	-0.280910561516088	-0.283775908872066	0.061078001398621	-0.367432443509904	-0.063387214662342	-0.786041875557465	-0.00706111499569275	-0.022450771959862	-0.39462464904972	-0.401423484335994	-0.524751526829868	-0.770885436067669	-0.114428275403626	-0.211771966491509	-0.321168988651769	-0.656694227015419	-0.666760892381276	-0.448557687838437	0.116469208938815	0.185549190053972	-0.369533239150862	-0.432154164613346	-0.558406158088029	-0.469259179866937	-0.0537767505579107	-0.649270443324614	-0.484539602938666	-0.29971391989951	-0.185276277375642	-0.431919424303567	-0.657946536899602	0.143216679575337	0.0810906038082255	-0.543164000268811	0.0232121851966715	-0.511334347860505	0.326875241808668	-0.65674635906283	-0.007936987849887	-0.260173921761735	-0.0217381601676149	-0.558733305028256	-1.6086358005681	-0.077177086667698	-0.119699189170293	-0.12642552729649
7023|4017941|4018022|ECK125145769|cagggcgatattcaggtggtgcaaaacttcgttgcgctggcagatctggcagagttcgacCctgcggaactgctggcccct	-0.374533583913398	-0.13221725040386	-0.078433010032489	0.0293031658860735	0.404448212906868	-0.0407107605156585	-0.471214228198276	0.286005448721912	0.257215265558024	-0.264013113265724	0.289492291064579	0.467118658560836	0.0345548946475206	0.296225521345566	0.0409433547795948	-0.196422918561737	-0.113728069490297	0.260723896553805	0.248187327019398	0.196165936433976	0.298459594186794	0.083671278236749	0.0931966642699308	0.0874295662692337	-0.272702244794497	0.279879715943098	0.169898363057394	0.186218814196383	0.112900455282395	0.216523937460754	-0.174580011391869	0.079698474207911	0.17234878429119	0.264135604539943	0.429559956650938	-0.309708616966271	-0.269169355091628	-0.232057042127328	0.136828155197499	0.379258057115114	0.17242375187395	-0.877723967217377	0.109302261047787	-0.0298878952835402	0.49597493160566	-0.30740845042043	-0.486217343660617	0.0483507905310211	-0.057839415350039
7023|2465792|2465873|ECK125155655|tttgtctcatcaaccacagcaagtatcgatcgattaagacttggatgatagacttcattcCtttgattattagctgataga	0.31435401657372	0.0908926006337688	-0.100120165286881	0.272763030991033	0.362565524530532	0.306174709134944	0.0674312412024192	0.487004156723741	0.106177642954522	-0.00880296914839217	0.0759170582379863	-0.182801631114973	-0.0592138960556129	0.247522083911668	0.407349288761287	0.0941792816974438	-0.0959097724409671	0.415115641013103	0.402131793142289	-0.133336032574199	0.30168533041038	0.277198899288699	0.209611589516983	0.256136860518445	0.495366128359219	0.0667918310053108	0.166585407583195	0.269450862177738	0.161727945599741	0.00346531252212501	0.261254618007164	-0.0477712823281256	0.150537589524817	0.288700380946385	0.481529169016903	0.180140592216046	0.492418996721823	0.224763296716257	0.352130330494372	-0.0726337218301153	-0.213054507403491	0.093207744928471	0.278046814019943	0.0119390373441626	0.0653484670883129	0.084605723856942	-0.168849548577726	0.563728853539431	0.377724600241786
7023|3395624|3395705|ECK125156496|gctttatccagcccaatatcTacaaaagccgcctgcatacccggaagtacacgacttacacgacccttgtagatattgcct	-0.932248956544448	-1.19811866911145	-1.11790758708299	-1.21191514413118	-1.10537406581109	-0.863846652543869	-0.34478290847001	-0.189504181841121	-0.831956722222122	-0.853728830672721	-1.13119937951812	-0.809652964863097	-0.0835828259800474	-0.00273627845802363	-1.5256204998716	-1.94718180908881	-0.653740120048665	-1.24481208064484	-1.82778580618671	-0.993731889414298	-1.02408824407019	-0.878851783832669	-1.1910917456775	-1.86487991186908	-0.739710308543353	-1.44553057187888	-1.91502572214743	-0.92162416040058	-0.870742289828216	-2.50284566370653	-1.00668360730725	0.0203278418996394	-0.370892161537144	-0.508800218852931	0.443714182005518	-0.542987503517543	0.112830535363464	-1.72944812649359	-0.770014774103665	0.0209028367836777	-0.779166094476317	0.390904357175227	-1.82188792138881	-0.0275953570690558	-0.730894951295393	-1.48487086130552	-0.507314333612629	-0.0387972004424458	-0.98882260387745
7023|698425|698506|ECK120010300|tgttgcttgttgtgtttgctTgtttaaaaaaatgccgcaaagcagcactgtgcgcaagcgatttggcggtgaaaaaataaa	-0.024197015664278	-0.498319134934148	-0.0248954494179708	-0.0214837803924895	0.0414535608753957	0.243824974105698	0.0684447283104497	-0.017522382356406	0.261679932596055	-0.0912834759116963	-0.13165773170613	0.136119567650504	-0.433573600028415	0.015451951458195	0.131561030521723	0.041486862410673	0.157926339974586	0.220735337504295	0.129656846765743	-0.024043357871318	-0.191381394792338	0.253341793957046	-0.127948016183545	0.098456049317204	0.379511226039577	-0.000898802181068507	-0.134906066785176	0.0574786735886096	0.323568475314752	-0.136532959924623	-0.0186402454646175	0.193613025168011	-0.138505467572589	-0.0122809365577223	0.401493920074625	-0.213570417883857	-0.793953350406645	0.291335605295951	-0.308260059127194	0.0577426447519407	-0.0784534747841577	-0.106735344519441	0.0619986357872073	-0.0171528715797718	0.234045739469469	0.137949515038671	0.0330636517831977	-0.164932821552307	-0.0278102864578493
7023|63431|63512|ECK125153334|aaaatagcccaagttgcccgGtcataagtgtagcaaaattatcctcaataaaagggagtattccctccgccacgggttgta	0.665679150410137	0.0907656039069455	0.521086457147395	-0.221602859053953	0.838502967253028	1.23393286404015	0.144534852119789	0.444444664474861	1.01434331124064	0.209967485387805	0.564091778835411	0.485672745110062	0.841317205790868	0.532617718175427	0.841761976468385	0.014683970395563	1.01147564069405	0.580456351790749	0.506986402204555	0.0712329488537025	0.266635075722959	-0.204989695127946	-0.407687511715207	0.779028839071213	0.0932349546547455	0.998249822303531	-0.140255423222286	0.207397963420875	0.955259073249677	0.280938766989668	0.799330917272435	0.414505277177175	0.500575399430959	0.687020910122028	0.536418689192972	-0.027165818759198	1.06819796898756	0.423337300947422	-0.197445115552757	0.094282835058816	-0.631622191808429	0.671995024644906	0.554862371933388	0.0308734747756268	1.00378302389607	-0.455806090578332	0.14691953218641	0.565544835602585	0.51985226861668
7023|3995714|3995795|ECK125157339|ttttggctgcggaaaaactcaacgtgccgatcggcgagatcttacatgttggggacgatcTcaccactgacgtgggtgggg	0.350005345558431	0.0536963342527752	0.34681957348787	0.303175666636268	0.30045490915027	-0.116109998797445	0.261180106152156	0.317521762231761	0.130783139480789	0.457410419198571	0.515201137102732	-0.276365335305519	0.0205627187549615	0.280807886163022	0.267845248783016	0.133889678028583	0.436769460145181	0.100245788352641	0.370204007044727	0.0526445312926135	0.49985250852951	0.343418085508174	-0.182798646457422	0.255213546667306	0.352458359845999	0.343346159594632	0.364557787841508	0.36902233475719	0.13379411987238	0.88575600829146	0.164762236255308	-0.050894016976996	0.245931743115729	0.0913556753108845	0.521303788573424	0.392406719407323	-2.40829061998393	0.553598759019407	0.0507305491715565	0.105544212651767	0.0709831770777243	0.114701688234431	0.466147913742502	-0.03243631128025	0.540903429903328	0.481781439536353	0.280867511415802	0.311666674842773	0.511465547633616
7023|2645370|2645451|ECK125137407|tcttcagccgcgccggtcgcCcgccattggggaacatacattgattccaccatcggttgcggtacctgatacgttcccggc	-0.1127879998131	0.0583100541618265	-0.203746259236461	0.000278565643347009	-0.369647617873138	-0.839814820211589	0.145102715422592	-0.110735933054785	-0.150946948692094	0.12894577760269	-0.137129409197187	-0.968673570844421	0.278944121430603	-0.127680719638932	0.16733355150081	0.319684300021357	0.0129543392583059	-0.0515152053890618	0.20680052661072	-0.192124053180935	-0.269331539708648	0.080545949336449	-0.280771400750724	-0.107471725268358	-0.595235197417955	0.0703896374913913	0.30259264796713	-0.149144010871937	0.120552537925879	0.43319204799167	-0.104800213481565	-0.11744990024855	-0.195903968627529	-0.315649004953391	0.13307087390076	-0.288492399107454	-1.10410731417216	0.145037990564949	0.080953924466446	-0.121307135196583	-0.12842375254992	-0.0813978673871505	-0.030932574973042	-0.0430235698799864	0.310247560952713	-0.595467873329242	0.119058451558496	-0.191601953583048	0.0358424958998415
7023|2738972|2739053|ECK125155918|cggatcatgaatggaacaagGaccacatactaccagcagacgaggatcgcgcccggcgataatatctgaaatgcttttacg	-1.29623648932718	-0.392408283033338	-0.353382245348327	-0.424354229283121	-0.178717240323511	-0.485195700266812	-0.0201762114458951	-0.482675758871782	-0.203226023494397	-0.191956161051979	-0.00421620628099659	0.88476884651835	0.261114573930486	-0.229330346229331	-1.31589469818224	-0.208645678033536	-0.425650435931087	-0.150709647689291	-0.530142644465958	-0.239687944251568	-0.171158982881926	-0.152069234073376	-0.266716087047609	-0.508821955568561	0.0915940946377934	-0.32221267204739	-0.261531244407404	-0.28629358803036	-0.57856431387353	-0.691844639685617	0.0781641267250244	-0.1710069701102	-0.345035212446853	-0.357321518930252	-0.457757544225242	-0.00688265895538658	0.719751350104707	-0.358140273412727	0.0663604670705209	0.0717641658191329	-0.784676494659574	-0.258464455483671	-0.185815808151137	0.0172386733928928	-0.346149085559843	-1.13949173166181	-0.155979314809044	0.19057293911242	-1.19281560877492
7023|1995827|1995908|ECK125137171|aatggcactcattttggttcTctctcctggcgattaagttgattctcaaaatggttctgcaacgtcgataacacagtcgcc	0.31970791789393	0.496370925330754	0.154512170460435	-0.302398853412313	0.598617461078095	-0.08479939438096	-0.0576692982810335	0.220757102639197	-0.505520017674	0.283618730096908	-0.206611526994134	-0.111375345012371	0.106599918128516	0.048975649971071	0.494384451459511	-0.0573635783101847	0.258153058366289	-0.25594508874637	0.631603260530385	0.246739719963642	-0.324888525311179	0.179928528367484	0.147985064800332	0.180721026481168	0.532493023255443	-0.332150379661389	0.58575440497806	0.851312539475875	0.207237979361491	0.363971215875548	-0.231262166220731	-0.295985068417935	-0.157035215977186	0.395820722165025	-0.5696324406735	0.0464660900596365	0.870637946853305	-0.417499381897946	0.454356107473479	0.35139742511415	-0.035630617736389	-0.0544678745933245	0.261687137606986	0.0159747099613174	-0.403694273734193	0.756037083940772	0.454073954790201	0.0547401505711355	0.0699241334742565
7023|4482276|4482357|ECK120033624|ccagaaggtagaacgtcgcgTttttcataaatggggcttcttgtggtggatttaaatacgcatcaggtatacaccgcagcg	-0.0804815399084844	-0.194421107223738	0.16397343615799	-0.107017246635985	-0.306789601409938	-0.0796431007960289	-0.0230256435102613	0.207525342352597	0.538055176502428	0.177006106892459	0.44233286788788	0.0927903561777488	-0.377799068618041	-0.144964847509042	0.25231076731089	-0.279120972471431	-0.213536339454718	0.179564028017348	0.431958828504768	0.118658431033723	-0.195446463363238	-0.138001028424558	0.437955223545157	0.17236856433122	0.493355129417806	0.185346538598738	-0.0348435633752568	0.173043918666226	-0.328049677102769	0.36564233969095	-0.161448606569426	-0.042509601222563	0.127067950234128	0.370793287692174	0.246214967025838	-0.150758268059487	0.298979388902749	0.760336049040153	-0.135562062887777	-0.149076955109606	-0.0693520036691845	-0.177487320693621	0.304644967356756	-0.00252793373625005	0.20762266214221	0.286955620846614	0.13760135165455	0.221944965518766	-0.158501721820232
7023|4601037|4601118|ECK120034381|tctcgccgcaaacaaactatCacatgaatattatcatcataatgaatttattgtttggcctttacgaatcaggataataga	-0.255795669926565	-0.155974891048217	0.0130056541488438	-0.021390204576028	-0.199520027645275	-0.0949270269382488	-0.143211576531244	0.122586934571667	-0.0328091451278724	0.0076081562896714	-0.207295317734764	0.283357597873663	-0.241258528234515	0.0578123788738501	-0.104533113356831	-0.128813279403428	-0.083843020227225	0.137134753573191	0.0051295271238346	-0.284517746851499	-0.0700275563946541	-0.283534405512756	0.0338157514441598	0.0412320192339166	-0.372049228311154	-0.0201791193782653	-0.155170445468667	-0.109847379041457	-0.130958392505126	-0.10926232776348	0.00141837870920339	-0.18423118660885	-0.315467232275449	-0.371028548392162	-0.311524497150387	-0.100535289362013	-0.73085513521792	-0.364401567106729	-0.106401216720257	0.0986780997774534	-0.187094796571244	-0.185613610670644	-0.273092295401593	-0.0249110632135705	-0.176952485062919	-0.169616816904549	-0.318239019586339	-0.328280996242756	-0.0136011490211308
7023|1104388|1104469|ECK125136735|cccattgctttgacgaagttgagtttaaatatttccccggacgatcgggtgaaaatagttGttactgtttctgatggacag	0.016570688574011	-0.033047454631457	0.210083333058679	-0.363058400919799	-0.064529614666388	0.637285631516042	0.186942239244469	-0.102684897916985	-0.0611536930775395	0.0146730500657395	-0.735720292292653	-0.022179958881314	-0.0815688893638315	-0.375955926457745	-0.164770381113938	-0.113030371097567	-0.235287968668059	-0.146770993045374	-0.033347812505846	-0.455915446216982	0.164394542859421	-0.360479197595103	0.0279204720097355	0.120437432402218	-0.803855030951399	-0.187639225245026	-0.322769798452904	-0.19792910682467	-0.399738499128262	-0.185552159328574	0.164986273750077	-0.183344737022429	-0.395762803702641	-0.263286566106066	0.117489948765237	0.039817239654376	-0.554195116691332	-0.978614358429485	-0.322827917266319	0.278874446235976	-0.452777278182372	-0.206029372801224	-0.074639151107912	-0.016810180497727	-0.756774391490404	-0.76231758174041	0.19372290848525	-0.127388213707491	-0.271996380250897
7023|2654730|2654811|ECK125155807|tcgcggctatcggtccacttAagtcccatactaacctctgttaatgctcacgcgcatggttgatagtgtaacgcgggattt	-0.65839570822497	-0.579696875213442	-1.85579174336509	-2.86899209171256	-2.84808890636423	-1.54189802555102	-1.22600357772382	-1.49994664420615	-1.16061407173681	-1.89517354538816	-1.91218579608452	0.0101911497854218	-1.6457006039108	-0.760469846635686	-2.31057284380286	-2.352407851268	-1.25597021233682	-0.212644946206865	-2.33874502482677	-0.388281884579732	-1.42460930370676	-0.646346387278794	-1.37185099334232	-2.13322379951561	-0.535150504932261	-2.0652542919301	-0.547877068253824	-1.58068820358437	-0.36390441646385	-1.97637370910341	-2.31415802940025	-0.342703560409887	-0.943330189063651	-2.06672326583008	-1.25898421977127	-2.08383140070509	0.458521804934097	-2.12175802881559	-1.38839642260417	-0.20200749782086	-1.39699690091778	-0.909859822325644	-0.975738749405398	-0.0310172748156252	-1.00585952114018	-1.91886727577611	-1.3369629772622	-0.757211259898434	-1.38676810425119
7023|4378406|4378487|ECK125157800|tttgatgtagcccagcgcatCcagtaatgaggtagttgcgtcataaggcacttcatagaatgcgctatgcggtgcggtatc	0.718632760397886	0.321207529413103	0.813252415920459	0.547735791940357	0.658316886614686	0.700883836059388	0.375687017252623	0.454534845194528	0.259284142883176	0.612039929175574	0.374195557183968	-0.244499400521966	-0.11689216765205	0.204174416698769	0.661117024893652	0.440219555565718	0.576366895830494	0.431817215930215	0.940575327909638	0.946689310911928	-0.0488368246347303	0.22598870208941	0.720749309579072	0.570461723957177	0.864240870365662	0.441855391920784	0.485664960552246	0.459165517384222	0.221527261501592	0.183653150940084	0.336208284271296	0.421367512711629	0.526193799541682	-0.128579434093646	0.536753745612409	0.438402393463161	0.682729973681104	0.732595934036015	0.539429160292815	0.764113765482907	0.628713300185419	0.612684392444875	0.507407909943186	-0.00657989519723596	0.498481083899479	0.906839084458601	0.340056625199417	0.734796552265509	0.696373820864442
7023|3921759|3921840|ECK125141558|ttaatgcgttatgcgctacgAcgcagcataccctgttttttcagccacaccagcagaatggagatggccgcaggcgtgacg	-0.023763011752039	-0.456748318112344	-0.180048053094617	-0.263442521425879	-0.0087528287925665	0.31954333866869	0.118173568166186	-0.0351105062290443	0.260396111168693	-0.282516301218654	-0.121727090411947	0.776628123449452	-0.182806436507831	-0.618413726222205	-0.231216790219997	-0.395647978563661	-0.56704070785507	-0.297877365767561	0.284411953142164	-0.19997065364807	-0.247830228601384	-0.308844839954371	0.507315454563818	-0.251061964356679	1.53137817222624	-0.271707494077557	-0.568778123052246	-0.232519902123041	-0.0807250345909112	0.357198322819317	-0.443309262945474	0.508779778236568	-0.283201360984795	0.128394919714966	-0.219790447069864	-0.139052399855637	0.283363485063391	0.521069675069922	-0.429929408888849	0.105757329823047	0.064966501683184	-0.255660558304503	-0.701004561870904	-0.0122708394705767	0.491616848250584	0.00303428198618053	-0.0254471642034912	-0.181132298722115	-0.0648448482529808
7023|862777|862858|ECK125154110|tgaaagttagattgatgtgcgtcaactgttcagagagttttcccgtgatagtctacattcAgacaaaaagtacattttgag	2.06612658808525	1.52274526977267	1.4172241863057	0.966751203983442	0.952688030667483	1.17892022961544	1.07802530769662	0.999329579327392	1.86753382343026	0.89230678102513	0.888176392468058	1.14627739648331	1.33372277437042	1.29235686526959	1.6240804516788	1.22289870913274	1.1866747696381	1.25806356211892	1.17432496098821	2.32395258609825	1.06409460658314	1.47355449686499	0.905013214813428	1.14116088413505	2.75547034020354	1.49580123871839	1.05720440238124	1.30403934999314	1.11817696551309	1.2774805399616	1.22251272070073	2.10022613388576	1.70256457512471	1.24208662081037	1.19858259350438	1.81490060184812	4.23826630950749	1.68983159016932	1.33724114416162	0.486603544433801	1.96692985905288	1.16369110466439	1.65069364143742	0.464963875907401	1.41299816797728	2.20192759259007	1.47280750788452	1.59465873630794	1.37836110860283
7023|3953198|3953279|ECK120010421|ggcgcgtcgtgaagcgcaggacgctcgaggtgacaaagcctggacgccgaaaaatcgtgaAcgtcaggtctcctttgccct	-3.51251202236887	-3.47031446423328	-3.33276026321214	-3.41856000097425	-3.76720350390056	-2.66417736916143	-0.95069128873113	-3.46176696038632	-3.54710606926758	-3.75335498923182	-3.17863370445536	-2.6525542275585	-0.0889184305830732	-3.62630925592349	-3.42387371134508	-3.67786321432943	-3.72386220070762	-3.57545036812023	-3.57601166663342	-3.08058275741397	-2.88529651297656	-3.27044899031614	-3.27689578334929	-3.84162312173532	-1.92464050047202	-3.17533127197235	-2.66169663749247	-3.39711843063133	-2.89909179791725	-3.04338575666661	-2.76523882750103	-1.48865845178324	-3.53691806731218	-3.21784650312282	-3.77140170104853	-3.3349878476587	-0.768938655280243	-3.28700178567021	-3.15332636259677	0.025747408905169	-3.43965778426894	-3.62241567904946	-3.68057750816142	-0.0243825720812307	-3.32560350807372	-3.16268438850949	-0.189934436064749	-0.0918204653900403	-3.27848987021744
7023|2421714|2421795|ECK125137336|tccccatgaaaatactccggCagcgttagccaccggagaggaaattatttcagcgatcccttaaggaaccgttgcagacga	0.348231970536977	0.396427626214775	0.27627823824029	0.25336974225663	0.209418151897769	0.444473382220452	0.0515130014981786	0.162615763800247	0.344224695225629	0.479047634054407	0.138515196392193	0.119909919843236	0.34755173426402	0.317971972088925	0.217911500185472	0.233406850618118	0.146068863582847	0.538995558642297	0.451694043967764	0.291894809296593	0.105985197522111	0.122104077513232	0.404045665739184	0.221080721874677	0.241190081414792	0.181015160851948	0.0472476782569212	0.411804357562128	0.0375744071850501	-0.0117028785558143	0.225639398433079	-0.220642374461554	0.175123201120923	0.221492149081253	0.142796937723186	0.120125261228128	0.807725415210524	0.397419316114569	-0.182667497448918	0.341531428766102	0.208103782953901	0.538828822671557	0.39645956698	0.0226297877060928	0.458577492706658	0.600358024770758	0.364619572351638	0.200695031527199	0.295479108789609
7023|1655378|1655459|ECK125137007|ttagagaaactggccatctcaggggtaaatgaaagtgttacctctgtgcggtcacatcctGtgaggaatatcgcgagtaag	0.111868116415725	-0.111437693330148	-0.171237653376863	-0.0786999754035397	-0.0590526287562181	0.249665483172789	0.0413975804005373	0.129694263531422	0.0534262219619862	-0.11834113520712	0.00132948268899601	0.0120673687826438	0.177012339881772	0.0248972283536195	-0.111654589293135	-0.0684298418453478	0.114188517203225	0.185634590461284	-0.00645770773053759	0.235144130622604	-0.00158261097520851	-0.165247299588601	-0.0793149576961924	0.160389941446203	-0.00878663153130977	0.0120206001025246	-0.0931784227537814	-0.144846588248686	-0.0360250503821756	0.265994189710333	0.0245975430648218	-0.00516837744923629	-0.143444870506059	-0.0861357307905297	-0.226936035777333	-0.00318364523493904	-0.139512751647619	0.0106642721062499	0.116964526855311	0.298138581947892	0.0545758992700347	-0.0943164997819193	0.183377102714488	-0.000957843008950238	0.0109566531553618	-0.105661345564099	0.052806115469692	-0.159682995933024	0.0184172632660972
7023|3809178|3809259|ECK120010082|catctccaggaatgaacagaTgcagtcaatatgggggcaagcagataacaaaaaaccccgccggagcgaggttttttgtta	-0.233321390739344	0.138349871550035	0.0178991175826806	-0.141113924173423	0.112537056942023	0.542152297241455	0.0203621464479689	-0.156714553073382	-0.709475831173431	-0.00249289923330935	0.185462443628872	0.110230595446138	0.0312310232376554	-0.315070050986473	-0.149835324605937	-0.0425995763488502	-0.0497791976314617	0.168955284760218	0.0568411972487448	-0.519350159757422	0.235355371330185	-0.0189256974866434	-0.280070652715995	-0.0890097167977077	0.371616623434813	-0.265847245151926	0.220758480225555	0.19521091823977	-0.259348538428228	-0.210368119262361	-0.0459786025466979	0.00717720116218591	-0.236953498226036	-0.31342624360671	0.186267711481338	-0.0907365246046504	0.77631299481388	-0.447665379369264	0.0551277436852822	0.106375594736775	0.0162972943128798	0.0309537439605562	0.0463500641998948	-0.0126613821851226	-0.452573636823758	-0.52467852471605	0.127095465722374	-0.117166586990633	-0.293442873521524
7023|3584692|3584773|ECK125137788|gctaccattccctgtttcgcgcgtaccgggtggaagacatcttcctccacaccatacgagAcgggcggcgcaggaggcgcg	0.125803833966698	0.0832242102717035	-0.288992328151975	0.12384969426776	0.20311565028328	-0.231380446337003	-0.167572617279517	-0.206775673818085	-0.248966618848374	-0.435563569597962	0.0422669186642383	0.0503179412121105	-0.162143299212824	-0.0109186377392261	-0.0253954897346186	-0.0919591299304536	-0.0831519874880753	-0.0553846497145407	0.0328940307007499	0.0364626018807125	-0.294163294066132	-0.250917796217366	0.0396002678079263	-0.0356711396756473	0.364569141876802	-0.114086462026449	-0.43739981737191	-0.325887242036754	0.131768420317716	0.0580687162392734	-0.204348967048111	-0.0808527998350965	-0.0250168142317936	0.0450467324419515	-0.106066602768786	-0.0232065130325849	-0.39994347981409	-0.241286225811262	0.0135636701522356	-0.0332760233536104	-0.0354444859888692	-0.396575184884938	-0.157817385357667	-0.0553877475601914	-0.399580827891997	-0.38546005383079	0.165438500339194	-0.0509873769590898	-0.224567783872716
7023|1971731|1971812|ECK125155252|cttcacggggttgcagtgatTccataacagcattcagcggcagaatgaaaacttcatccgcaacgcgtacggacatgccgt	-0.0463137744852276	-0.403338077749911	0.127692059349831	0.139477571533946	0.0730879218942122	0.849250877688597	-0.282061058671901	0.0359491108362269	-0.412478745221029	-0.286728231910719	0.18358343911518	1.23452679616502	0.287633621630908	-0.256775112038591	-0.346735532181446	-0.000428496237777493	0.209074631031411	0.006738063228793	0.250220675766213	0.488874053706114	0.218444743327815	-0.087841114210681	-0.0455280177879486	0.00331079274316506	-0.752284964377149	0.241930495786429	-0.867944223966553	-0.373512309558771	0.0922270961076527	0.269880871483813	-0.281983345052149	0.124676482314712	-0.124552624600633	-0.168372775795854	-0.219834153086065	-0.222636296114695	-0.632880777354895	-0.0688120485266136	0.345326707654313	0.601788237988906	-0.2149778864159	-0.0290093188072042	0.501351243985406	-0.0198932323635724	-0.513726220542008	-0.0454006683285073	0.096410295116072	-0.200884996638106	-0.0879185367887691
7023|4271341|4271422|ECK125157732|tcgcagacttcgccatcaatAcgagcacggatgtagccctggcttgccaggttctccagcgttttggtgtgttcgcctttg	-0.25205692900915	-0.0868088071419166	0.0737263176542272	-0.109032086871448	-0.166563458859053	-0.280751875725705	-0.0310210610730436	-0.0183017250993784	0.0145070343454606	-0.145776107508334	-0.0634362745848929	-0.59566186354783	-0.214371393073659	0.0330289953610388	0.146538862938277	-0.185278952351228	0.0262143803836791	-0.133849078126856	-0.470063296749942	-0.0145920487725368	-0.0675431150053329	-0.248000205255295	0.154917064302695	-0.126024941810802	-0.119669316984994	-0.224594664482315	-0.189686095254896	0.182058717045055	-0.318465210115972	-0.235181989568307	0.0465922918803978	0.273565406576635	-0.191506327912146	-0.204067639328134	-0.0936815165075906	-0.0845848618735257	-0.372660351450164	0.0423875178929038	-0.240487727083325	-0.069307748434776	-0.143594095427506	0.0876625918822254	-0.0813014878245381	-0.0424310572659851	-0.173088740301563	0.441695341933046	-0.169226925925234	0.249401024177726	0.135176440013918
7023|3851808|3851889|ECK125095441|catattctgccgctaaacaattccccattcctggcgtatatctggctaacattcatcaatGtgatagattcctctcccgca	-0.0390166693018855	-0.830557080772431	0.211218888576653	0.319808266267863	-0.0680999833205422	0.367781793400592	-0.185046827665676	-0.180425441210287	0.134033406512131	-0.404632435985836	-0.58418636021098	-0.506344744561677	-0.425472941721263	0.105149839795334	0.357839291447285	-0.195466929078355	-0.038254101079829	0.158014101048056	0.438405564612078	-0.221057060221872	0.001687630284276	0.130315642952091	0.00846199833915601	-1.0842118710814	-0.00304043994726	-0.325016391532777	-0.588345509243728	0.313589317041032	-0.304978311335486	-0.497484458304051	-0.751788676566395	0.474458520563858	-0.0574378288285939	-0.305903217020438	-0.114534502562324	-0.404142218077127	-0.0936156633361585	-0.147795871158128	-0.511516114302467	-0.130395326266626	-0.868590581924304	-0.016990009830673	-0.238545361359857	0.0075057429774645	0.173268600313525	0.276209216074677	-0.291253231345738	0.041662387095519	-0.309877961648829
7023|4460841|4460922|ECK120010044|attaatacaacatattgggtTgggacgcattttaaagtctatatatagtgctttgcatcaaggatgtttgagctttttttg	0.522885343157763	0.224851773452957	-0.103328282127561	0.46371000505039	-0.118833083836769	0.767973027389891	-0.155686612682308	0.264184682290053	0.579889212466494	0.506693190966469	0.263132032054945	0.92658458896574	0.0415076273010393	0.106704961043968	0.419217372998212	0.328002395951806	0.147820202312069	0.28210734151252	-0.597826712846648	0.145996989664762	0.56193187818904	0.389799236015083	0.344841855683256	0.194455834435594	0.267109428244597	0.269176923928999	0.302373548577327	-0.253027360671764	0.391695841313529	0.286699276174861	-0.0475099339407577	-0.456807771305544	0.232116544405708	0.198261500176903	0.510678073774658	0.0771616827830439	0.896220578450251	0.0185389355255987	0.489222681772312	0.454522165745232	0.338166798405982	-0.147529755481106	0.476347483103908	-0.00107055241982014	0.222844599216143	0.31941676027022	0.229298157419841	0.446130975206261	0.476525007776623
7023|4232587|4232668|ECK125157711|ccgttactctttgtggtcagcgattggcctgtcgattgttctctccatcggctttgataaCttcgttgaactgctttccgg	0.160274828278632	-1.47411450659602	-0.977407511457612	-0.261271959405252	-0.480072126480881	-0.0287577591417599	0.376816141590575	-0.490973029931012	-0.39678231189354	-1.16252307116142	-1.11838550084684	-0.670365013164965	-1.16425929360613	-0.291869442181023	-0.581597379839988	-1.6873312308893	-0.361440441581846	-0.458762545163252	-0.159562725938166	0.0988258771988099	-0.598095307106443	-1.24548228992998	-1.26182430929436	-1.82484993021988	0.917084878948351	-0.653745081686473	-0.17656218641041	-0.630449419202425	-1.65563264667069	-1.76112246956742	-1.25639176327701	-0.0622838823226975	-1.19878730149942	-0.332186374843201	-0.341502529914574	0.188626363517328	0.517002311194245	0.565932105005418	-0.464487208894328	0.429863632509201	-1.77034499106001	-0.590623702235636	-0.931710677376848	0.0138179419122814	-0.012793347204137	-0.247776058099813	-0.570392522135069	-0.569611662854669	0.064817160104548
7023|3355474|3355555|ECK125156459|gtggcttccggtcgctttggggttactccggcgtatctggtcaatgccgacgtcattcagAttaaagtcgcccagggcgcg	-0.254260782126003	-3.26360808342357	-0.946282401632251	-1.27840844390469	-1.85298399191029	-1.13232985733995	0.225944681288602	-1.14377865759639	-2.40937213812507	-2.22045900018347	-0.655613043681717	-0.549543261162789	-0.14413004055279	-1.29028453059109	-1.08812046527879	-2.07476059799577	-0.528672227109981	-0.830615351358269	-1.70448265258487	-0.658510416934941	-3.1223871040217	-1.77543731103304	-1.23716844456064	-2.23447265108789	-1.06881226686298	-2.90471880262977	-1.26557433756398	-0.679675768213563	-3.84901092271139	-0.594349615842248	-4.49917327663018	-2.87130514521076	-1.59387289222323	-0.311139883582425	-2.26040278893306	-0.00260572632084	-1.39790458403603	-1.47687471022569	-1.80127435525529	0.00358354734847477	-1.09024061724651	-3.09491219997353	-1.02517881516918	-0.0344611596928348	-3.37715277210846	-3.15752104144669	-0.248021296869056	0.362485914035039	-0.122930412539646
7023|1118274|1118355|ECK120033621|gcatccaaaacgaatttgcgAgagaaagaaaatggcgtgtcggagaatgaattgcaacacaaaaataacaaattgaatgat	-0.752247391378971	-1.36769286731032	-1.4272722328503	-1.04808470888313	-1.17223275970708	-1.18315444054251	-1.03665620150683	-0.997301493422039	-0.854768354978132	-1.05901155722397	-0.979989303237307	-0.567545101456225	-0.9084372789612	-0.729637639051023	-1.14084386990168	-0.809815584379991	-0.526308408754309	-0.745309499661863	-1.23813719009184	-0.810438320365844	-0.298439555648293	-1.66971836550789	-1.31924291071184	-0.822839350241078	-0.374968049056699	-1.10482204414415	-0.260158831051822	-0.9273731003906	-1.02965224660127	-1.34506973072459	-0.612000598168799	0.1253563794343	-1.20519482952886	-0.673291367453099	-0.953880855743024	-0.957758728321858	1.14406387925153	-1.04908297191503	-1.69509071973789	-0.35450104309605	-1.29086494563812	-1.09737661920452	-1.10551636258461	0.0475851027808253	-0.99040976159666	-0.318720212158934	-1.35810526050287	-1.14549886138721	-0.617948935702757
7023|2111958|2112039|ECK125155413|ctggcagtaccacgacaaatGggttgtcaccaatggcaggtcgcgcacacaaaatggagtggcctaaacctaaaggttcgc	-0.0460174725354385	-0.0016679916813262	-0.125872920513207	0.258120179866209	0.397139133015249	0.0928557680177992	-0.103400381786931	-0.596105757143885	-0.816067611015547	-0.174836825702346	0.26199068733502	-0.20188702838982	0.0403092050754295	0.074603190709179	-0.248930792908756	-0.432485408791361	0.172194128669918	0.448463229119304	0.217157516498513	0.625985584084634	0.10539399316943	-0.266095818196508	-0.348441197732646	0.341299585742357	0.691559040373396	-0.391077500206854	0.257805736969761	-0.201273324074714	-0.146869481981025	-0.431544371932543	0.197416136401564	-0.265272993471512	0.255438161549447	0.283049487484789	-0.177619586181	0.297753602307005	-0.164121590882745	0.326405373474712	0.282926635303232	-0.137027719246357	-0.150220648340326	0.489042196752104	-0.212471783954203	0.0050040450569506	-0.026913329796028	-0.662856789735816	0.104252531596674	0.0101983007000748	0.474107196711447
7023|2078665|2078746|ECK125137201|cagaaggcgcgcctctgaatTatccgacggacaaaccgggaacagtgtaatttcccggcaggagcgaaaaaattgaaaggc	0.157410435529576	0.444048561590773	0.321367624063855	0.295597894267812	0.332563729703104	0.257417636536105	0.631543823020714	0.375001548927913	0.110018153893043	0.2618032864849	0.129516172825848	0.196287955410078	-0.0418891813055375	0.161580175508033	0.167870514930483	-0.130476643166948	-0.0221557668619645	0.393154785512244	0.149755977026628	-0.106580484215141	0.207412091872248	-0.0622867465126832	0.305872058716475	0.642922319741181	0.226344557043631	0.00206223060436827	-0.0191351331641373	0.395513823935773	0.389516122726635	0.188247294072615	0.53059922707644	-0.193921300253747	-0.0726345685247582	0.375550361098211	-0.204293572484027	-0.223184799174818	-0.03481252245364	0.472207957134114	-0.000500050131982982	0.471839814833885	-0.222445966728428	0.177965419787677	0.05536270840145	0.0184539316550782	-0.011242459845963	0.494774047619956	0.18257015707733	0.329904945804822	0.561588464634784
7023|910279|910360|ECK120010737|ccatctcctgaatgtgataaCggtaacaagtttagttcatctgacggagggggaagggatgggagagaaaggaggcactaa	-0.0137528711648867	0.257148663879826	-0.411253125679078	-0.056250554310235	0.185627816790366	0.240005954382126	-0.258979498419	-0.012747185260665	-0.164912124766853	-0.492055400327234	0.135292083336313	0.429990026081261	-0.247680163247075	-0.148007753326959	-0.147680565499067	-0.0621184485103942	0.0291880235629253	0.154499781199555	-0.074885365067917	0.259458910099927	-0.331254116646331	0.00514489447712467	-0.105332989478762	0.0156644796217437	0.111828055632157	0.196601791034879	-0.120985664570872	-0.0367706220355973	-0.0776038118224035	-0.147997902510653	-0.284006695144356	-0.159008360767687	-0.0594994661919843	0.0507955743729493	-0.259023637042996	0.13317766023711	-0.248145671551396	-0.311897919651576	-0.142879503710051	0.327132358990079	-0.295344942327583	-0.0119543695076001	-0.300125245826575	-0.00365609221698943	0.0214836498933366	-0.11300179587974	0.163137356562033	0.236328029215322	-0.0801636797230856
7023|1892592|1892673|ECK125137114|tcaaaacgcgccacgattcgctcgccggagtggttggcacgcagctcttctgccaccagcGcgattgcctggccgctgctc	-0.291650691715098	0.0848638076408275	-0.132306532280277	-0.458060031343705	-0.436311502131145	-0.0234768249579661	-0.122942187169716	0.190875427438034	-1.97962057191511	-0.533540854318388	-0.000824188191882985	0.274724848090372	-0.218424456109071	-0.561211932668448	-1.27822920265203	0.00826121450794599	-0.392458702810299	0.191550440013828	-0.452705517843594	-0.668465039876023	0.0775090498948824	-0.377177349330238	-0.877245161730056	0.223349918000703	-0.759283223140017	-0.539222003424994	-0.527520816710062	0.062569810727027	-0.199825732853477	-1.52762928646583	-0.469585661649502	-0.774214457542641	-0.488579750950364	0.446100304437182	-0.238748848621413	-0.188582715045767	-0.742842279900734	-0.542968179072058	0.00945563520630799	0.293934551541968	-0.192681555670523	-0.173848662938507	0.155986685182915	-0.0315711467309788	-1.39352423820553	-2.2256965372563	0.138393960820246	-0.116484112347433	-0.73449077612061
7023|563540|563621|ECK125153843|ataatgattaaatcaacaggacgggttcggagataatcgatggttatgcgataatcatccGttttcaggacaatctgcaat	0.216405040677889	0.237885984389861	0.359066539049261	0.429353278251954	0.384059435238703	0.231354006734204	0.160960680954298	0.34144882504685	0.391830785486549	0.126097916299985	0.109001409400241	-0.0589272708937084	0.217471061687783	0.119085102545191	0.133474975188159	0.203075072669879	0.412239283968852	0.404931753770108	0.299570973617578	0.381244378199037	0.159518858009868	0.256090089724694	0.48340776289992	0.083491540357151	0.724705432473673	0.32259971243727	0.332682946374347	0.194449093463397	0.334470766392119	-0.34700306322376	0.594499823655426	0.19363437601185	0.374302038398812	0.384241287280466	0.235493303891028	0.200763275596738	0.997713985931959	-0.000433070486997193	0.399389770756334	0.195879237483448	0.134286980296231	0.218959485609466	0.0442542036253314	0.0897134798095843	-0.0381254380207919	-0.023793357253248	0.317349446782003	0.388956237095058	0.19662184935002
7023|847401|847482|ECK120010307|ctaaaattgtgcactcaacaCagtgattatttagcgtaaaacctgatgaaaaaacaatctttatgtaacgattgtgtgatg	-0.0887421063523906	0.259307612183871	-0.157928475103861	-0.382597263688796	0.00354498909639951	0.58876935897906	-0.071030743573896	-0.389389177711037	-0.335183905560212	-0.254167948305662	-0.360494165214827	0.324349301595951	0.163551990345566	-0.271377604668801	-0.311571297206476	-0.225145162020098	-0.108130322685132	0.115003542236548	0.142286251790474	-0.251640773633343	0.026859189592914	-0.134815916652098	-0.260723613483788	0.0558789173922927	0.052498711964588	-0.065673030520699	-1.02495063092659	-0.613466274232524	0.230361769254485	-0.022330750213711	-0.302409478824555	0.164826813259019	-0.544102316822852	-0.069369195978757	-0.33144115743658	0.0466948934597505	-1.39969698399104	0.133079475482	-0.343068684140957	0.578420826954141	-0.200529784743303	0.0969852900500795	0.164052454245117	-0.0302882313802178	-0.207326269759705	0.168293139796356	0.132930431893056	-0.483138816178806	-0.164242194027648
7023|3715250|3715331|ECK125157043|gcagaaatcacctggcattcttcagttttccttcatcatatttcaggctaaggtgatcgcCttatcagtgaatggagagaa	-0.520745009228577	0.0150790870284137	-0.222641837891542	-0.239173349333403	0.0925310180397497	-0.39344063426999	0.040089330657556	0.00301032010796733	-0.174221654182481	-0.306238591438211	-0.158465099433646	-0.436998271266826	0.0972758703138773	0.0890086420929377	-0.134480486330516	-0.146751752178005	0.028271956197447	-0.162771909351629	0.274125820627075	-0.537530506150253	0.236849037432025	-0.299594897134742	-0.239553748742881	0.109212221486862	0.337067847410764	-0.0532011696521903	-0.238697819306217	-0.0255077626772523	-0.111293140683979	-0.183813234946382	-0.0345092548341476	0.195606962675921	-0.115937041505876	0.311528778496886	-0.434921506875531	-0.415867327132039	0.666904081633884	-0.0938332985180174	-0.196529397281077	-0.215846336015293	-0.372853472808596	-0.695112169096702	-0.0215143230644583	-0.0471028051579938	0.147453142531722	0.0591375867468713	-0.202986441938763	0.0528626961707588	0.0628592571936243
7023|4519216|4519297|ECK125157938|catggcgatcgttgaattacCtaagaacagtatcacgttgtaaaataagcctgaatccgcggcacttttggcatgagtcat	-0.27494043916935	-0.139323371089521	-0.145236854003366	-0.0369798673782563	-0.272388415519934	0.10886058464646	-0.129677853882264	-0.281656641951443	-0.14295882244553	-0.101842066101238	-0.0956555054859748	0.105756360282672	-0.536586268794353	-0.193129278736177	-0.134448521678299	-0.398450182752597	-0.0967759932219338	-0.283765344267245	0.078201173808854	0.026216352886904	-0.428770716979962	-0.244214462548647	-0.100157332532685	-0.299144243756853	-0.083770254069714	-0.516458582683723	-0.0431320790201739	-0.0302536110195347	-0.297204972451522	0.00444004931065265	-0.0404784235908616	0.00693612523427519	-0.253790655644349	-0.663879067589521	-0.0275565582395197	-0.125280776670934	-0.441255664923971	-0.263875414194281	-0.0641098907356851	0.359954802824176	-0.0379761751076725	-0.197892565946016	-0.152763852692488	-0.0271720603573298	-0.096618519457056	0.130556843668517	0.121736278355407	-0.107794003549775	-0.0663327831499943
7023|3916992|3917073|ECK125157183|gacgagagtggaggtagaaaAcgtcgcccgggaatgcttcacgtcctggcggacgacggagcagcagggagatctgacggt	1.70947906866306	1.87579574559652	1.38606736661865	1.67471289341169	1.69910459186762	0.8283224151113	1.88059800427034	1.76556341931756	1.73245884229852	1.96660804954443	1.65163321509124	0.837725991878869	1.62976111486579	1.59383429130772	1.79690728138382	1.67073570802709	1.75364588254216	1.77083764745687	1.77423274580114	2.06534985965892	1.8877500095357	1.71087010686913	1.69103111761851	1.62925752959296	3.43656097554068	1.97328160486367	1.8449537847711	1.75010329673744	1.92549881246024	1.87202567284757	1.79040495069578	2.64326955125637	1.81462467148044	2.00230642596595	1.69982423217569	1.69280749451756	4.65869131283803	1.94589332990431	1.94268506072598	0.824200369981914	1.58271990193069	1.72731094909643	1.46927296446012	0.558921657398795	1.94255260719707	1.86828238001496	1.75139431470566	1.88617177708145	1.69256412311178
7023|1120138|1120219|ECK125154432|acgagcggatgagtctgaatGacttcattatttttttccatcatggccccctaattcgtgttactagacaacgttattcga	-0.400466136691907	-0.206533133434555	0.229002250505413	-0.162706848482836	-0.166468388808827	-0.986749924223004	0.0775421625479374	-0.25293039084191	-0.455772443811087	-0.305605337638114	0.0648752370600464	-1.05943204764169	0.213213627426576	-0.081175786987269	-0.0675069244588665	-0.36124915689924	-0.167658679174407	0.156083260427256	-0.709653860541721	-0.262246538136165	-0.133461245207009	0.0408643958435135	-0.136431854328482	-0.272683536007298	0.602318574362065	0.240826518922349	-0.00908190196352618	-0.300887841617541	0.225671139938978	-0.655687758594448	0.0434878242544854	0.277851933057895	-0.115785528187024	0.0522883311729743	-0.787689539483476	0.0786685053246057	0.371944645571459	-0.266256314693905	-0.198318943221622	0.184361023284852	-0.22881816055179	0.0741621126626995	-0.182300528258109	0.0144520967101625	0.183028839401328	-0.108366378513727	0.386874088850231	0.253752289903068	-0.052506962709025
7023|2754095|2754176|ECK125155943|attaaatccgaaccttttaggcccattgataggcccaacgaaaagctctattgtttacgtTgggcctaaacgcagggagac	-1.26073655310331	-0.424882163617874	-0.944658137936057	-0.731599926403768	-0.104279946359985	0.281950552859169	-0.016479388330515	-0.540364191572111	-1.83414870445865	-0.940557042520104	-0.253053440507815	-2.90100675882806	0.000252175596119009	-1.11261449022707	-1.25827239747937	-0.32467035342119	-0.496757775945679	-0.465762541018574	-1.40315071958279	-0.973171658375485	-1.87436898915886	-1.68851004560275	-1.17254650879026	-0.773315735351176	-0.632415966525083	-1.32086201608307	-1.40773471257641	-0.251624932437953	-0.319166505128215	-2.52356529952484	-1.25740132203645	-0.290161638251469	-0.704280294154128	-0.866438861057248	-0.44116827808012	-1.54535330693495	-0.323882283891498	-1.41802474973753	-1.128082406195	-0.484174439046101	-0.412838563449667	-0.457642393186015	-0.071248753252058	-0.00700759185626765	-1.86184778482452	-2.669837880082	-0.330049131536383	0.064497324347819	-0.407894313804672
7023|1732321|1732402|ECK125095200|atttttttgcgctcgccaacgaaacgtattttttaacaataaaagctattaactttctctTcttctatgcattagaatcat	-0.753851449410199	-0.130311852299257	-0.137689353710295	0.085878916340698	-0.557158217323287	0.854996701626918	-0.569557969338019	-0.810524410264207	-0.220070869378508	-0.404375922352653	-0.244878173281348	-0.208891922845001	-0.471188046675669	0.224375921152616	-0.333113997226007	-0.279089800602105	-0.157235873850879	-0.332856928350743	-0.507056277057466	-0.398775851974456	-0.100668318704556	-0.254042411008776	-0.010247442368669	0.169684523227935	0.313485841639393	-0.275308895547083	-0.0542555351804166	-0.54652569754349	-0.291013444396126	-0.582824102599391	-0.40241773684914	-0.564064101971804	-0.243524380443579	-0.0963938738976785	-0.595264827345805	-0.461965770897931	-0.757963152992477	0.136475114060132	-0.0691651918129083	0.837499128379406	-0.278721864772388	-0.753425285429373	-0.742315414940909	-0.0399313653604059	-0.295309164023753	-1.17468104669911	-0.133780436722295	-0.487604972105221	-0.585190290957993
7023|3127987|3128068|ECK125137573|cgcccaactatctgccccgctttttttgccacccacgcctgccagatgatatggtccgtcCccggatttttcgcagacaaa	0.265217630856095	0.0949899115616095	0.185611857606527	-0.0859660129117373	0.0168198121353207	0.0104493412897257	-0.339831941975576	-0.230371439311443	-0.124088670093298	0.113474027270652	-0.245857448920505	-0.011119515239334	-0.0869774766567702	-0.0297671107439587	-0.00159069960812734	0.0459199612676397	0.424070804433639	-0.150704819409927	-0.0378663566269997	0.25914781676673	-0.281875987077474	0.234976330102264	0.224974934534576	0.066709124104996	0.230811678626734	0.246546572631066	-0.342781212238614	0.183083665084694	0.0914335790220893	0.0910206940175867	-0.062808863126335	0.224966360052558	-0.205754571208815	-0.0159890536170293	0.0091688567540487	0.196012509174468	-0.652555211689509	0.230462960320211	0.286544113935212	-0.0627041683943038	-0.210734619274444	0.0696680389640843	0.169035706719841	-0.035997641555046	0.44120438636536	0.471968969122646	-0.0684736434593827	0.0971246910323787	0.0879219317845275
7023|2166647|2166728|ECK125137235|ttatcctccgactttcatcctgttctgactccaccttttgttttctgctctacactatctAcagaccaatcataaaggcac	0.1215934181055	0.254451426387231	0.176661477846721	0.0188224854055001	-0.00415866492379762	-0.228682531566298	-0.0595164137452068	-0.114005457227889	-0.0246824074109084	0.119295684353832	0.0761790503974322	-0.345825958562502	0.0313781329547904	0.0308274928502587	0.0494478724621241	0.171632961217083	-0.0925826739989927	0.137909940868609	0.134649331601643	-0.249935524096122	0.186330421270839	0.0240909672114468	0.0890995776912528	0.0336003846964242	-0.523040881722337	0.155908213402431	0.0524247013493793	0.141041579894767	0.193756662044708	-0.271970079501361	-0.0180506294981697	0.00816655659612673	0.145876066103565	0.0838402155353895	0.0623182448381118	0.10125221513078	-0.400549224235378	-0.317302803164445	0.0167206630545323	-0.184463206409462	0.0327002945052772	0.0535425182430334	-0.297134940829757	-0.0216830579210575	-0.0386197682161782	-0.385312507966434	0.0264469301907988	0.1361144411243	0.21877764846059
7023|1030750|1030831|ECK125154412|acagcggattatcaggtcatTaagcaaatataacgccctgagaatttcgacaggcaaaagaaaaaggggttagcatttagc	0.0147421106849555	-0.0639025262567472	-0.142307211141115	0.0330311480720665	-0.180665752359072	-0.239771495282369	-0.213272140200889	0.0421876032884765	-0.394930557091824	-0.287674167907909	-0.226094181350214	-0.701498006449759	0.0172786678992086	0.151101064659123	-0.377085467149615	-0.156015572112353	-0.492887356726777	0.014421019452882	-0.391350341441679	-0.0977413172776175	-0.36127528441506	-0.574653557891502	-0.430226509047071	-0.216027216206281	-0.530906587555195	-0.371691496834032	-0.125390101615453	-0.219586307588759	-0.458417636536881	0.320033501702681	-0.289164632105613	-0.0831958474059075	-0.270234144866575	0.0883715760037422	-0.405346146990508	-0.318266225007211	-1.12908830998022	-0.246384030876032	0.0551717145089867	-0.457076042000823	0.197897275293789	0.0754816793509195	-0.194342667612539	-0.0401058721500101	-0.328613521223405	-0.253541190718037	-0.140101423811757	-0.07666191432668	-0.0715221734394265
7023|144905|144986|ECK125136368|cagagtttcgcgagcgtattgtcgaactgggtgcgccggaggtgagtagtctttggcaccAacaacaaaaaaatccgcctt	-0.059461008359279	-0.119801382032713	-0.117612790061537	-0.574149967337782	-0.558668318602159	-0.013994649403432	-0.463961775429756	-0.70528304317067	-0.117055161115471	-0.556280055025705	-0.709240648146175	-0.347217269054679	-0.49501916364677	-0.0131482563778391	0.276996769544011	-0.260524524016578	-0.514288310229688	-0.0337880951777113	-0.164275666386919	-0.863063525571566	-0.353645787395789	-0.541326064565585	-0.181019938696797	-0.349788780727004	-0.743101414782894	-0.117800251441119	-0.184110542299347	-0.434417260643816	-0.205540075914524	-0.988521908003557	-0.210967103875357	-0.464275541053722	-0.143115892064285	-0.205420211108624	-0.645856532563502	-0.620788774611717	-1.46429711183946	-0.109157779879598	-0.533781484990397	0.172521608292804	-0.760439811606646	-0.401731136278101	-0.0843345279482285	-0.0247342913141255	-0.43842593411004	-0.412299624682827	-0.356128704113826	-0.60450386429162	-0.282927002891691
7023|3798616|3798697|ECK125157091|tatactcgatgatcatgataTaagtatggacaaaacgtaaggttttccgttcagccaataaataaaagtcattgagtgtat	-0.0360687975865571	-0.332067470050607	-0.323233203977597	-0.385021746256064	-0.0744291220091011	0.712065267273294	0.163139153248106	0.00507153561905532	-0.689957654552403	-0.175474799349221	-0.193037851295621	0.253892224998763	0.0254466792454527	0.127732911546108	-0.510126814741242	-0.464925859995364	0.0319380942841152	-0.275657046103009	-0.966259070089948	-0.352655531518864	0.163880798704492	-0.396695011704685	-0.310430760314395	-0.440414545179301	-0.864143501462997	0.0231888459442512	-0.0804997495115955	0.0128097332352603	-0.276624193959826	-0.986908852087689	-0.419275378303277	-0.0621088477811142	-0.192110635085845	0.200327125982306	-0.258697398498197	-0.0247055122678823	0.0400569612048218	-1.19969386679017	-0.116206185909067	0.284190973026172	-0.109423248524132	-0.089276963353275	-0.209860849349662	-0.0218698253479796	-1.0491521288833	-1.34796991293659	-0.437730642150144	0.0368944575843842	-0.56085806012298
7023|3864393|3864474|ECK125137901|acgtgccgaaatatcttaaaCagtcgaaatttaacgcattgttgagtaagtaagacaaaaaaagccccaccagaatggcgg	0.253633324886967	0.0360773925115235	-0.239616139094132	-0.428608611968612	-0.406010412494557	0.0939750076001898	-0.231685976277481	0.086370363123943	-1.31635278011544	-0.0728565583239573	0.121825981619827	0.62726627022225	0.00976156081664348	-0.517329130397148	-0.075542774510864	-0.0386764051109741	0.251394673742211	-0.801453752668368	-0.85780262563449	-0.724151764133021	-0.696118747957548	-0.6770598765951	-1.75814196866905	-0.269804064252135	-2.00972277567972	-0.847761598427978	-0.755034615684023	-0.155054993386612	-1.02630491947634	-1.52647421841528	-0.937208818774345	-0.615257399556613	-0.233809824464365	-0.0952109327886618	0.0012584609003893	-0.0492868082268772	-1.23917949042978	-1.92086973231347	-0.561225556799063	-0.223381099491009	0.0146015630621231	-0.103006249163783	-0.496363558848922	-0.0489713800310588	0.689562812909912	-1.27524989704274	0.189890090910856	-0.152970661020112	-0.148468560413667
7023|642190|642271|ECK125153903|tgtattgcggcggtcaggcgtggcggcattgttagcgtaccgggcgtctacgctggatttAttcacggtttcctgtttggc	0.946324862675092	0.359669096230021	0.590387560462991	0.306769205640041	0.519992476488388	0.498310527609223	0.833854272388047	0.572804285254609	0.498977248018657	0.375596562222842	0.401824075990094	-0.448804029216265	0.605626983537235	0.000359285723209387	0.671203642915442	0.538535094554873	0.61524300809236	0.551066526266293	0.382248163871393	0.91777650382888	0.595458894233931	0.710820516757036	0.547761184876763	0.590059357528608	1.70952732623008	0.659770968530953	0.776593250787047	0.911892840153001	0.547930834639731	0.656652019928816	0.415017093460768	1.10060079247	0.641211147839417	0.413085201453821	0.109203289618629	0.531795325347597	1.8809522720074	0.391478978657453	0.658661902363141	0.0685157696665047	0.530691154765436	0.356408103794661	0.841961725713153	0.163387617710669	0.336820193790446	0.266959942625477	0.627137829696807	0.61193482214522	0.637385491169248
7023|3975355|3975436|ECK125157315|atctggtgatcgccaaagcgtcactgcggttttatattctggcggaagtcagccagttcaCtttattgatggtatttgccc	0.00193351816258323	-0.44676242067936	-0.776032452888528	-0.734615907839703	-0.651451381060645	1.23361461137909	-0.46847306217894	-0.50332329692663	-0.655026688065688	-0.253044165191868	-0.603524725288368	0.762965421601306	0.0866673335404901	-1.03644646751627	-0.43914553011781	-0.691611739817826	-0.734240258490604	-0.344486424570328	-0.774253329968717	0.034144560955308	-0.0798210647352595	-0.313944130173129	-0.677590398897322	-1.15223696186832	0.150212837856669	-0.671072431967666	-0.274722522090015	-0.603771133496389	0.138338627852329	-1.47405408070668	0.095804954660643	-0.293968176610106	-0.126204303130085	-0.129896195888927	-0.158321194028604	-0.199380154971555	1.20979435180896	-1.4226877716906	0.334634053529544	0.0527275706843126	-0.537512136253909	-1.10345833224493	-0.450216760993939	0.042121352848014	-1.30960782910361	-0.132161210403175	-0.40383550493561	-0.552906130747387	0.252091948546338
7023|793914|793995|ECK125158030|cgcaaagctgaccgcacaaaaggggagtgcttttctgtgcttagcggttagaatagtctcAtgactatatctggagttgac	-0.0785551349918845	-0.568411072495552	-0.034039168635941	0.122241886985636	-0.18017409887114	0.537140572320994	-0.389028064810794	-0.142112889256874	0.101405557341398	-0.0977915085635978	-0.814170595703524	-0.262877360902643	-0.326380773928113	-0.516239088736176	-0.257936030161808	-0.487628638145867	-0.589514376728802	-0.0575344732021547	-0.495022047139992	-0.00186503800205301	-0.448818215603144	-0.118030465344329	-0.517043114846031	0.229330363116317	0.235111403291544	0.00920683599163349	0.215430496339766	-0.903955507257407	-0.000140761531863248	0.174516124214508	-0.399118530628794	-0.102168281853452	-0.375057069238571	-0.586981486083738	0.301602951072976	-0.0898759551712055	0.865128386500803	-0.514825294774607	-0.679766248216116	-0.0457112635821885	0.123213705032498	-0.509314791428664	-0.488866010447817	0.0309805710536714	-0.61928325940709	0.14207028819725	-0.295582811745027	-0.472632040096776	-0.727260434563214
7023|1136750|1136831|ECK125154444|cgcgacgctttaccaaaagatggcctgttcagcagcgagcacactcgcctgtataccagtAtgtatgaccagcagattgcc	-0.323038824757022	-0.131955779017438	0.0589168581390777	-0.329116395388241	0.0800520815741357	-0.0700495893955559	-0.201342028195744	-0.218972233489755	-0.503591963229559	-0.0741901762166396	0.0243926792844574	0.253532135652792	-0.281727366061054	-0.178623879256492	-0.293461683706955	-0.263328183724135	0.06128156845473	0.0193684849306361	-0.091235138300414	-0.429679859295119	-0.31187187301336	-0.0281131421665334	-0.15276402524338	0.122977381605598	-0.318287821987512	0.0597734722480981	0.0802913395599534	-0.0406523370766125	-0.0608131566551546	-0.386804616927155	-0.0726345118473975	-0.179698343797531	0.181766890666956	-0.114275230205425	-0.117832888183242	-0.122686797368732	-0.71403512716593	-0.14868832864843	0.0429648477285088	0.351780969823753	0.029738250126899	-0.0837812203081053	0.329440629246913	-0.0356579685175182	-0.289417979877855	-1.12933068446504	0.265172926941119	0.117284956148582	-0.452389649713278
7023|2284169|2284250|ECK120010594|atcagttagcgaaatatcttacttgcaatcggtgtggaaaacggtagtattagcagccacGagtcggcacgtagcgcagcc	-0.998497298066407	-0.154919981604614	-0.410974943565184	-0.896816839916367	-0.854411138167511	-0.915539184160187	0.267538641977329	-0.705083714169408	-1.20535054009838	-0.61620305947738	-0.468233490854355	-1.47362577795289	-0.233161142521157	-0.302820105749193	-1.36984687603552	-0.741272035136305	-0.360223614524517	-0.638101485750416	-1.5705742645381	-0.810975841363605	-0.553581398106207	-0.656240906919397	-1.83513689388968	-2.08245613388792	-1.03858465657159	-0.36463049222623	-0.764837368424919	-0.76541924484319	-0.407176500840759	0.471327498025527	0.117558846544536	-0.567741405467664	-0.368552036122006	-0.103728365152724	-1.42693304355848	-0.182577621584005	-1.75485724165597	-1.75347803306652	0.0894274090459035	-0.267330202886148	-0.646659962516422	-0.429936618166715	-0.189241239702958	-0.0401205629324696	-1.14121647663892	-1.76063842421604	-0.156153618746174	0.066353301231408	-0.447586648885072
7023|1530994|1531075|ECK125154891|ttgtcgtataaacgctttaccggacacatgacattcacaatgtgtgttaattttactgacAtctttcaaaaggagcgtaat	-0.0962638095789153	0.547355282150953	0.178631530414344	0.185751994860361	0.0733578796909886	-0.122622576255093	0.0376470512642568	0.305604762477221	0.250215366092586	0.0297891970599679	-0.263780446488992	-0.0292228925509312	0.134115865407254	0.114664594810647	-0.179277622478288	0.0682799254024865	0.324850347745451	0.00893074870447059	0.384003188402429	0.186689414619242	0.249733553099895	0.131867683697888	0.470945633146268	0.343560753778	0.365261625864235	0.0119013731558511	0.338025327435848	0.227160618313911	0.209897872780271	0.191013398020348	0.0176615256996203	0.0918320082348804	-0.222055726438293	-0.0905953666489018	0.34214540809387	0.157449120271365	0.452352318698331	0.14163999563534	-0.0496222078712228	-0.0885636298445086	0.00045192937368313	0.100939859241629	-0.115675985608233	0.000493968318496289	0.348527638033714	0.351528545284687	-0.111817087224818	0.0536999834744968	0.262458648667474
7023|1269215|1269296|ECK125136828|ttggtgtggatactacgtctCaattcatcttcacttcatccctgaaatgtttgcaataaagagtacattccggcttttcaa	0.218324827132107	-0.319244519250184	0.0781671495819047	0.0732131467714896	0.0363342381497115	0.25421106465016	-0.241762834593726	0.0720533082300761	0.221979766367114	0.0293097417342979	-0.121945756746919	0.0568598113954607	-0.180065023951228	-0.109193588351894	-0.035895321887972	-0.081054071851744	0.0523696776773375	0.208517044084463	-0.0314346143461791	-0.19832443880382	-0.298944999996329	0.22241348632632	-0.0842593546554686	-0.324184630252623	-1.27626781583635	-0.335835594754711	-0.0131876105183065	-0.242388672772751	0.044224115740112	0.443860253245186	-0.11719079052776	-0.421630876582627	-0.243801709215919	0.0191969601536245	-0.342963248041911	0.166078930100812	-1.40873888730936	-0.129774810637955	-0.238118062528053	-0.0960967424082922	0.296678905948105	-0.455260871492927	0.208883752830231	-0.0218256901404182	0.183584486782628	0.214706750981854	0.226324985548687	-0.236486282404072	0.122940196066072
7023|3705207|3705288|ECK125157038|gaacggcgcttccgggcgagTcagcacaaactgaacggtgttgtcgtccacctttttcacttcactgatcagctctggcaa	-0.060827855681732	0.359639152088448	0.422219062663795	0.185709494265367	0.313340643015174	-0.135227700849823	-0.157996909883732	-0.00576115110708922	-0.126518694559172	0.382580210871563	-0.346681359245942	-0.0481542564956036	0.307789953640707	0.110330808069013	-0.217824687945837	0.00637026104443945	-0.071102516247869	0.216922601162022	0.0543756128112071	0.221207465563198	0.248145591684689	0.0585001139889734	-0.065907740239267	0.239849479562991	0.268453794587945	-0.3093388475725	-0.414900859460278	0.0998663363434413	0.220184466755734	-0.0562863970514189	0.257242635192773	0.086087307082777	-0.141166399534738	0.462668487614707	-0.286284078467746	0.234482575642614	0.681731528880319	0.328876317123431	0.12127469026489	0.332366813397892	0.0524572416960923	-0.0842567625865317	0.0937839893948677	-0.0142597425751094	-0.190442874300389	0.0371469839785549	0.363118952564748	-0.0811430169381072	0.25102043245524
7023|4109334|4109415|ECK125157462|acgttttgcgcacccagcatGatgtggctgccttcagcttcgcgcttcgccatatcgatatacatttccggtggtgcgatt	1.71570516375047	1.86706768066514	1.39071681124788	1.6873770167517	1.71605335234425	1.29366553196991	1.8745524675245	2.27044739512997	1.71675406842037	1.72729071024294	1.66263465383833	1.28548037635034	1.64658986328108	1.61210399075886	1.79487250169085	1.67243924972644	1.72896054713118	1.77002606392786	1.75003102193709	2.12018223588491	1.89221216105295	1.7045526949125	1.69989677605445	1.65870603428289	3.41228588626992	1.96506709915095	1.85345257179805	1.75676047150175	1.94792367591719	1.847262272202	1.79113020414299	2.62685207630114	1.799881410536	2.50967851955732	1.71140057838584	1.70506398891434	4.75852379859746	1.92929584205931	2.44681086807109	1.33794667066	1.58600270366086	2.21875798671177	1.47091205363922	0.559058829979992	1.95931048578592	1.8495551375625	1.74169279575738	2.37605988725534	1.6942719486394
7023|3244586|3244667|ECK125156318|caggcggctttttcatcactgcgagtagagctaaactcgcaaaagtggtataacaaatatAgtctgccgtatcatgcctgg	-0.223032521189286	0.0863503596017852	0.110349465472051	-0.074944710619645	0.92957761531296	0.253601728370711	0.0437145339388282	-0.0894699792271792	-0.43127164225822	0.138457598137287	-0.219359861174612	0.232599581757229	-0.129290076765454	0.436210604770222	-0.295604702374964	0.032477016520554	0.0795175464879164	0.204591165637731	-0.850516745968719	-0.0168607923384957	0.176135073594033	-0.186092184665477	-0.120507565620831	-0.0951547315641489	0.155790411729441	-0.117662923591231	-0.0262848092958967	-0.152561305016506	0.216824222805095	-0.257354660701519	0.623476431502166	0.437647654722618	0.162286174514088	0.124284493191628	-0.467842080298051	0.139079448595067	0.669530629334697	-0.333604194604274	-0.182545560642275	0.444416114294167	0.175642685305697	-0.0422470175383464	0.0529567602927818	0.0680814652253033	-0.639138879580514	-0.863803879413796	0.216489324228642	0.175937803349143	0.110501783667121
7023|2392477|2392558|ECK125155542|ggaagttcagggtgcccagtTcgttgtaaagaatgaacagtgcgaaagcgaggaacacgtcacccacacgggtcacgacga	0.217483064886572	0.481085268711059	0.192736848014387	-0.867763327823813	0.0455539175318127	0.719479188690781	-0.166071938908312	-0.0442589625209391	0.755556503443005	0.386518961815095	0.474445566809261	0.389973582105339	0.521951236755551	0.722501474818398	-0.88625279152513	-0.319826603074131	0.205495437087932	-0.131277127953238	-1.19186795491768	1.39207086292291	1.41626201879386	-0.461968326334263	-0.902431933542326	-0.692169155311386	0.480683451141885	0.389409975167936	0.311952564779939	-0.537121090142262	0.759054743486789	0.579775171483464	0.239252950252282	0.826449868048451	0.496227914347572	0.746502666661247	0.473759837493895	-0.0222544068106597	1.91946463231979	-1.19690423339874	0.898278626193327	-0.54239890641109	-0.073560015403365	-0.205633159701302	0.408235877454993	0.0351763587175781	-0.815981107735573	-1.0538810795756	-1.4464739785461	0.861534387742816	-0.28602247077044
7023|747007|747088|ECK125153978|ttattttctctttggtgtatCgatacagcataaagaaagctgggccaggaaaaaataacagcaatcaaggaaaaggggaaa	-0.177129716165401	-0.187640431615632	-0.120765566984449	-0.26082561951515	0.0711207996045556	0.0187232000002127	0.037397551984129	-0.518493457874709	0.18635317822291	-0.103688271070011	-0.433435656290479	0.273875802645364	-0.361875331194425	-0.301397872574775	-0.332864772074479	-0.0178736328452508	0.252918959593589	-0.333064638389423	-0.109923158937002	-0.0419451152138853	0.0473695514397978	-0.366393938917876	0.15511522962401	0.280449377565221	-0.535624562062427	-0.0419914441793432	0.102832642420468	-0.326002851891545	0.131909313713229	0.336714667146869	-0.119749955723882	-0.466477922663256	0.0545619497196255	0.115219690522541	0.291867349405675	-0.071681064484852	-0.134548129991875	-0.304883864424648	0.0154829799099253	0.0874025366778162	0.227234324115609	-0.115726809740152	0.0683927573776109	-0.0508647613800864	-0.0858718107567667	0.357845869716613	-0.0683341242133357	-0.014956941546306	-0.129728721106431
7023|1948827|1948908|ECK125155245|ggcacgattttgttttttcaGgagtcattatgcttgaacttaatgctaaaaccactgcgctggtggtgatcgatttacaag	-0.0339287838785285	-0.038131554474616	-0.355199873489283	-0.049070832554073	0.854556688287793	0.128159237301491	0.0638377778042495	0.48997990807397	0.849808889149307	0.231581690476182	-0.33481312135006	0.163333324395288	-0.461108198832341	0.266348474914268	0.448153476703088	0.483612037311833	0.238701286939602	0.545318690760969	0.546217171607126	-0.037066335700101	-0.723236735496494	-0.0277069750074905	0.688059379434232	-0.0054441747635095	1.19231038894309	0.103726325690647	0.101715682511894	-0.188717711045371	0.348049323288998	0.281055551573237	0.292057537475787	0.382820498863029	0.307830688088378	0.201831746577882	0.287297445968137	-0.503297067221506	0.703652160868387	1.40741888350147	0.225318811606087	0.0636302005551265	0.118616648302933	0.269627012309359	0.132722090150676	0.0081685173364117	1.20530206704085	0.310835340017648	-0.373202329601021	0.0624706728537835	0.148035712162464
7023|4416565|4416646|ECK125138039|acccggtataaacgacagatTacaggaatgacttgaacggcagatccggttcaatagtgaagcaatcatcgaaaccgcgcg	-0.36953288947386	-0.229300228385501	-0.190152183157209	-0.496327200625045	-0.400621332907431	-0.0234586468193438	0.178601948046758	-0.618889136849625	-0.817278229290499	-0.141982256601699	-0.014351804752029	-0.412229755990827	-0.215977131140404	-0.379561678866672	-0.389177871907452	-0.435884040608809	-0.328959603868246	-0.207676471611252	-0.58134643442407	-0.541676539894856	-0.216714570060118	-0.315364560045128	-0.353185142092974	-0.181522897151903	-0.918834525883931	-0.11912256708449	-0.462476671923937	-0.163780844887346	-0.182091097130283	-0.523758765825549	-0.211930671414462	-0.31111959220378	-0.0258920398873513	-0.356827204828656	-0.384477981128006	-0.155025642063671	-0.931092346884625	-0.427132752522034	-0.0728719424800978	-0.0445519476412413	-0.289938872525194	-0.282986930975155	-0.200346276665122	-0.0283199666385236	-0.708817092948159	-0.810688820634539	-0.16558077447288	0.154125123116114	0.00930992764308101
7023|80423|80504|ECK125153339|cggaagtgccgataccaaagGccagtgcgccaaacgcgccgtgggtggcggtatgcgagtcgccgcagacaatggtcatcc	-3.12680209995044	-2.49419689681421	-2.46755350460256	-2.67504815685821	-2.65013699449693	-1.67295773156836	-0.320270483934511	-3.12019684399762	-3.14662073620305	-3.19370997564099	-2.72838947152517	-1.68425225633225	-0.304773169955786	-3.25986353218515	-3.11168332133587	-3.18147474099382	-3.14948840674962	-3.11570235959864	-2.65397764523913	-2.72124830150687	-2.52584617463762	-2.36595374257162	-2.70016876207578	-2.74316822060801	-1.40676504534525	-2.90542763872527	-2.25145163389051	-3.0850832869397	-2.94841838777913	-3.04098932789769	-2.60434654375636	-1.45397751990593	-3.06406610904153	-2.87762059835045	-2.15974002219641	-3.18812986620288	0.0681979689875545	-2.45410645013431	-2.98992636591333	0.161069252083526	-3.29258623925211	-2.70544872643682	-2.89858292587087	-0.027682875069942	-2.94966227390819	-3.04076859129949	-0.15692175642421	-0.934455164397415	-2.6763064427727
7023|2443748|2443829|ECK125155646|ctatcggcagggcaacgtaaTcgtacatgcatatgcgcgcgatgctggaaccagggtcgcactttgcgcaaccagtcgcga	-0.0430259652073884	0.250559019436289	0.0629634727089661	0.137106066107714	0.277959308010028	-0.286907722876062	0.0824879908577025	0.127049377484968	0.00147322935509438	0.0653010583823443	0.306668221950042	-0.586694393650738	-0.052157730925536	0.126663351046755	0.125998895435464	0.335135951552097	0.0695289328726779	0.254697114852079	0.220502441165609	0.181992590365792	0.0753153140379	0.160812085042437	0.103961202858911	-0.0902163539813067	-0.355211106276743	0.108702028465495	-0.206791319941801	0.0189964292246496	0.128683931270335	-0.316817137158302	-0.135637239866474	-0.438984219403213	-0.205984454636753	0.0705146844408554	0.0264880594084261	0.0814346359284151	-0.0110546889334589	-0.564640805837969	0.15493388478842	-0.0714850867910983	0.0371670831304686	0.0400811601657696	-0.0560779007516022	-0.00333205472127375	-0.185419983526093	-0.441118809735832	-0.12058017054585	0.0548179606922393	0.175948417763192
7023|182387|182468|ECK120010027|catcatcctttaggcatttgcacaatgccgtacgttacgtacttccttatgctaagccgtGcataacggaggacttatggc	0.148533644193593	0.134114240267771	0.343054776875644	0.199872387476578	0.412427403133729	0.246264690043108	0.240912900035806	0.348165574407571	0.317547545324637	0.119309873285264	0.411807512458561	-0.311525826337913	0.545856590052277	0.44887348713937	0.0752269497781669	0.22564367679165	0.295924328475155	0.351889951742688	0.371095372456402	0.282423960440786	0.469794660791259	0.342798692151553	0.311047946886516	0.182869628561079	0.375727952393856	0.17271535961497	0.307896188135796	-0.0267480634893637	0.242144354205367	0.640474381465824	0.283445015048969	0.410940924407907	0.14617981801476	0.394584365375244	0.315036813732667	0.162664508515751	0.224876383032753	0.387365760928686	0.439556747661289	0.0855259129785106	0.0629423430813103	0.258798097126935	0.0637414809097698	0.029565351732944	0.323975857200409	0.257405798606168	0.132581251527275	0.281276396150567	0.364844889772269
7023|3957844|3957925|ECK120034344|ccttgagtgaataattgtcaGgcggcgattttagcatgatccgcagatgctaacgtaattgtcagtcagggagtggctggt	0.960299983340899	0.647819171366474	0.869912887146398	0.263439273173375	0.697410204764004	0.652962736023499	0.410592365378264	0.284268046080946	0.610161824929085	0.170772945182649	0.365916694521358	0.46770781138183	0.0527183748929205	0.204800257688827	0.501685378617986	0.691627907952692	0.310215085114783	0.632855892185723	0.0581861899664536	0.658848192721656	0.660199268983835	0.079841163165102	0.0838230930948232	0.979735077146956	0.276555466555263	0.517527831380055	0.0910457692986587	0.65612271275147	0.669103733657849	0.816137439663017	0.331996109470348	0.401670265083756	0.491534382202739	0.053639742740491	0.304629148411608	0.452833118156874	1.03693760239899	0.747833220895995	0.649264543223831	0.239395930901559	0.323390243955276	0.405383896649165	0.705663576754382	0.026560868834459	0.391586834259345	0.724026870064432	0.610991210087473	0.710615428789662	0.626697369481583
7023|4600180|4600261|ECK120026308|cagactggcgatcgcccagcGtgccagtccggtattgatgtggcctttaaacatatcggcgacggcattaatcaacggaaa	0.184414215606698	0.196374531544264	0.0938754274464587	-0.0966179680442394	0.192281761111636	-0.303472674975699	0.0676205664360757	0.16160917831286	0.0934143430008571	-0.0217458807244942	0.553140952255408	-0.141384232890518	0.161594414238631	0.145094578435503	-0.0166027364001266	0.108764755020623	0.276861943617454	0.256074873398529	-0.207611709581723	-0.204646555265666	0.219138377525367	0.121924499423213	0.101533837271201	-0.0108151913953178	-0.189013474063673	0.15032629907233	0.134944178832979	0.320339888814377	0.00534906418553459	-0.0484669866635951	-0.0744825352185816	0.0488343184518226	-0.121137069043169	-0.125170750802131	0.359732724363853	0.229186632731579	-0.144166793367928	0.160313982855078	0.394985626997576	0.068182909557323	0.330283874086065	0.120760464102278	0.154660084045377	-0.0179268697729292	-0.325751711972397	-0.14636466521215	0.243007741503747	0.0982356979350013	0.198888492244496
7023|2383907|2383988|ECK125137319|ttatattatttgtgtttttaCtccctatgattattttttaccaaccctgggtcaatgcattaccgtcaacgccccgacacg	-0.228783313823226	-0.602220184162003	-0.961345529631796	-0.259203681273541	-0.496971250899716	-0.029031561410295	-0.82387611492072	-0.401930063580293	0.125395861150808	-0.0596227420572131	-0.977269484053079	0.271968602782556	-0.51275073181427	-0.511306392891756	-0.392312901660513	-0.362547443195534	-0.294584628766852	-0.501256551657676	-0.367529128897254	-0.40206996296728	-0.199808573857438	-0.449905721532282	-0.361239843603127	-0.531313485696102	-0.639864342015505	-0.265974712058981	-0.132321103301024	-0.452238758986628	-0.501366164542794	-0.856187028833045	-0.43904366400798	-0.050435880323215	-0.260320592527073	-0.144042457549706	-0.368065697404127	-0.186182899484517	0.538995679140009	-0.349519983095907	-0.0699240964083055	-0.198858384536436	-0.388534528604957	-0.540742192472649	-0.165400129692765	-0.0222461664992949	-0.0132721929974398	0.138649276474507	-0.189231645764805	-0.471083716791704	-0.0449606713349504
7023|3562328|3562409|ECK125156927|atccgccagtacctggtagtGatcgccgaagttgatcagcgaatcaaccagatcgcgatagcgacccggatcttccggact	-0.917627603257257	-0.410956358554492	-0.365645532696706	-0.743239206380861	-0.0256959907769247	-0.0159009074356157	-0.29044853840769	-0.0648265065958721	-0.373952869812251	-0.35543907506467	-0.703419198552636	0.132305355274758	-0.145765872073279	-0.214691999794033	-0.493848933900469	-0.211493601713407	-0.427126288560082	-0.521732238959327	-0.536480382000648	-0.179366562682917	-0.252094094427294	-0.773088906976403	-0.18107135432046	-0.387818675567372	0.329008282060901	-0.466441099552307	0.335921476963761	-0.497566752579866	-0.371763985654647	-0.427931578646607	-0.420245835983154	-0.37823957471755	-0.415242163465885	-0.530720700453712	-0.392073660087929	-0.497033239657486	-1.02844461922675	-0.0831610085235853	-0.166453748779764	0.24858990150292	-0.457662886294975	-0.0486190976754647	-0.336025559266976	-0.023781587592224	-0.014826791477296	0.081414607166857	-0.0319635533177791	-0.21022114381511	-0.192777382571587
7023|1104575|1104656|ECK125136737|caacctgaaagtatggataacacaaccctcaaggatgactaatcattgaggaaatagaatAaatgttcagaccttttttaa	-0.552962286740946	-0.109913227650116	-0.199028907292425	-0.0211363452097241	-0.0168352621746958	0.316318667873927	-0.517648062888229	-0.226648372764674	-0.578863143415048	-0.427909352821382	-0.43686522241016	0.585889207749119	-0.249446793946024	-0.266333902331466	-0.246572588850608	-0.235236573077955	-0.131096079049384	-0.492412215983642	-0.338834662539231	0.291300735112984	-0.180343074083634	-0.219253346483077	-0.342629231210739	-0.712308176287723	-0.766845620287288	-0.705074324515165	-0.227309849287321	0.0945687747854022	-0.20601550815312	-0.407323076334028	-0.0371548587815268	0.138853056622644	-0.111853513257637	-0.679807947088663	-0.240577089354922	0.00324491668257075	-0.316639695301769	-0.301000075952793	-0.198171182107368	0.162010198470956	-0.24893632014484	-0.141985170801147	-0.170486369831476	-0.00616131158718622	-0.377380947425781	-0.292132089367867	-0.129604272217075	-0.264180566034486	-0.211673284154968
7023|581423|581504|ECK125153848|ggttttaacattctcgaaatGctctgagagtatatgtgttaagccttcttcggaatcttttgtgtttgaaaagatgccttt	0.506093477108282	0.667498035750763	0.791658373196148	0.820280736075768	0.520523303360673	0.0103050675879144	0.684217959782927	0.552814427111587	0.935630202793022	0.658393100573252	0.745369083694547	0.146186066640273	0.37828244777687	0.792908869694501	0.647292039478009	0.854006312006116	0.383938739138913	0.680164781187326	0.267448140027992	0.703272960730624	0.586054988402948	0.557150983468541	0.471216182083647	0.642721822775147	0.432030515155753	0.728462845701914	0.540606434748144	0.787742542433103	0.660802823047947	0.45560301045221	0.392938871779094	0.648584545747919	0.755091471643751	0.794157676614274	0.424699397216392	0.562041063811623	0.379915041842931	0.425067288254193	0.652735640492812	0.139699905702437	0.564030067865025	0.654957039865301	0.644883392106326	0.0979595145398192	0.718681440364691	0.483463711760182	0.484461848556191	0.648017645446692	0.862638406911163
7023|3946163|3946244|ECK125137917|cgtggattctctcgtcatggTgatttcaccatcaaagaggcacaactgcttgagcgtcatggttatgccttcaatgagttg	-2.45401008458452	-2.25438491079697	-2.0417028818822	-0.908292087569601	-1.75674636261218	-0.511710668265798	-1.74224978959446	-1.30990976805651	-1.47168411918744	-2.06941182069873	-1.50864623484371	0.291935635516901	-1.88119099127395	-1.61981183308225	-1.54468246523836	-0.768481669694598	-1.39512091543592	-1.32231672933301	-2.67792093736015	-0.111335448989693	-2.09265412253534	-2.41323873141327	-0.926168790975686	-1.71244978401043	0.177614576218225	-2.42199054871824	-0.139056503565409	-1.93302032724492	-1.48483121990575	-2.75548474906942	-2.3953757790599	-0.70121152014997	-0.965982662189926	-1.13716417886569	-2.22143431648843	-1.60540992239807	-0.596978456312195	-0.0386857198792516	-2.84275667433142	0.433342871266628	-2.03786072124106	-2.69594340408017	-2.5220132414868	-0.0302883610156396	0.403589644391475	-0.959279269924458	-1.6220795797515	-1.85830979139075	-2.8258133435785
7023|4492560|4492641|ECK120010038|tcttatcagtagaaataaaaaaacgtgaaattattatgccgccaggcgtagtatcgcagcAggtaagatgattcaggagat	1.16368225774059	0.818345246836788	0.61674091699657	1.10675148822727	1.0336463606007	0.713893393324568	0.320832575222424	0.842566554251096	1.29683081989376	0.985878079447701	-0.699302134382546	0.31992074423951	1.12699352202086	0.263100659965174	1.09070664328065	1.60269153287439	0.818795994308478	1.09406889668621	1.41679395061043	0.924867662670936	1.58385513437808	1.72293710042317	0.976767601004586	1.22214973691414	1.88182494900381	1.62686372335252	0.964093394598008	0.707612506384764	1.63237528758052	0.754701667878016	0.591173519565168	1.06060706454692	1.03665028883325	1.30700192148338	1.42788041088381	1.62907986601287	2.03082609421023	1.03961555286477	0.852515757914315	0.73995031868735	1.10852964068325	1.53360530090348	0.391912454631321	0.0950575584695498	1.34343336590532	1.03710412348734	1.19303816897678	0.427037693212418	0.740069370273119
7023|132064|132145|ECK125153464|ggcggatgccgaatggttcctgaatcgcccggcgctggctgaaaaactgaccgttactgtCttcaaagtcactggcgaaac	0.382182202841231	0.514787405977457	0.0414307981891064	0.533936145933456	0.358847308294741	0.312004769152791	0.651051357539896	0.388787458794046	0.362363566588625	0.31527432715067	0.280594831266503	0.700710244388907	0.496856210778278	0.249120770606518	0.497300981455796	0.327509561797853	0.359495896042042	0.393281943193041	0.355006657552544	0.787736001284794	0.841634378226168	0.450549309859465	0.50881554071588	0.365816082183661	2.10221925744642	0.603556664066396	0.565051418540583	0.423901015851966	0.560565915012541	0.667994974893975	0.504637759035304	1.26252553252516	0.444918193750145	0.631363704441215	0.449244280595263	0.420854436588788	3.57718227177922	0.554877852657356	0.619057936878334	0.157723821462269	0.216398063539558	0.303535576354843	0.210401376920801	0.301614690238378	0.559322028883478	0.468215711492179	0.363422584617502	0.589566637673097	0.491174110091084
7023|990363|990444|ECK125154353|ggtacagtggcaggacccgttcccgaaaccgtgctacctgtttgcgctggtggcaggcgaCtttgatgtactgcgcgatac	-0.217178940195791	0.0549410820759263	-0.62269207888237	-0.646361140101035	-0.241543115996785	0.78740391241454	-0.244590908536756	-0.437218974662273	-0.900349481001964	-0.356210972617408	-0.210707993697709	0.572329295457041	-0.0976296318298335	-0.119196855986277	-0.948051393735641	-0.0297995417705985	0.223763616501961	-0.065698140830528	-0.914733051883611	-0.600102333384281	-0.46460286464126	-0.526218507472216	-1.21968595340729	-0.18364549253652	-0.799768545843492	-0.029508680175302	-0.595968524823024	0.102737500078486	-0.491173014580087	-1.47405998379149	-0.117743200730561	-0.144679878648502	0.186388065820353	-0.0208851616216465	-0.471248313783304	-0.38672383893889	0.12894092906321	-1.16646299201881	0.0840098956618398	0.435131283209829	-0.567101530588618	-0.152510368528629	-0.500756482766355	-0.0155871983945678	-1.04713915433375	-1.43763515259363	-0.203750356275964	-0.287563143877089	-0.353629801784686
7023|638929|639010|ECK125153899|ccgcagaggccgcttgcatgatgatgtttaaagcccaggagataaacatgctcgacacaaAtatgaaaactcaactcaagg	0.562117672574487	-0.877115675257512	0.0689534659289185	-0.19500029058486	0.236684204703132	0.772299657654108	0.394795541284154	-0.270354954635196	-0.212742001076586	-0.0270009169066165	0.494745098638193	1.0540153080445	0.171273922557452	-0.632396459971244	0.086445586049621	0.216497668840258	0.093609421117961	0.179311666728624	0.171777938331386	-0.1095999049757	0.0310439141028672	-0.067977320509381	0.233998316922788	0.156540555470964	1.26334493019465	-0.0227550137843986	-0.0876301754988656	0.317769413415088	-0.0592737764085105	0.12065350567161	-0.843417462526583	-0.396543488103279	0.012733917823893	0.75267470153085	0.715851896410263	-0.698609779829416	1.29117541202652	0.585376442210951	0.306096587130073	0.825304177553875	0.264911650490413	0.196070742543864	0.0496179635802385	0.0415874126582604	0.913501770778249	0.577338206045048	-0.090519603767536	0.248788048129226	0.193763686921491
7023|2826923|2827004|ECK125155981|tacagcccgatgtgatctttccccatgatccactatcacagaatgctctatcattggcgcTtaaactgaaacgtggataat	-0.00378626027295805	0.491785789703849	-0.113563164020405	-0.118950342933566	-0.3661854709481	0.842878894679107	0.090773404257916	-0.313169365060302	-0.84661589523729	-0.517445758635318	-0.0813989664202267	0.365706320831254	0.023849466787169	0.030431474826457	-0.157895762414439	-0.0676635319023595	0.220589343923524	-0.024925726535393	0.283809953670911	0.064366861156628	0.359854334623126	-0.230632207642532	0.006060476380886	-0.061534761527424	-0.367035750277351	0.125807326498208	-0.347130089125533	0.024513570107281	-0.361001915640664	-0.442351754326831	-0.313575911791602	-0.00447833672269352	-0.507259817756778	-1.39842587618661	-0.580002432076644	-0.718271650697741	-0.254245395219299	-0.970369572284332	-0.40054598021287	0.248516625256825	0.089575355148915	0.042327749968075	0.165489076347581	-0.0467587159802825	-0.911824370586624	-0.96390165203784	-0.105363093804617	0.36767351055633	-0.0652642550225845
7023|3217420|3217501|ECK120009956|gtgtttatcccgattttcgcgatcgcagccggagtggcgcaatccctgcaatacttaaatCggtatcatgtgatacgcgag	0.074859563315428	-0.0624557738066832	0.00323193898671791	-0.574962895426925	0.046180232402564	-0.226904418033255	0.0815309575167917	0.0649158857214182	-0.133107444675785	-0.277491514855016	-0.289453262682947	0.533872348421874	-0.346652948398261	-0.124854972502341	-0.433680634051801	0.142986694023062	-0.127086388833582	-0.218632435173161	0.355552044774113	-0.144836050252253	-0.0743654274686593	-0.578027380981698	0.00112261470756136	-0.282343489896311	0.0680462541072005	0.057062856017406	-0.416552654388465	-0.453029803112953	-0.24027925430305	0.00643112249210555	0.15904429218388	0.266510781967155	-0.30983310795151	-0.177638643530854	-0.214194594894145	-0.0268891627390245	-1.96867791472729	-0.272619827046419	-0.591121167797305	0.256024887463678	0.0635285278101757	-1.25166022969208	0.0710972022869927	-0.0318594789115552	-0.083488937489452	0.0412843057445147	-0.0849705189186555	-0.859389458377398	-0.206898856252482
7023|4195655|4195736|ECK125157665|ctgatagaagatacggtggcgatgtgtcgggcagagtatgagtgatgatacactgaccgcCtgacgcactaaggaacagcc	-0.0542317993692147	0.0819560085833584	0.00749541217868718	0.157131607165733	-0.22401935526937	0.329611655055938	-0.0894949150152652	0.0403173212126128	-0.0605947779405427	-0.0449722767467801	-0.0335202329873815	0.399880430656689	0.0255241179423176	0.120749896507276	0.166457121454357	0.0124207448890653	0.030195332544707	-0.064070565035728	0.0108137232873854	0.181270753822287	0.0161952568222806	-0.0293820827598051	0.193044565509617	-0.0538939137594036	0.115500751104148	-0.0110984174984583	-0.0521793180591565	-0.0837559789746097	-0.16118311961223	0.269297080367537	0.029395662656348	0.066566585178313	-0.118391190274233	-0.0124229635063674	0.0604704197216883	0.0590227278342864	-0.476102277572218	0.111263244391784	-0.13774301799695	0.216865111732795	0.068033037290253	-0.0264804630762384	-0.00840538174856937	-0.0197512292731846	0.163409050719952	-0.276849505111949	-0.107919929953875	0.053778967106142	-0.160269606509541
7023|3013954|3014035|ECK125095443|cctcacatttttttatatttcccgccaaacctggcaagagtggtgcgattgttgctctatCcccctaaaccaccggatttc	-0.163068387938978	-0.141851623379049	-0.00901244145186335	-0.163878241451236	-0.265152486146576	-0.180605715324285	-0.147767619995129	-0.303482784046747	-0.138490557428923	-0.276677081421608	-0.0605468667951785	-0.0144311817689531	-0.270916508327776	-0.130599675291794	-0.165652638702113	-0.275548805637579	-0.430045430113729	-0.107197156402979	-0.286259870611407	-0.097010721631014	-0.0873201798025467	-0.13418489027052	-0.208479808095653	-0.0358444153236208	-0.15750923058533	-0.257263561261172	-0.293870227613919	-0.202269237647368	-0.00434194714693374	-0.249412202771475	-0.120817468038383	-0.219256417457469	-0.132790789703466	-0.189979983889642	-0.0957780213214998	-0.221891051955092	-0.133027246517851	-0.0173351939551668	-0.165625168050217	0.245285398857953	-0.178236080655988	-0.120835584599617	-0.221593874325273	-0.0167390701794746	-0.326883753291109	-0.394178691345639	-0.244935216032625	-0.205329068904037	-0.146337859426011
7023|3145743|3145824|ECK125137586|ttggcggttaaacgcggcatcgttgcactcctcagttggtgtttttttaagcaaagcataAgcacgtatttttgcccagtt	-0.317891295988816	-0.300670822150424	0.0062070953398967	0.128356713354833	-0.00646907799656449	0.189133337196164	-0.211684112002793	-0.0509669584754063	0.124438776344138	0.137039627446453	-0.242027350167574	0.337116861748311	-0.0639680347410505	0.025954336216965	-0.078116437669953	0.058361293976965	-0.223938343983349	0.065160267683958	0.338680614836682	-0.413800114304961	-0.0915793857355105	-0.104831604472777	-0.0633826285285372	0.0836109366627165	0.079501565427436	-0.304769035263129	-0.041577552700727	-0.23765625178568	0.0185875338400673	0.142284365315144	-0.0807413434164769	0.0391393671705565	-0.290426641900066	-0.181113674730646	-0.04075225713607	-0.032044910600904	-2.00329153024492	0.398470265305217	-0.391115990320637	0.21046491105626	0.0942574722028454	-0.0600384890056778	-0.0356486119406822	-0.0306789725632323	-0.0456686534808445	0.576558536692619	-0.0437496369232283	-0.033718778404361	0.018844832849144
7023|3305567|3305648|ECK125156356|catttacgccgcgcatgtgtTtagagaaatccgtcattgcttcagcaacctgtaccgccagttcgcgggtcggtgccagca	-0.464390268294967	-0.293904719854217	-0.907282143107205	-1.10219292338755	-0.547389856051909	0.718592101014703	-0.040644652607275	-0.328562544620587	-1.27640028199408	-0.489209919873005	-0.400055575971875	0.110330001471036	-0.526746998234277	-0.256341212202127	-0.389451605139166	-0.985631643443443	-0.349333125546143	-0.283033009091555	-0.942846678366613	-0.271421272605277	-0.127930285119543	-0.734430321579622	-0.880095050098399	-0.971978064180805	0.253681157003833	-0.264614855238342	-0.521975664997698	-0.974104444564633	-0.715024988778937	-1.672012459868	-0.655284773279346	0.136168890300075	-0.43651083087437	-0.189843310362126	-0.224183230452782	-0.299217798591505	1.25480738709205	-0.656627215253284	-0.635390869242044	-0.324882153571452	-0.638094736209177	0.198792987690892	-0.606345208694942	0.0332096312079492	-0.026621078669972	-1.30798017899691	-0.445536980330606	-0.65338756711639	-0.416012236058061
7023|2890534|2890615|ECK125137479|tgccgctgttaagtgcggtgatggtaaaagaaacctgcaccgcaggttgtatctatcgcgGcgaatgataagagtgtgtcg	-0.370956683610282	-0.233393603051972	-0.453843573112014	-0.320838533137455	-0.0974006406079258	-0.211740377036259	-0.174400560923639	-0.271045884688922	-0.392607753721547	-0.270608897666872	-0.0933499421317504	-0.18117271001677	-0.6897452862398	-0.488833729309645	-0.182006640193576	0.0597450695883485	-0.420843864764016	-0.475101118131502	-0.29834036408874	-0.260303093267929	-0.443441448428831	-0.482181275757266	-0.179900693906494	-0.0994123933356472	0.10604661132118	-0.374633834556804	-0.28100095444182	-0.0273788445128945	-0.230623731126734	-0.189995811362129	-0.625611175659619	-0.0326663507412651	-0.237775225109925	-0.393150438216419	-0.0767583701876921	-0.594056389624419	0.582913307807895	-0.23663548484178	-0.0787056807235993	0.124623388841692	-0.127677768258976	-0.445366574770313	-0.440066107292985	0.00544069194665721	-0.646574371411235	-0.438256797976415	-0.106593345564756	-0.152750865421673	-0.589017606092146
7023|167382|167463|ECK120010999|tgcgtaccgcttgcgaacccgccagcgtttcgaatattatcttatctttataataatcatTctcgtttacgttatcattca	0.58347927055335	0.29414407464822	0.279556386763882	0.470591705173095	0.053241476244344	-1.08799523084721	0.172942087332584	0.110405518754841	0.7449456739931	-0.35191140222031	0.146966199824788	-0.777361660723732	0.200462138294636	0.0284774392772805	-0.0975606622214625	0.41761041884175	-0.405649938316571	0.114900003153832	0.28414346715276	0.65410736984308	-0.0877250622457335	0.498388775613331	-0.262047649683902	-0.01256585785555	0.238874816686053	0.108695020389138	0.055152275584479	0.295716542481619	0.150666772056442	0.215846744801837	-0.297742634281378	0.671341349876705	0.535019050794042	0.29021632336008	-0.136656409083367	0.015248604538396	-0.0786434193417167	0.776495912618152	0.757183525453109	0.276638255328415	0.417695131251681	0.352405353302751	0.446072473147015	-0.0147948627579002	0.294176194524869	0.392325688760436	0.557816752567106	-0.144061993768615	-0.0772212829371335
7023|3962503|3962584|ECK125157281|tatttgcttaccggaattgaGtgaccaatataggtctcaatagcaggcaaattcaatgcatactcttcacacgccaggctg	-0.197419864641856	0.076977338027316	-0.229243005162043	-0.505680997044316	-0.265484035046605	-0.909462714299514	-0.0565307770956047	-0.180811993391934	-0.66437296435088	-0.0912537504334005	-0.379014306873	-0.087969229832127	-0.324615102415787	-0.349352179052379	-0.816889012502044	-0.636163311311645	-0.0571350918252843	-0.270428209708951	-0.087527435756358	-0.248793662089301	0.351809645166427	-0.318967752631149	-0.638042288024185	-0.245870692548336	-0.656857209781354	0.262775870594249	0.36779159063651	-0.0794122753768414	-0.396599706191151	-1.41473592570301	-0.19179960117543	-0.484826758082834	-0.183734217394978	0.187791876632515	-0.0371939773189657	-0.569684507859183	-1.38205155748916	-0.222754644564977	-0.217116591923388	0.200786143746653	-0.293841254217364	-2.37682836183075	-0.476159158566883	-0.0292979171837151	-0.505951880381294	0.259164741869238	0.026494121459906	-0.110798900302311	-0.161071903013985
7023|2708089|2708170|ECK120010579|attagctgcaatttgagcaaGcaaagggttagagtgtctcgtttttgtaaagttccgtaacgcatctgtttttgtttgtca	0.485524950011772	0.548480534549239	0.817925690654727	0.272562831988786	0.861316987875175	-0.799752516835727	0.103916415409643	0.266887266625789	0.255355880629237	0.329709012782823	0.201635632814664	-1.30400292997038	0.154491826326549	-0.21261135928898	0.159382666458631	-0.291942709368949	0.479010759337235	0.669590672008427	0.268180290580622	0.568962679773397	0.6055155819634	1.03671839913664	0.0943675793947445	-0.10231903034149	1.27172443956745	-0.247235889222569	0.62146732633471	0.074198881071245	0.952360428740671	0.424686734358717	0.013850135962079	1.38547556883201	0.576475335620823	0.504631664961418	0.514795772376641	0.189168035174737	2.76554870996871	0.194887452494254	0.393987533640086	-0.50363526950227	0.087383571491145	-0.193650285736676	0.25237776938344	0.180138798791276	-0.023364286795387	0.114257729391421	0.146213222981586	0.258018792033812	0.328787021318728
7023|2966995|2967076|ECK125135052|atcaccggactacctcaaaaTaaagctttatatacgaatgattgtttcatactccaggaagacggtaaaccactctctgca	0.864542026567308	0.434988490773715	-0.419679554240661	-0.322302479874891	0.367981155972194	0.305590234911291	0.936052017031096	1.00387805646167	-0.885513307930629	0.372838953098935	-1.24588092934545	1.09961025827597	0.683099663545751	0.613037320882761	0.83466081651641	0.522219640291776	0.908542762486313	0.553500222839436	0.991265224377857	1.14106487180791	0.347870860331862	0.388394794604638	0.865509174055389	1.20400700005732	0.548585942812311	0.357770271525675	0.132757876232298	-0.453085600835723	0.904989537487809	0.111729652935725	0.651501266089508	0.802950208905882	0.896514251932549	1.24546890741999	0.454945462612249	0.23341894920833	1.04130278781968	0.299946959218585	0.148013861631511	-0.165285857470111	0.992721820545847	0.585398732701268	-1.43661816705659	0.0313200031186116	0.595717602061517	0.317977031178396	0.564886241364106	0.278533377623496	-0.071585310262255
7023|3683651|3683732|ECK125137829|ccccggaaatcccagattgcCgcccgagtatacccgatcgcagcggcattaagagaggcgctatctgaaaacttaccagtc	-0.0783929200704663	-0.226355563860601	0.049230290536033	0.141606138131138	-0.192280377282205	-0.248440795486057	0.122936192978847	0.184280334897994	0.105865029211079	0.0199814773862754	-0.30007762917349	0.0858377210820801	-0.468759420320459	0.14049155422442	-0.0802833733369403	-0.131956613716245	-0.0629935917827925	0.268810947766239	-0.179898845367232	0.040907787492187	0.17472659252967	0.0730827953564488	-0.29859733955109	-0.0204914528412189	-0.502100424534486	0.194992284797386	-0.0179814965472346	-0.0722785662067993	-0.433499504999666	0.239826167519964	0.210447826623919	0.099251667284306	0.152253281246905	0.0401424353858537	-0.03922921588336	0.107353894316465	-0.477855842829878	-0.652765987628119	-0.0297593798519784	0.264801675143537	0.0232239252297423	0.0482138697916369	0.0627329417615792	-0.024838984711275	0.637525935033144	-0.0730223385832098	0.0441090603228332	-0.484021085670245	0.0777005560173257
7023|4518543|4518624|ECK125138086|attactgagaatacacccatCaagcataatcgaaggttcaatatcgcccctttttgatcgccagcgattcgtcaccgtgca	-0.0101996241669117	0.197320317657534	-0.32669698595188	-0.297244792285203	-0.240097694521918	-0.669337584261381	-0.0147089003115128	-0.131409779478175	-0.472469697118922	-0.523700138747495	-0.0654854096783647	0.243706555058804	-0.0106720216712664	0.079556411498148	-0.633231171637319	-0.197948928109172	0.0794300739690273	-0.188287530474151	-0.623394260268115	-0.232544883698503	-0.211923857843446	-0.351004091564043	-0.531462106173774	-0.095585250032126	-1.11902533768261	-0.525308772529205	-0.62107849934116	-0.191540335419382	-0.0349648948849115	-0.888566370277274	-0.082061482236928	-0.441510252425302	0.0567846672747353	-0.681919516467082	-0.0636132882928021	0.0349948049700133	-0.105040966787555	-1.01944294126521	-0.251766881728748	0.090277973800631	-0.0230669063737848	-0.280128907079366	-0.0851684838364262	-0.00773423121040777	-0.351809925436645	-1.59924005113504	-0.0771189867865717	-0.0259241073579553	-0.105445674466876
7023|3108327|3108408|ECK120010598|gcagtaaattgaagaaatttgattgacgagacgaggcgaatcaggtttaatgcgccccgtTgcccggatagctcagtcggt	0.0299430673002085	0.223266924626718	0.240322428838978	0.639564020861852	-0.179962283900706	0.977672913776763	-0.585585278565833	0.046899613553719	0.627333195911518	0.370883329170873	-0.125519366809246	0.400821201757187	0.304653529470088	0.128402075993579	0.132971403375705	0.0718081116604405	0.0746668615840431	0.526155136088538	-0.0845381217892178	0.636563800174438	0.0971787721341185	0.376756303605341	-0.00925118437325401	0.331081048753983	0.897575475055467	0.483513225938841	0.26458452426623	-0.197104490644995	0.666717611509027	0.465882833549067	0.707330598907548	0.0849437104026595	0.205329180545358	0.686273520828158	0.310926452737988	0.187617657235406	0.131428877177995	-0.0370548077189715	0.152280691241977	0.506717333720664	0.283346647370557	0.089290952597287	0.147615689180998	-0.0160098081475188	0.190291066839282	0.380503962674314	-0.103801489885951	0.399192028391684	0.284802238383947
7023|3305655|3305736|ECK125156357|ctgtggtgctttcagctcagGatcaagattctgcaacagaggtaaagagaatgctgcagtttttccgctccccgtctgggc	0.656662870768556	1.09114797728859	0.122366852403933	-0.397573712792427	0.145091854440187	-0.965612615279633	0.611334158404543	0.680901849855719	0.153362006704256	0.419296660415996	0.87410133381173	0.60098535974714	0.923083598594853	0.054722640941068	0.189818498158562	0.593638459854283	1.23926421496892	0.201813658857075	-0.370227246811132	0.0504999443554215	-0.191517324678958	0.149342239277666	0.098100946107985	-0.462856396026129	1.33843808866234	0.417009491436251	1.25569497963314	0.199589094082192	1.37638261462181	-0.259758206729414	0.721837115835689	1.84334837346624	0.732976015697201	0.926182019566301	1.13156665734888	0.931299274816805	2.80991878308777	0.332426144770602	0.35366249078184	-0.776864169724007	0.507576129382022	2.64484170872725	-0.114847869004063	0.158579632219288	1.14039823133754	-0.223223247338405	0.705161694395692	0.5985015076053	1.21119713169719
7023|4173110|4173191|ECK120034943|agttctgttgaatgggttaaTgggcaggagggtaacaccagatggggaggaataataagaaaaaatctctgccaggaagct	0.0801957528228142	-0.105903990786431	0.167227480728107	-0.268257828246396	-0.356580241287076	-0.148081332015063	-0.271724251961171	-0.0842616546194301	-0.393899813395075	-0.156502318602759	0.172328803236104	-0.484006386530969	-0.305270345614409	0.089028404931901	-0.374027953006214	-0.112212606346704	-0.105765809119424	-0.0656129094145396	-0.110232796551058	-0.304336365404362	-0.0981850592385117	0.147196936764124	-0.126872303903919	-0.269881026902222	-0.255087842683691	0.00623316475003879	-0.0236513460570691	0.0663045723332441	0.272007629368352	-0.0919421749779861	0.168137666672847	0.033838266807066	0.0164033284504626	0.127866841037611	0.275843102318925	-0.0665283593116813	-0.0573976397367292	-0.792148098278077	0.293576717268751	-0.29437201934182	0.0142044349791858	-0.140603836423264	-0.332546531772706	-0.00855186433873742	-0.64531324803708	-0.667383467897364	0.0486587152619099	0.133336588766128	-0.161726256630236
7023|2547897|2547978|ECK125155733|tcttctttcagatcaacgcgggtgaggtgagaggtttccggacgttcgtcgccgtcgatcTcttcgttggcctctttggtg	0.470772770404417	0.341162208818523	0.402021085253911	0.29254261174178	0.362882898936966	0.811050710393425	0.644983677515638	0.245020951557192	0.652242357973672	0.52512121406364	0.165686430872456	0.678380868207001	-0.0205649922123664	0.344812721714902	0.228610909338938	0.684572848915066	0.0104156776880925	0.0604172746876068	0.744602777429947	0.403603744627943	0.419971271245611	0.683589794755102	0.510796738165163	0.190490600380592	1.26845607652454	-0.125992645147004	0.377895083871491	0.178525830254835	0.269878231005683	0.650329667306284	0.172967613147564	0.693348149694781	0.474559317227462	0.639157070282963	0.382664646908599	0.568733122800307	1.76176557390342	0.371113398893144	0.633718871381747	-0.132102352871119	0.203257715169638	-0.0387194100165105	0.266017311934739	0.113148644980111	0.557260068826853	0.386006036653096	0.555316874182525	0.241546061057772	0.0809243935581348
7023|3543420|3543501|ECK120033626|cgcaacctgaaaaatgcctttcgtcttgaattgcccgtgcaaggtcgccatatggtgattGtggatgatgtcgttaccacc	-0.176502555796172	-0.269187772454569	-0.58428166173425	-0.521618852753438	-0.132100087728027	0.0072867770147802	-0.181360082249247	-0.554033745266617	-1.18794235541325	-0.370585317255575	-0.576622272265889	-0.0345517657907371	-0.328993868737416	-0.436388989578719	-0.256738026446631	-0.560356144734997	-0.086924024428994	-0.151281468314132	-0.869102499042614	-0.154166204146626	-0.206901629268008	-0.111380849112703	-0.391470558741949	-0.0433682422789651	-0.806504175711077	-0.315359174786499	-0.439654577047798	-0.58808747134602	-0.521160659228554	-0.898732761446771	-0.438433204265427	-0.313338769805202	-0.611067725753028	-0.483989374361339	-0.090717321419761	-0.348354930716132	-0.338597201448984	-0.558901939224079	-0.778165267963499	-0.206413217161996	-0.200424337318025	-0.011396680711884	-0.630424781645043	-0.0287794205954898	-0.841006949061016	-1.12946639687951	-0.240301138984233	0.0923491916158983	-0.817356935164557
7023|2997921|2998002|ECK125156099|cctcgcttaaaaaacaagacGccttatcatagcagccagcctcttgatacccaatctcttgcttctggaaaaacgtggtaa	-0.123390832262356	-0.113858092346411	-0.282239738249386	-0.389428662452129	-0.288697351457525	-0.0788008530056778	-0.179455166136555	-0.105569965014421	-0.449428042138227	-0.330365091493215	-0.0440179033454738	-0.194541193645132	-0.382609089503312	-0.150442907110199	-0.612388487469233	-0.453187184611539	-0.135926893338877	-0.246431857439223	-0.4080258116107	-0.186620315788698	-0.0186011408955598	-0.201424599794697	-0.213833339270741	-0.443446350804062	-0.456592969523118	-0.111640300569583	-0.221689025980816	-0.133347091919321	-0.160812760953982	-0.683772545707148	-0.277441303399612	-0.345296744565609	-0.228211202724428	-0.34983746201934	-0.246594084863188	-0.208009115926929	-0.712614362861998	-0.335340733838496	-0.466716517122455	-0.00291694890300985	-0.199190141078059	-0.175946324190793	-0.357056571478062	-0.0240712834368721	-0.447568454965702	-0.643811805933808	-0.173040118174672	-0.171888777992512	-0.439002950908497
7023|2239712|2239793|ECK120010121|tgcagtaaatgactgcttgcTggcggctattttgtcagcactgaatacaggacttcgtgaatcgagtcacagcaatggaaa	-0.416328218612468	-0.424814179910086	-0.217203575520157	0.65213034162894	-0.38328798972038	0.7425845704117	-0.573268926927704	0.106703507225325	-0.364535527203324	0.055551772884013	-0.404955262186125	0.443680101534511	-0.856679612566369	-0.644935581176804	-0.276343850625945	-0.450842955992224	-0.467897043353524	-0.0905842630354145	0.025804365823214	-0.581383554917714	-0.361355593875219	-0.248446563207488	-0.0090620997065869	0.0609562801014824	-0.149448249403074	-0.243677706362229	-0.358196379410549	-0.204654016486523	0.0762098157010275	-0.867082951493587	-0.279093949567046	-0.15845283422144	-0.361060374639953	-0.274546669025888	-0.211651985974218	-0.081144915300596	-1.85955542432053	0.126639390385364	-0.41324053869177	0.342263541802603	-0.275560972737279	-0.164403787324325	-0.31931987209783	-0.0355083800151038	-0.117083208704035	-0.540031919857307	-0.796661612747122	-0.228131256846921	0.230318788161706
7023|1147679|1147760|ECK125160782|ggcgattcagtcacctcaaccccgaccagtataacggcgcctgtctgttaggattgcgcgGcacggtgataaaaagtcatg	-0.139056710893091	0.286528523591054	-0.71417140708127	-0.67714653077913	-0.168289579903502	-1.51091384160555	-2.52524789626848	-0.021269837593614	-1.63496632422436	-1.19777627129447	-0.137157237697561	-0.552383354863806	-0.0846135536114835	0.228775817787493	-0.232117444394032	0.398274117917057	-0.016716362014615	0.600344858576523	-1.68591939107257	-0.578440625069249	0.129799876351792	-0.66155178007749	-1.379026958258	-0.314642670051566	0.472031991059312	-0.549491734235476	0.435461879566559	-0.44158152831712	-0.684970978041284	-1.59429480700226	-1.13276329880113	-0.438733389964193	-0.14610237442401	-0.367187573543632	-0.860431254773234	4.00964637179979e-05	0.72027706899057	-1.10594824143294	-0.381626612400613	-0.135614114770381	0.540483116893891	-0.535263882195725	-0.554493784425915	0.00525788872051323	-0.483990803297856	-0.873907462439149	0.81712539850049	-0.698789525758577	-0.0134499240613095
7023|636451|636532|ECK125153887|ggcactcaatctcgacagaggaatcttgccgtaggcagcggatcagcatactattattagAgcaagaaatgagctgagggc	-0.432627508643043	-0.0223412706206175	-0.374577740754764	-0.403313561830024	-0.220158781496913	-0.00369393075742899	-0.505484068694135	-0.779266506219292	-0.260749876880816	-0.254498613904227	-0.450242818827372	0.181052033962086	-0.369283084363081	-0.327118467576034	-0.336752478729941	-0.454722602172053	0.149518626032513	-0.561330326873253	-0.254858746961165	0.318894489301173	-0.146719813898557	-0.730307420333428	-0.135504322547706	-0.311162694864919	0.574585923040457	-0.129095333259464	-0.244423924764047	-0.0158814565148174	-0.347031586164058	-0.58200681623029	0.0643323579878585	0.11941445189154	-0.327219637672312	-0.00826314039437398	0.142846939162277	-0.192178049287818	1.80219101283789	-0.557287349806092	-0.0759410898713627	-0.6002141413128	-0.344356182627037	-0.264571437393749	-0.35539198974544	0.167409612809937	0.13445150878765	-0.00252691983572378	0.017311275405389	-0.082713534036433	-0.024189743269428
7023|3922317|3922398|ECK125157219|cgcagatccgcattatcttcGcgtagcatcagacgatattctgcgcgcgaagtaaacatacgatacggttctttggttcct	-3.45223599136323	-2.28591931442978	-2.77636295694683	-1.87640122417238	-2.09412767107557	-0.993605679776062	-1.1961545550348	-2.6888406876591	-3.72177745039787	-3.44616402310464	-3.51131754975407	-0.985842360695911	-0.759332074953018	-2.36078900848297	-4.15747238713627	-2.78404132117877	-2.41093020115605	-2.52374532005182	-3.68126696451899	-3.38884645072796	-3.56843087733777	-3.74332620351774	-1.81023221798467	-3.82742864077846	2.78149139384258	-3.48091470552321	-1.65579722781151	-2.61927628071623	-2.36835708639456	-3.08361758629007	-2.66444392002595	-0.407795281766261	-3.34709038854585	-2.15944998683769	-2.09340803076751	-2.30806263237432	-1.30088775931622	-0.132321646220194	-2.21992964503329	-0.478520192835602	-3.371613179751	-4.22761350040543	-4.48711858562899	-0.0212741402368743	-0.132487128019272	-4.08831987377634	-0.813792883910246	-1.5042740811047	-1.56665058264515
7023|3367564|3367645|ECK125137704|gccagtaaatcaacatgaaaTgccgctggctcctgcgccagatacgtttccaccagcgccagatacccttctgccagacca	-0.232047423499184	0.0192506258863625	-0.687753879941477	-0.337381864271889	-0.138444446545519	0.311403920954484	-0.143202996799152	-0.292681558151404	-1.30394147836631	-0.0869257403401437	-0.181748118507266	-0.276331516252598	0.142757320357464	-0.20428276302592	-0.550065173314195	-0.586451203609416	0.16449919046553	0.251788871293131	-0.990959214132662	-0.127971599940765	0.326080353692043	0.277141157412909	-0.573458946296974	0.366132632115568	-0.251938019365601	-0.467264269508505	0.115467817197169	-0.024715175240434	-0.45515085139962	-0.57660677180929	0.1256813469981	-0.153061404287022	-0.00826983681362051	-0.046914578194306	0.2806468318064	-0.594305273664164	0.714818607844677	-0.645490835445861	-0.0247254469403495	0.500539185946756	-0.277728604547332	0.51105502167408	0.181224747945975	-0.0206732828887177	-1.11960788650037	-1.58581848953652	0.39402105013931	0.253228754799698	-0.374670974213748
7023|108074|108155|ECK125153408|gcgctgctgacccaggaaggcacgccgtctgaaaagggttatcgcattgattatgcgcatTttaccccacaagcaaaattc	-0.0102225988948067	-0.147118023758895	-0.571312879422271	-0.495432133379815	-0.114548344560328	0.314044664165162	-0.436947654241425	-0.483062070879801	-0.789381367023392	-0.226093178801337	-0.825222114052418	-0.858213908042403	-0.212902563505219	-0.181586245177128	-0.394066524496212	-0.365778588459466	-0.570006865667165	0.160428271956537	-0.810350222065066	-0.520410053631847	-0.443371473138633	-0.307087741537152	-0.658687994354584	-0.390409328427676	-0.884488176886759	-0.962694760273338	-0.257835406917295	0.185781940733508	0.093062379942079	-0.552150306661404	-0.413963339804997	-0.497459252905882	-0.509468486346785	-0.153504999377557	0.060598853678937	-0.103871119383487	-0.0557657877342385	-1.10134755795397	0.0090731514472915	-0.0986619393953519	-0.331587495252745	0.181686046680992	-0.235745451357106	-0.00254596074083088	-1.12178730011558	-1.96289361750688	-0.330803599355094	0.0600638759638955	-0.909709593439221
7023|1620918|1620999|ECK125108719|ttcctgcactgataacgaatCgttgacacagtagcatcagttttctcaatgaatgttaaacggagcttaaactcggttaat	-0.312057433493512	-0.184346593305119	-0.0927205969478679	-0.209716034762878	-0.188125698652549	0.059393982881078	-0.135428590385073	-0.20884656114433	-0.0989477727258501	0.218334090111442	-0.216426674767784	0.620996196399074	-0.52864008492655	-0.227646391415132	-0.334789282977421	-0.1263455291597	0.12381888924745	-0.275758105694048	-0.00475893615731275	-0.318747673409279	-0.135515405046919	-0.422259480997612	-0.318969697946903	-0.424037998944168	-0.179856060447031	-0.140599065170453	-0.0544303269951149	-0.108526580032923	-0.100124195686259	0.0763505468605261	-0.176638894166907	-0.263830289091801	-0.0174260397777365	-0.033849152476824	-0.296465813634489	-0.109342708744621	-0.495080507752641	0.55195635066382	-0.356238620553416	0.311358327823455	-0.288210856490696	-0.121591423566236	-0.191994781702092	-0.0148542264828709	-0.012502925264857	0.413142217062129	-0.262302806369606	-0.395253802241089	-0.038270023481384
7023|3134405|3134486|ECK120029525|cgccattttgaatttacgaaCggacgcattatcagtgactttaacggcatgggcaaagtgaaatatcattttttaacgata	-0.413412165239007	-0.565702475195751	0.0831684199369228	-1.10489005479155	-0.0968469123158393	-0.0982866901233324	-0.085106896089848	-0.370509799072073	-1.54472216505647	-0.363612081774871	-0.0767806343663046	-0.103202234670589	-0.564291606007951	-0.392825401257002	-0.980315307389493	-0.159649497024248	-0.018830280399203	-0.379970176342033	-0.884334856081993	-0.470404807701713	-0.170808102880335	-0.144874374810758	-0.254237405104003	-0.512796096884276	-1.19562860946457	-0.327091140041086	-0.224255964620207	-0.891461667442719	-0.662680857019001	-1.18661535111398	-0.548890115569437	0.274618621489451	0.27684643849666	-1.05327422702217	-0.174925295934899	-0.0695688017730485	-0.234215281112139	-0.964991226147842	-0.047195850642813	-0.160539947427884	-0.16200503994356	-0.313303594666028	-0.239120226404879	-0.00402339559674759	-1.60567033591019	-1.69648215664526	-0.50003110938913	-0.315396310977005	-0.708607300429115
7023|2924499|2924580|ECK125156070|gttttgaaaatttcgatattaacgtcttgcgccgtgaacgcggcgtaaagctggaactgaTtaatcccccggaagaggctt	0.391174729300077	0.460076230427679	0.515606888787055	1.09366609074326	0.817291629344586	0.612109721685166	0.153431991570768	0.341561254687101	0.674285982243776	0.445614945726374	0.756007959093589	-1.2972444436617	0.426224772049639	0.163073893693705	0.378989284783002	0.018462477659839	0.670409216686413	0.575682589086624	0.737580828701992	0.504369243964329	0.834157429901335	0.580675884505634	0.362344524721409	0.792149530899509	0.30274042782469	0.227250319115082	0.738008671856361	-0.077387361764767	0.388861435508465	0.33750247132062	0.645502744067284	-0.282132676450968	0.015947892339493	-0.530113178039749	0.502102806025482	0.695719938486259	-0.149214569096832	0.856245806666301	0.648190818228838	-0.156752055324954	0.364822140029675	-0.033106210722506	0.537722172467282	-0.000692436675599106	0.198381886854554	0.711056631815389	1.00440909569328	0.732393591079018	0.376059677718975
7023|2598187|2598268|ECK125155759|gtccgcgtccgccaatgccagcatctgtctgggttcaggtcgatgtggcagactccccgcAtttaattgaacgcttcacag	-0.433933082049779	-0.293355906093468	-0.780469013938698	0.0146827079575995	-0.471194698203637	0.738281447823663	0.640717032437567	-0.417094728483828	-0.444831800133957	-0.524909481002215	-0.535349536499811	0.715099383707213	-0.240911214886688	-0.544394663517355	-0.424444617951861	-0.470405973471564	-0.465375321549643	0.079659296415297	0.0359467696528375	-0.00446615115935	-0.340230130193508	-0.465993302027563	-0.000544851221812026	-0.544490769297751	1.33014311543752	1.38895533921503	0.125239556563332	-0.385135754313071	1.0022119784821	0.12779909166879	0.05728298030245	0.444623721502943	-0.36374191507495	-0.186490908050242	-0.472779339631004	-0.513084856218785	2.82267046972762	-0.233566327485901	-0.316324541999764	1.2308777785845	-0.113929706394253	-0.0412291538673835	-0.68359679065177	0.162899474213002	-0.204162121967368	-0.351850458129384	0.537148737312162	0.663154306196764	-0.00854950181776201
7023|4609116|4609197|ECK120010473|ttgcttatgttttcgctgatatcccgagcggtttcaaaattgtgatctatatttaacaaaGtgatgacatttctgacggcg	0.257872500632883	0.289574797885968	0.392178259423171	0.202995864672733	0.324556146411892	0.298855894045724	0.929218198497108	0.747457398403249	-0.071631609471777	0.435745194126376	0.873606168018513	-0.273209040068944	0.322190053838672	0.466398105799528	0.491207168815813	0.213029507248096	0.165161576289154	0.184116748765302	0.987849395395573	-0.218273657194412	-0.285485898999535	0.360045874319433	-0.038817549631885	0.421600643241627	0.857335590319007	-0.335781441758341	0.110472125551453	0.179183492994023	0.606311333020122	0.344172879526843	0.331566396373804	0.783266708384422	0.338379585862098	0.254608562448467	0.248399987305632	-0.017932234687459	-0.019781050219774	0.626542568678753	0.85986885921591	0.105685575054402	-0.096323421220048	0.530855938251705	0.538874956935326	-0.00788007257664072	0.453771340279028	0.537437619725242	0.0099321689202115	0.875008818758101	0.533112967191466
7023|4187716|4187797|ECK120010496|agatgactaatatcctgaaactgactgaactaattgagtcaaactcggcaaggattcgatActattcctgtgtaactttct	0.45924397829801	-0.0286538167716794	-0.273733140414057	0.223063006542238	0.147453282226429	-0.248890853672732	0.443630547904116	0.24949582649349	0.291160017285801	-0.283325915468694	0.404412920807713	0.408503809339868	0.0388342120151853	-0.111339172051596	-0.159184207643988	0.152547550955449	-0.0535328929116823	-0.171621214635541	0.551107011099669	0.188840745468299	0.377781014339107	-0.195048586317363	0.0817968486717593	-0.204428208839567	0.00565461413885865	0.292829532657765	0.0383186808222797	0.248490296619231	0.368157619406992	-0.214078223242364	0.177250125603681	0.289191332687208	-0.313935238077524	0.113521931557629	0.270632648899393	0.457406438201906	0.159778839665403	0.201590428880143	0.174004857374225	0.132517907244021	0.147205348994664	-0.106202007662431	0.0708349362522497	-0.0196462485361748	0.273413607960221	0.180150516835786	0.40826685952101	0.16096722608815	0.454621882651325
7023|3961875|3961956|ECK125157276|gtgagcaacgccctgataaaTcagacgtgcttcctcttcaccgctgatcacctgtaccggacaaccgagaatttcctgcgc	-0.0193919797949268	0.194119372834382	-0.174604295979385	-0.183829137908169	-0.345148538398494	0.297707632070317	0.128712282759315	0.0902992500177822	-0.123793615226317	0.275825448885424	0.317685257291314	-0.169132558329645	-0.167533810824968	-0.381491611956908	-0.969998109240599	-0.44793788463997	-0.114386370047218	-0.02241603891286	-0.591188545269199	1.76850402450902	0.764928711169878	-0.210700494459548	-0.677649304732838	-0.313334088069648	-0.479598552829083	-0.625286433753468	-0.27903216217612	-0.385814716158422	0.90081348931338	-1.11946765988331	0.320709805404421	-0.416134800441719	-0.306148205509786	-0.238883882247851	-0.796186391978539	0.021870681418314	-0.0469992397529318	-0.941372963391073	0.142099366863636	0.537333140771224	-0.176043876476516	-0.486695571837392	-0.0581652092553964	-0.0117382526127443	-0.407326100954428	-1.26602419414883	-0.0543630966230168	0.141807403385708	0.330750736435341
7023|462916|462997|ECK125136493|cccagaacaacgcacaaatcgtctttgaagctctgatgagtaacctgcgtaaagaggcgaAaatcaaaattggcgatgcgc	-0.770750348816944	-0.003185093549488	-0.376480347914102	-0.206930893828489	-0.106659568883165	0.19101737796784	-1.52837754491608	0.0656305566677275	-0.403280096591967	-0.418902392173095	-0.0122476900638245	-0.422217303695045	-0.009562322315251	-0.731437806565395	-1.00362318743915	-0.484121689667041	-0.0626253968800757	0.0025472162299514	-0.57142806187686	-0.164846123222845	-0.301741043224159	0.124269529352102	-0.152559650796541	-0.380449188185898	-0.449809953521032	-0.232224326040557	-0.900663317634672	-0.181013276821719	-0.114709183672165	0.310516131449641	-0.505224512382389	-0.0041638678218405	-0.569811381985804	-1.06145655105771	-0.928858733823821	0.106330245717405	0.622703373467942	-0.246600463417494	-0.262679499573644	-0.31198903352022	-0.361607612492557	-0.257031880777637	-0.0175531652824876	0.00662975323527315	-0.60568153443817	-0.421284278058284	-0.342759970776485	-0.372450327327781	-0.00912452877337375
7023|487481|487562|ECK125153796|gttgaccatgcagctcaacatcagcgaactgctatggtcgttcagcaaaaaactggcgatAttctggctggtgtttggcct	0.207918268517567	0.0122070516538147	-0.255938274933696	-0.280829024263283	-0.251347606588932	-0.298215383637111	-0.352774852166547	-0.231662759628988	-0.649602355962539	-0.103471664965101	-0.446876222151011	0.362017196531889	-0.0529327987644461	-0.140476276989743	-0.535902524856167	0.252419121375623	0.0680564990114705	-0.00737857190939097	-0.145476956095546	-0.010715673463985	-0.201145534063608	0.206794273487853	-0.31398418805419	-0.148166364815051	-0.20516778988057	-0.104017467429707	0.0573703545650798	-0.00403097427991597	-0.0572444838442853	-0.901654652612517	-0.144377836759791	-0.223370704043177	0.123499161370184	-0.114340942370279	-0.000455152099296002	0.113743814517762	-0.13773453167662	-0.355871041315268	-0.0498301147989189	0.206333961008319	-0.306723103255128	0.0139277351664033	-0.190526775125585	-0.00443994563537625	-0.531724335913393	-0.741678380671779	-0.0518836983062749	-0.367268834864003	-0.0603278427185542
7023|4556320|4556401|ECK125138091|tactctgtcagccgcccttgCgggcattctacgtccattcgggcggctgacaaccgtttaagccgtttcaaacgttccttt	-0.211231541817667	0.371801888640842	-0.0437528143494874	-0.0715384868058593	0.301136096674012	0.338716432629948	0.106844225613265	0.327046510385754	0.260253742771455	0.452198645172541	0.00495991855409035	-0.0550412287441997	-0.0254040912809153	0.246645433699975	0.467252274249028	-0.0558479213867785	-0.0440415041528055	0.326784994629179	0.408404734969401	0.11771820396586	0.27172717234819	-0.0394322101917977	0.175866895373602	0.277299796468415	-0.0953219192686882	0.099458226610725	0.53737273433068	-0.165477239839353	0.350508318797742	0.0918258603441287	0.277276236097831	0.266679033308036	0.170525898132698	0.167701516948015	0.385959323008969	0.15070694172744	-0.559731668304203	0.516773663281132	-0.0817907304823585	0.223365030604629	0.278218074262392	0.147390183413337	-0.110300965917861	-0.0194453765954191	0.385652469069477	0.126519826724297	0.0549440515569397	0.307203846042445	0.462523850506732
7023|605256|605337|ECK125136546|caaaacaataaagtgtaaagCtgactaagatccatcagatggaacatggtcaccagtttttgtgccagcgccagccccagt	-0.355806547550227	-0.61219818151211	-0.418892910926886	-0.293040735744768	-0.626709466775454	-0.422185306188686	-0.543406014419414	0.134752689760858	-0.0762987887054081	-0.226339547691755	-0.283415800074072	-0.0612657798336796	-0.248969852019802	-0.960967113556544	-0.545360629997964	-0.56042937056986	-0.429195283845651	0.173141507913138	-0.315576935827009	-0.36621198433656	-0.624926385677626	-0.263377994060808	-0.485709569935203	-0.496943954261727	-0.044317887982791	-0.594899834061201	-0.725908418031971	-0.496047519411573	-0.324336857994382	-0.560303324418867	-0.373543017820634	-0.287996242129814	-0.341581774835317	-0.3559352880539	0.0085753100999825	-0.491724252374555	-1.19078438350386	-0.434218550296388	-0.682184141046491	0.319182658310338	-0.403290139692399	-0.171114371313321	-0.271862108471068	-0.0237989961596864	-0.292826708557624	-0.799827168971186	-0.44769549770733	-0.392573895541687	0.248671055710438
7023|754121|754202|ECK120010170|cgacaaactatatgtaggttaattgtaatgattttgtgaacagcctatactgccgccaggTctccggaacaccctgcaatc	0.34708247593011	0.146127676438074	0.623356919673513	0.208973885584401	0.050824598814345	0.105542103696801	0.383841416541613	0.627356557266331	0.65904785585204	0.637991590048133	0.520803040880169	0.498685213029124	0.606415495329541	0.2420343532969	0.614551617341336	0.193860381574597	0.52525524048722	0.162246850749879	0.0650177035939405	0.772331943807473	0.747473787456979	0.600685460024563	0.508311443864746	0.432812710140626	0.718321886786303	0.432643732547999	0.657198841281719	0.604052126658515	0.639972556993935	0.932167734081815	0.754956063959172	0.835109280425915	0.73114931755311	0.702556760018062	0.491936554448958	0.29882711467263	0.535690001385104	0.472291405679831	0.344540582562666	0.539481047339187	0.387418747859462	0.289009656882995	0.370457951083346	0.013231942033133	-1.2299064622336	-0.863136967407453	-0.6531357882828	0.721597126224173	-0.458641192773704
7023|1229669|1229750|ECK120010747|actattaataaattttacttCatctaattcatagttagccgggcgggatgcgtcaatgtctttatttctattaatatgata	-0.160244625236143	-0.246993843681642	-0.0860161462430148	-0.340291543601499	-0.0506135066606647	0.217806362137934	-0.379854331048628	-0.161340998903679	-0.416544921265619	-0.353450307631659	0.0416960673185202	-0.503412293290923	-0.329474439537608	-0.228078158414853	-0.582318454329008	-0.549691598097744	-0.00976873505340926	-0.358240051352315	-0.370807425086468	-0.121934006352284	-0.0308659411434138	-0.219010791661853	-0.243600975478689	-0.0965484553970095	-0.444526618741207	-0.640297028501793	-0.209526234130963	-0.368656874086066	0.242473177145618	-0.59320785611736	-0.374445106745615	-0.169278029229545	-0.218499940509707	-0.0928116899935019	-0.323186402500372	-0.110347159926007	-0.226119697981085	-0.548400570096964	-0.243700503028403	-0.0687142024777972	-0.0442741777163813	-0.329869491146084	-0.230133821505084	-0.0523614113294986	-0.834076249430837	-0.76535868187221	-0.28139209758792	-0.111475343609859	-0.342053202357194
7023|3220513|3220594|ECK120011034|tgctgccgtttattttcgtgatccagttaaagtaaatgcatttacctgctactttttagtAaaaattttactaaactcccc	-0.10530705008218	-0.149285829320862	-0.075098103464613	-0.191568559929186	0.153694949238486	-0.56331847757877	-0.473501960249689	-0.0468966097301203	0.0787339099873765	-0.407562430151126	-0.710936341715347	-0.622961985512613	0.147152572363299	0.235008329817759	0.191539054606849	0.109005081933937	-0.262216941994248	-0.250359456844582	0.196218713580298	-0.018536680092105	-0.196652191528662	0.102003508843539	-0.217163173550759	0.124858810384104	0.525207209262391	0.118082268963289	-0.142010939968694	-0.133068510038988	-0.0253562527462492	-0.218567768024889	-0.277667371984352	-0.291139196492897	-0.236772230714292	0.200293760425358	-0.337070653034645	-0.107481107783595	-0.744037724576575	0.381872802532191	-0.224097308439289	-0.02863102358892	0.243245192182605	0.05065666819754	0.213066421299657	-0.0147985807325423	0.167759016746847	-0.265716169339596	0.432265480031136	0.106775593274666	0.225487000005791
7023|4542771|4542852|ECK125157949|ctgtactatcgcccggctaaattagcgttgccacccgatcaggccgcagaaaaattaagaTttcgtcgtagcgcgaattct	0.228358798384343	0.0215993585146014	-0.315150787496323	-0.213241452547716	-0.029550150967182	0.611823034934454	-0.737684724763047	0.23534902915786	-0.195211306254254	0.142449030864595	-0.0194133194932885	0.124720601540943	-0.260157393864481	-0.117833069548962	-0.245439741870048	-0.269632017470509	0.371221927111416	-0.374685016682622	0.363601165038517	-0.125016084330233	0.0643897267049425	-0.180058638324683	0.351694443841772	0.16504245466454	-1.21037088426049	-0.165584288456359	-0.288983715169489	-0.253829445656187	-0.109571642733848	-0.342467879082019	-0.369814300263309	0.0198909967194315	-0.507618652900589	0.001543596341448	-0.140113375850079	-0.121950466198625	-0.161800055092202	-0.304506236672995	0.259797168618062	0.777389088632067	-0.447467743021757	-0.236639756869122	0.65829303031206	-0.0301119353847378	-0.115052227286437	-0.0345293576903777	-0.145872224500332	-0.193964998240999	0.161353105341765
7023|415051|415132|ECK125136484|ccagttcttccagtgccagaCggcgattgaacacctcttcgacgctgagttcgctgagggtttcacgctgttggctggcta	-0.352402678542629	-0.0572365188548965	-0.364351723219799	-0.48782426082992	0.0612649132568763	0.449266022158681	-0.251279527583451	-0.824530416748013	-1.55042438276625	-0.642570673935789	0.0836639054602598	0.125825093237654	-0.351983683368414	-0.558532045974455	-0.804850264948363	-0.161208508049272	-0.128474224451017	-0.655900623774091	-1.19529688556939	-0.539828251392742	-0.108955755593046	-0.351027331208987	-0.451157368453512	-0.326427211387865	-1.71925700432464	-0.440748432703761	-0.175817162510152	-0.237650714883328	-0.403671178485412	-1.1258097385991	-0.393228822497954	-0.517346320116967	-0.407204367427314	-0.560547048740241	-0.334929637872868	-0.519409999788126	-2.52877478104257	-1.21089926347745	-0.225494861981228	0.316054430840627	-0.543667449286108	-0.312415907506647	-0.279258110361704	-0.0350472946032673	-1.106124960853	-1.97843493374469	-0.206342756770741	-0.227034065250089	-0.779142335495528
7023|1164694|1164775|ECK125154533|atattgccactaagtgtgtgaccaacttccgtgagaagaatcgcgatcgttgcctggtgaTtttgtcgcgtaatgatgaag	0.175043308778037	-0.063635270576401	0.1996713716019	-0.281751651625691	-0.0725409163943689	0.0707223936173047	-0.272431381198655	0.0329307922168015	-0.22616200528618	-0.0916541223868483	0.140893863631238	0.651509003371147	-0.401667034301467	0.00579391779894399	0.045958638338905	-0.0243429923280313	0.0132488867212512	0.178658525272305	-0.461606050144688	0.352413050788603	-0.246317485262827	-0.569293565142333	0.00302155900033233	-0.152229252873984	0.145005007993356	-0.0788456144546505	-0.475415923565482	-0.381246074419059	-0.053909609741402	-0.219011446601083	-0.292960513647252	-0.409358470251826	-0.062098164637242	-0.134640187070693	0.252056774023558	0.162721680601994	-0.881061706843614	-0.0603296890306993	-0.437187118228681	0.3993922626754	0.19618661818964	0.427310014862913	0.0157266245374994	0.000134162440951561	-0.0695425255485581	-0.726171155169276	-0.381794754483105	-0.0120389270205583	-0.0804665964871593
7023|1928683|1928764|ECK125137138|ttgtcataagcatcggcttcctttttgctggtaaacgacattttctcttcgccctcacgaAtgactacgtatttaacttca	0.373354700026898	-0.0043050032861575	0.374818394984937	0.0206750249907005	0.523657077225188	0.448417843476642	0.55470042982053	0.798283440181525	0.24339209581812	0.32220755705802	0.544314858247252	0.167938420900794	0.517075280943365	0.352371187592638	0.547647926654286	0.619118318417068	0.258984450589714	0.195560493112911	0.584279125733982	0.444714330373146	0.453438735979078	0.828053086789077	0.150862484553226	0.680262864804182	-0.296911220445502	0.526532878326366	0.444084527867397	0.451634256364147	0.553410419922905	1.18045641932291	0.260086941542433	0.700100196504202	0.0197197126228345	0.868240297331157	0.531960860272103	0.318164613402759	0.214815432886963	0.420278749545239	0.382455319203498	0.124226212686737	-0.0738886360261785	0.730509796953508	0.673417559619826	-0.0524907360733796	0.697302021283007	0.606351622094243	0.100211027889968	0.178364738914489	0.377040719839209
7023|3430606|3430687|ECK125156520|acgtcaacaggtgttacctcAtctcctacgttagccaggagctcaggaaatggcaatgccacgtcttgctgatctggtgaa	-0.0663548107689317	-0.30361357344634	-0.0885134080900044	0.111442671977439	0.00382893177994441	0.538351459360358	0.04414180407476	0.0341921644416249	-0.208432095518541	0.319348978470183	0.00809323872547411	0.075846431651973	-0.130839725928002	0.112982864307336	0.171005674382885	-0.175946145376708	0.366789958329544	0.0804248429101948	-0.0521639602562651	-0.217662055467805	0.133560444794914	-0.020145118069113	-0.0597849493321895	-0.119286812439795	-0.0903481419404242	0.171706863135074	0.154748383497601	-0.11019127800307	-0.129746339827525	-0.435240212115152	-0.184030284281843	0.167059419819207	0.0975341236253288	-0.311127300719502	-0.141346609139999	-0.0172357034771464	-0.118656581549062	0.270174957663604	-0.0791575032866584	0.451001343530853	0.089594441184539	-0.174596502099318	-0.0718201423093956	-0.0302171699165676	-0.191487873204031	-0.00990310400153391	0.0233188294099732	-0.0796877956781645	0.141797179727437
7023|1468766|1468847|ECK125154861|catttatttttaataacgatGtcagtagcataacagggttagtcgctcaatcgaatagcacaattatcaatactgacagcg	-0.17272630728705	-0.0384773081964454	-0.154205521342815	-0.144934344836691	-0.0600723106778982	0.161361979450861	-0.251075360921523	-0.328515585598716	-0.289659646257672	-0.167405341728581	-0.0547320747010129	0.0776003846825483	-0.152669111366426	-0.276847374748602	-0.371543116865241	-0.247255431493252	-0.00264193783132344	0.0849268226995961	-0.401793056277105	-0.330684101963807	-0.139653346075961	-0.0310300948679831	-0.0399352847769219	-0.155505586059018	-0.55905436145741	-0.32398842378246	-0.580619879853547	-0.0505490184440513	-0.432456893249425	-0.593299528129851	-0.115539506197631	-0.152523878620412	0.0494506133971177	-0.254944106502105	-0.48662465040733	0.147592989400715	0.0653877265367373	-0.414348675793674	-0.194656490239764	0.299037465065882	-0.310809376818619	-0.223593579823323	-0.180055782108584	-0.00529428536912269	-0.407413078925879	-0.292678866651829	-0.137764504542019	-0.229686769155872	-0.300598840422447
7023|1850356|1850437|ECK125155116|tgggcctggctactgactattgcgtgaagtttaccgtgctggacgcgttacagttaggttAtaaggtaaacgtgattaccg	0.434610601710095	0.345661087723704	0.38617556823748	0.0148185874970965	0.197705170454551	-0.0276413428775752	0.180323237021978	-0.0256086066176036	0.09380111498369	0.0933922721711852	0.213790687642342	-0.110629252627551	-0.198147149865397	0.175490943941387	0.315796171350502	-0.0068518358624231	0.124012033593525	0.0631793868860179	0.0161503032977501	0.0447021210234573	0.215913968201974	0.293299545638963	0.270006818716996	-0.235486256005612	0.240915145267103	-0.0146695248962694	0.24172911625515	0.0985206917454568	0.365305849705341	0.42272220439484	0.191764895127237	-0.104233193558229	-0.0127633238386022	0.106109305188609	0.354051206900609	0.166510509823634	-0.217948566077837	-0.00956370087620799	0.0755754214279016	0.0412160517372397	0.441633712408048	-0.0430385431788006	0.12224456802913	-0.00923447812213114	-0.019961202876882	0.301343020052581	0.0179204661903112	-0.0432834328499206	0.389076159946555
7023|3266145|3266226|ECK125156333|agatatttctacaggagaacAtgatgattatatcatacaaacattagatgtaggcacttttgcaccttttggtgaacaatg	0.578574916184874	0.216656502920213	0.243107204599588	0.810457064868588	0.0542160569232751	-1.57155959810637	0.238739682599205	0.599904137844063	0.0605585890887429	0.0401383368641998	-0.0052482288425192	0.401799732393131	1.34054000542453	-0.0292117949064732	0.11241776569848	0.0216998540701182	0.562708274606054	0.111854536576767	0.83972552969316	0.976077370994626	0.22258067341005	0.0706797859158372	0.515969133748942	-0.0453908073218445	1.77612825999535	0.326156909920414	0.174322270798298	0.114726772518002	1.57305489964823	0.15662391411939	1.1301017367951	0.966998212093697	0.150753707964662	0.339606820685487	1.34583011637578	0.552376737557059	3.22495628236662	0.27048904532822	0.248188720620169	-1.3699159545432	-0.070876134016191	0.545664337213954	-0.192224301141849	0.242530813440832	0.265552933827013	0.186887550243946	0.1049497542893	0.220944503980785	0.0430583146780061
7023|3476701|3476782|ECK125137746|gcacttaacacattcaacaaTatcaatattattttcgcgccacatcgccattgaatcctgcgcctgacaggccgggcattt	0.590693947051781	-0.242864594865718	-0.0906682062001315	-0.187836486801917	0.72140217026404	0.4299167171564	0.137094045032477	-0.518044224410795	0.529325249878304	-0.230396613213646	0.090756426682697	-1.58692234305864	-0.55980512926136	0.67944711654339	1.0655238932754	-0.468240609961123	0.0646686910997025	0.421702648300295	-0.839699122155223	0.0329215009730635	-0.179591035918369	0.363054904518028	-0.597050610974827	0.469311565638832	0.00894148568305753	-0.049124500337139	-0.373137133166569	-0.462644620979632	-0.475858612644219	-0.441513162062622	0.033919935116594	0.506818435272563	-0.13065358995025	-0.426292847638262	-0.342322430597397	-0.21273139775117	0.64612814058374	0.360931627442099	0.0252935415490744	-0.578972899821309	0.51616652474466	0.573761799187053	-0.468735405450508	-0.006723500220795	0.293492363732388	0.71334700966865	0.372539886338974	-0.552104885668703	0.0493993477684457
7023|851829|851910|ECK125136646|atcgtaacaaacgccatgtgCttaccctggcgtcaagggtcaatacctgcaagagtgcgtgaagagtggaaaggggtccgc	-0.339042351373919	-0.251691097976379	-0.210445575126728	-0.0506188027593958	-0.0481696728424139	0.820513048876369	0.103376332602669	0.064782363448759	-0.444422996060893	-0.078426130190869	-0.216278143830506	0.592978215605269	-0.446360092679817	-0.107974100182149	-0.210920452493735	0.162184004087306	-0.201196018961664	-0.367842778113169	-0.254594068555068	-0.159200686888159	-0.28422596232112	0.115273158318459	-0.139853795359945	0.00187754057860824	-0.353537016417188	0.0413330672665355	0.0598242872156925	0.0737898134311983	-0.143012155503821	-0.195903293148579	-0.205299319383592	0.220620956030977	0.0890289805585448	-0.150790144764967	-0.121623319988227	0.0450580066042598	-0.988216018111708	-0.34849261334971	-0.184663571964403	0.182707824815936	-0.154991445618004	0.0236216937395308	-0.23495875938316	-0.0315751853375134	0.0779393836859913	-0.301466773689291	0.0802847157615209	-0.0643217497835886	-0.0882963232340658
7023|4489185|4489266|ECK120010052|atcttcaatcttcccccgaaActacatcacaatattttattctttcagtgcaatacggcgttaatggctaacacgcccagc	-0.023603181740954	0.1608610807475	-0.511692131071889	0.0668982454331117	-0.0420936558352146	-0.0383093189002188	0.318743302201606	0.19564273166138	0.241563675213693	0.0369287417645784	0.0898810067680526	0.228410729348969	0.284450964454139	0.163446590071308	0.116468729268373	0.24983989045287	0.213756347045068	0.308914676523262	0.21398796194866	0.0525480760163656	0.479222306501046	0.108062915536589	0.231342594863106	-0.0660401965406846	1.02851907374568	0.607070296460114	0.373614258357523	0.248144865131649	-0.263403963293917	-0.185916666814279	-0.0796161954872146	0.206001771265897	0.10570199524202	-0.268017391532809	0.550242283737417	0.0121959487042453	1.3717415764161	-0.025695469284735	0.544118011140119	0.337881363305302	0.577031464608239	0.65561200466813	-0.540472448202336	0.119699347301766	-0.24895977012091	-0.341100043255024	-0.135970087810388	0.359207253385564	-0.108142965274643
7023|20659|20740|ECK125153271|cgattcttaagccacgaagaGttcagatagtacaacggcatgtctcttttgactatctggcaaccggcagtgtgttctctc	-0.18881946399689	0.0523223196959775	-0.185833295946843	-0.442739387952681	-0.264301013996234	-0.0879952308472089	-0.517341877453728	-0.124574112675696	-0.866150697811915	0.0105464173680245	-0.306159284953067	-0.684252256332248	-0.067020516288487	-0.541166709285213	-0.589318652367842	-0.330977722804505	-0.051356470872585	-0.112346663388733	-0.373507606847998	-0.72309901735199	0.021402412718143	-0.277711221438083	-0.562573783913308	-0.448937841327395	-0.804856386370658	-0.0156062722573195	-0.0225943148662385	-0.340578924762604	-0.284824579181242	-0.753901236666271	0.164118115919025	-0.449210182910746	-0.461219416351647	-0.423364205341432	-0.309243004007096	-0.59477513606276	-0.872374622398428	-0.681741781166277	-0.155579818584406	-0.0643802920779376	-0.119712566764052	-0.026597559489556	-0.339243583124757	-0.021399794200087	-1.51727159121175	-0.965155491497903	-0.237652640650045	-0.45457174578996	0.019904848799035
7023|4159421|4159502|ECK125157535|tctccacatttatggagttcatcggtaataatcctaacgccttccggttattattgcgggAacgctccggcacctccgctg	0.451793654616959	0.707569251721264	-0.177228314969161	0.393333076844956	0.052521780015922	-0.053745393116072	0.441181402136915	0.472686743479767	0.198185810889847	0.032559344791129	0.0212733891905225	-0.876607863650405	0.0358346394998885	0.357136851723236	0.307823971294003	-0.230000841738189	0.189978941042226	0.195986994601376	0.523418950088877	0.170531489730679	0.520449619004426	-0.0403344317962488	0.43747051894166	0.430747031651442	0.515925386317995	-0.279993642684626	0.038191432917827	0.328316438981292	0.207029915714822	0.714621299099766	0.373092439436663	0.393606204960825	0.243796440335803	0.33778948837589	0.900955333204138	0.645999241536838	-0.0408258999552175	0.591424613833269	0.404726495868533	-0.316573069276711	0.482683094425845	0.414966629163218	0.123638006616589	-0.0361704746235356	0.613541402564617	0.749232069992404	0.380457904177028	0.355301078971824	0.352800235316965
7023|3139797|3139878|ECK125156241|ataaatcgcaacgatttcatTcagtttgttctgggtagattcgcgacctgccgccagtttcaccagcatattagccagtgg	0.838893245429203	0.124622053519256	0.021090171742418	-0.491504616251189	-0.0608013325614995	-0.03088058820846	-0.087813689329436	0.236167718205606	0.00781392567474901	0.244287697551159	-0.527213566443998	0.152747284595128	-0.101351444142132	-0.316612336134398	0.412501968315159	0.260270114261124	-0.291137668584754	-0.226539842094614	0.492149465616021	0.398891134457807	0.0701670898282445	0.439289837362783	0.300896600141446	0.160082200075371	0.199502818148168	0.099259450569482	-0.0363880284497288	0.154467382631463	0.166272172649506	0.114824844200438	0.141822919900369	0.103971973210842	-0.037576639422745	0.044562164343621	0.381483872229652	0.0638065367941955	0.464758344127503	0.078183156074943	0.380237552037189	-0.0773473925574415	0.30900124325775	-0.181648062783462	-0.268441239698689	-0.0317694346354142	0.085116896018689	0.430594757012892	0.061251281960137	-0.759065347077861	-0.104998428976824
7023|3343380|3343461|ECK125156436|agaggccagactgatcattagcgatcatctcgatctgttagccaatcacgacttccgcacTttaatgcgcgtcacgcgtct	1.32264314149413	1.46792732362091	1.16044616338784	1.26643529416586	1.47910680212386	1.03576956721074	1.48666231556988	1.34839558730886	1.32376489826578	1.29567292696055	1.24714680074734	1.03512476239107	1.2990274606237	1.21592334069429	1.36101169001649	1.26004167152126	1.3201012671129	1.36950682403469	1.30379058436736	1.72570480724351	1.48099941840456	1.31202670498946	1.26846251792521	1.20580711548321	3.0315171834227	1.58472681500815	1.42870724043204	1.36433266226963	1.54057850016838	1.40572290472658	1.39631208053237	2.2232059161616	1.39845509574875	1.59324142077341	1.31482226735863	1.30917898253957	4.49026849297142	1.51358572883597	1.52776279427077	0.801691729608904	1.3395320503121	1.30249879526407	1.05517478459587	0.491577831276782	1.5178179302312	1.44143711227932	1.37482651007486	1.47295422197229	1.2935633635446
7023|1295123|1295204|ECK125154658|tttgccagaccgtgcggaatAtggaactgggaacccagtttgtgcgccattgagtgacatacacccaggaaggcgttcgca	0.449184929771655	0.190894762137512	0.49024788613466	0.443671735796617	0.703891416584541	0.674777781069142	0.156576375718808	0.449105625092014	0.721428388496584	0.604087082862772	0.334187577486347	0.769133506646803	0.019889563724144	0.248579677749205	0.578810043234996	0.708470548512871	0.235045634155095	0.606207891805943	0.96041057036362	0.45425827517449	0.27058213669882	0.516651714476619	0.8436887781874	1.05850711927492	0.798394212525777	0.523540510028716	-0.0528502686343883	0.571920608243862	0.00280574221087959	-0.20478827736588	0.265658827531216	0.0405556914895372	0.391145760978991	0.442949362225163	0.960414013390486	0.426031487698534	-0.514500810250084	1.41440725929614	0.158450530522517	0.422259860478953	0.0996828027223588	0.00794672327934754	0.567927787893775	-0.029544286371659	1.37152858685513	1.63005464239077	0.319919257980419	0.174263351150907	0.447532083904103
7023|125166|125247|ECK125153452|tcgaaactattgaaggtagcaaaggtaaagttcagctgctcggctccggttctatcctgcGtcacgtccgtgaagcagctg	0.519588774663486	0.652193977799711	0.428837370011358	0.47134271775571	0.496253880116995	-0.0879952308472095	0.629961679290035	0.7761940306163	0.499770138410878	0.452680898972923	0.418001403088757	-0.099289755611092	0.534262782600532	0.386527342428771	0.53470755327805	0.464916133620107	0.496902467864296	0.78068851501529	0.492413229374798	0.925142573107049	0.620544699976306	0.487955881681719	0.446222112538132	0.403222654005915	2.23962582926867	0.99096323588865	0.852457990362837	0.81130758767422	0.697972486834794	0.605401546716229	0.542044330857558	1.64993210434741	0.582324765572399	1.01877027626347	0.736650852417517	0.458261008411042	3.71458884360147	0.69228442447961	0.656464508700588	-0.0231354642108085	0.353804635361812	0.690942148177097	0.247807948743056	0.329096004602829	0.696728600705731	2.39810353367502	0.500829156439756	0.62697320949535	0.470084431841222
7023|3406755|3406836|ECK125156508|ttctcggcgcgttgctgctgcttgccgcctggaagccgccagaaatgatcatctggctgaAtttgttggccttcggtgggc	-0.129641015542692	0.225428358713501	-0.217808187954491	-0.0337456077192578	0.104584324647374	0.439238603443437	-0.171695254753834	0.0356975092761565	0.10201545907622	-0.321207961269135	-0.805087435015435	0.711707376282153	-0.417639278742044	-0.733991695041498	-0.0452972160157089	0.410017517018975	-0.391290589828887	-0.299492329575665	0.469318812553392	-0.818580069209274	-0.646978981750673	0.175118805002473	0.10471376820392	0.191149909942421	0.504917924347573	-0.0848145435056116	-0.619572151839052	0.175735088364708	-0.0597426433566715	1.1578051241503	-0.44231141185826	0.230827048041109	-0.69652916683219	0.150968895172209	-0.258523718295907	-0.672053019097921	-1.13622469324131	0.293303102175456	-0.428779868286872	0.517864315293022	-0.28324477193974	-0.684496857264107	-0.0375725671567132	-0.0217306770512096	0.764536244749902	0.663715505035902	-0.258554679577746	-0.442928105778795	0.0122195183619455
7023|712604|712685|ECK125153969|gtaatcagaccaagccgaaacatgtgccaggcacgccgtattgggtgatcaccaacaccaAcaccggccgtaaatgcagca	1.05688653328448	1.19588374789546	0.713213081012292	1.00980342096423	0.504285387568848	-0.268528525320571	0.648181971103437	1.06199406835016	1.31179159806033	0.452977938186986	0.442364747197313	-0.267095634216224	0.802363076794413	0.436841687072356	1.04490125780398	0.522585062358971	0.493984229533021	0.555359383918272	1.30097240504579	0.963157877715907	0.615020339460774	0.516174424613043	0.464538691606003	0.459040698447334	2.34965256458815	0.804798751002308	0.603686342059104	0.596690299976309	0.686759038262328	1.12376866058421	0.534305041765708	1.41438169987073	0.61183752969631	0.796896404142936	0.498200685759558	0.465995544292105	3.76097387448124	0.744744231818923	0.62653440554293	-0.300775924157645	0.376953962606487	0.473396510404186	0.291637038003507	0.363403306899878	0.713787916583793	0.631286486191728	0.53687055887424	0.661793250200842	0.460431576378893
7023|4518667|4518748|ECK125157937|caggttggctcactggcaagAacccgattataaaactaagctggcgagcagaataaaaatcagcccactgatggataagag	0.543241215353464	0.460704920707833	0.510097352676959	0.195883329032734	0.278859680510662	-0.627143524510499	0.187363021206499	0.402376782378926	-1.200953508945	0.278852517556922	0.203945945395491	-0.877280363737805	0.691531087216286	-0.172231632757369	-0.308386617184765	-0.0563964471387435	0.180246100328381	0.094688862238902	-0.241008177628562	-0.64732659187577	0.341141720792958	0.47942370926437	-0.195710226201339	0.079141920228107	-1.41396643149839	0.118522092340429	0.315159346302587	0.374562874661484	0.393903000256296	-0.344224695805511	0.13094229917918	0.0617325233424835	-0.0575367391096779	0.132910549824712	-0.499441510818017	0.450944472241069	0.0308450228501942	-0.304568420238722	-0.210009117466018	-0.13622287548539	0.530304198572445	0.449964808404776	0.554306366059595	-0.0302737589052012	-0.788083837011581	-2.04532957755224	0.703259351421303	-0.100598818118999	0.152490802136402
7023|1873427|1873508|ECK125137096|agcattttccaccgtacaggtaattgcaccatgtagcgccagtatcagctgtcctttgcgGtgctgatgtacaggactggt	-0.121375067074473	0.162617447049961	0.169025663374603	0.166231579697185	-0.208386027511651	-0.793761015639318	0.605059734734216	0.231014681710357	0.145509111450505	-0.014017426690351	0.0559040633501577	-0.836527303117915	-0.0236445989564325	-0.067492190357569	0.205449591847775	0.000503565019011498	0.575587769351775	-0.0985703007848416	0.386678663194881	-0.588489868014854	-0.0439798041779136	-0.140262298399762	0.180353878469839	0.153254719465688	0.437113319436173	-0.004236779718582	0.483535013298188	0.141483508437238	-0.53418220629322	0.262343140195178	0.310270493883766	0.422242163497869	0.132714186896992	-0.152260621227154	0.0296011861578725	0.0692544736551123	0.211583631454751	0.323129324882367	0.0928375185501892	-0.402124080613518	0.315805125513032	0.241457911286181	-0.134160156793057	-0.0026896420426237	0.672310186860062	0.549561128301115	0.358150775411497	0.572159429157341	-0.0279982441673532
7023|1311702|1311783|ECK125122033|ttttatgcaggtgttaattaGcgggcaattgtaccctggttaagcctcgggtggcagcatcaggtcttgtatggaaaagca	-0.367607671225028	-0.187665661718469	0.289072835643318	0.538050872278582	0.1193437246113	0.311294151612298	-0.189088009901361	-0.198255154626304	-0.162390061026546	-0.0059631024320106	0.12061966968498	0.25951386698227	-0.33856152427114	0.214423560464693	0.361418896734845	-0.183042544789456	-0.0792445221721474	-0.0531823693466419	-0.162189713206781	0.135419142223272	0.225411468561883	-0.171365158807271	0.113120522388803	0.125868605098837	0.303423965699409	0.400191381486775	0.270085601377217	-0.213475041202121	-0.116299430646313	-0.020290952489969	0.336010557689458	0.461234603358482	0.0838175191191004	0.094983162156956	-0.0309491935848878	0.206664923434305	0.231791118725074	-0.0634520771283205	-0.0168294545361836	0.0962399237552494	0.0879067023609378	0.313977227164734	-0.0151108182139006	0.0199795405348491	-0.106827924187266	0.180497542315836	-0.0789977651245766	0.0550062535567623	-0.0745896719565711
7023|259733|259814|ECK125153648|ccgggcatcggattgttattgtgacgtcgggcgcgatcgccgccggacgtgagcacctggGttacccggaactgccagcga	-3.15049655278647	-3.01845559957049	-3.99383267956122	-3.20493788249754	-3.68139865169274	-2.29284888275331	-2.24948345163135	-3.15010238755671	-3.69335277830222	-3.72592752779584	-3.25929981493629	-2.31500319653134	-0.923159351560318	-3.78228062725045	-3.64172822817718	-3.70694635508979	-3.68659322883749	-3.64602540171161	-3.69002862035228	-2.45105763897929	-3.56248949094817	-3.18529153074283	-3.7240608008069	-3.27633184284719	-1.42037456835488	-3.43109803418591	-3.0801202557732	-3.61181620297811	-3.47338336178642	-3.0887171087221	-3.63443856921412	-1.49113680911482	-3.58892930559472	-3.40269386589473	-2.53800977144001	-3.71925792443677	-0.43691137315215	-2.98088416545688	-2.22722181729478	0.501467452733469	-3.32268219377694	-2.73098683658707	-3.92897758098937	-0.032471110618019	-3.48009854092911	-3.5764675086716	-0.585527054440045	-0.30945696970377	-3.21797456783147
7023|3475225|3475306|ECK125156856|tgatgcccagtttttcttgtTcttttagagagttttccatgtaacgacccagcgaggcacccagtgcataagctgatttct	0.335586663237483	0.531827882867892	0.484394482904342	0.182547265559862	0.281782498577602	0.316580507084741	0.125258291512132	0.398025211357576	0.228468984911753	0.396006111822531	0.33913333111524	0.271432463214727	0.375425873918317	0.338376042864686	0.192513180499189	0.591361878542648	0.181217153723282	0.333072633823403	0.415952341768661	0.482807186794454	0.362948945871984	0.402675688179636	0.273823356103624	0.252873774805083	0.354512632065443	0.523329590048979	0.405899191533934	0.635208087820859	0.330308636149092	0.146145207916525	0.621327961817601	0.209277264209508	0.299556098529604	0.619471664265792	0.479325462973357	0.244429719843704	0.11568053608537	0.413353203114103	0.417884968150812	0.147558262268528	0.514820795777529	0.321850770630234	0.468592435934331	0.0305720250661356	0.180056042315313	0.234794479263396	0.451138734444637	0.582809118284327	0.224362737867986
7023|3810666|3810747|ECK120034336|gcaaagtgaatctcaggtgaaggcacgacaacaaaagtattgtgataaaatcgccaacttCtggtgtcaccctacaggaaa	0.248781262518908	0.0331937465318803	0.325463354031138	0.032415104847707	0.189309889996011	1.29591800652481	0.0633219022199755	0.276250386301782	0.287370757799664	-0.202495929689615	-0.60416152777065	1.30854783951151	-0.013504698073731	-0.0581602924575456	0.0952507674917402	0.0875362505153442	0.4134932416343	0.0615616745350705	-0.143666842891163	-0.581746204668153	-0.0636581470999961	-0.0558061076558623	0.0584747016129315	0.0038274028871259	0.126538930922815	-0.275667538645699	0.0098421246040403	-0.341937399457527	0.520705714634958	1.36489487980433	-0.173682910146179	0.0995527775398864	0.281465697202396	-0.096989231223862	0.196501817891832	0.0820539348459935	-1.01852222918651	0.340196148720294	0.473741449007605	0.164077839464318	0.364412629851019	-0.220220123828417	0.353573994955305	-0.0380895113875094	0.572696667719502	0.405086407429925	0.0126450178225524	0.109591635759133	0.2049732723671
7023|3616500|3616581|ECK120010758|ggtggtgggagagaaattaaccttttcctctgacgccggacgtgtgctacaaaacgcggtAttacccgcattccccgtgcg	0.342801760556932	0.551857414883005	0.385946507866529	0.604146146647852	1.2868858049542	1.60999691430609	0.706409543821467	0.4769732162378	1.01780649274699	1.05688034132106	0.717895327101452	0.95459670890971	0.866378387608143	0.898297523484675	0.165799159926297	0.467340674830402	0.748979674918907	0.38302711966895	0.194932073638918	0.269914391002748	0.545562607966887	0.357624474226856	0.805097190575738	0.207840898921254	0.778234106312635	1.19691845863882	0.1993226586202	0.556008153536661	0.602627444611709	0.808062117684454	0.45668656602271	0.562172234838064	0.415648385218191	0.434651156165034	0.662581350632027	0.673984916867102	0.585561986242412	0.885135634318472	0.432294882176363	0.787538817962787	0.936514521173008	0.362097810990957	0.432878514349698	0.0192569923469611	0.87454533175514	0.707334764458346	0.66029610100378	0.0580442043652859	0.505232701010608
7023|3822620|3822701|ECK125157121|acaaacctcataacgtttctgcgattattcgtaccgcagatgccgttggcgtacatgaagTtcacgccgtctggcctggta	-0.664010915641166	-0.138348393919471	0.170928923673327	0.151045802486573	-1.46580521732354	0.894549519973907	-0.796356428908511	-1.41437790668983	-0.653267956464001	0.330135613467724	0.374767840663902	0.314721389142228	-1.03657910632644	-1.07236590889961	-0.877172824379085	-0.500186342593284	-0.41817333399374	-1.40222992569627	-0.411375382223433	-0.312920901304717	-1.30016513510232	-0.981353349625817	-1.49385857488668	-1.04719207081152	0.2947032060547	-1.19863588145892	-0.824427840244778	-0.422667034450458	0.039467049306925	0.246356062214104	-0.601101440702281	-0.533629347708307	-1.36431644485718	-0.664947596879728	-0.182705714932061	-0.97595095304496	1.56947738033416	-1.22737713535314	-0.749643910250814	0.541508354334161	-0.305908955769991	-0.169737195755988	-0.91240876078227	0.0442886336601876	-0.7335967055986	-1.30921048790731	-0.124037206546334	0.00382452733272751	-0.684298277714321
7023|2094302|2094383|ECK125155375|taccggcgatgaaagccgcacccgcgtcactcaatgggaaacgctcgactgggtacaggaAgtgcaaaaacgcggtgccgg	-2.04702866629841	-1.93163740399585	-2.38845448825205	-2.09753029850995	-2.0789334791836	-2.28324255346513	-0.845779255944631	-1.54724239900808	-1.60189476236028	-2.16591915484774	-1.68870596422911	-2.29826278346488	0.773857666244216	-2.14796565936732	-2.08860602278132	-2.08174470066777	-2.11893372757292	-2.06331699952593	-1.64512844906958	-1.13805920670833	-2.02466275640102	-2.08781339538707	-2.13202429319956	-2.17593724269599	-0.317883451855043	-1.8006025361894	-2.03406977016421	-0.504710693655446	-1.94406430586491	-2.06730372912541	-1.5972185388796	-1.19982069372108	-2.02463029203127	-1.83543999013675	-2.11880377646125	-2.15799809383977	1.34558182080041	-1.87314991834345	-2.02241396476934	-1.00784697416434	-2.24373075507181	-1.67992066821556	-2.30695990559086	0.064772922545097	-1.94506761013612	-1.98731256634394	-0.95911905534832	0.172045509334156	-2.15705771599498
7023|4013125|4013206|ECK125157367|aatgaaatcggtcctggcgtctatgacattcactcgccaaacgtaccgagcgtggaatggAttgaagccttgctgaagaaa	-3.09373528858752	-3.07152888095091	-3.05071155057491	-2.81718282994833	-3.29764418102905	-2.32737811633946	-0.0550971201056626	-2.95888184929341	-2.93329796413096	-3.28478577038908	-2.89360321709882	-2.32504814941123	-0.0945312885778964	-3.39934093770966	-2.9005948450169	-3.12992615213754	-3.26873461885233	-3.02313393872959	-3.18270036507767	-2.41453881707636	-2.82981493332367	-3.16052365840813	-2.9087017184405	-3.02263434556533	-1.45821884193607	-2.97499128242876	-2.74334948578292	-2.79287045098415	-2.93002826015831	-2.43685187941869	-2.74464595597799	-2.10756546710445	-3.06024478279524	-2.79455781723794	-3.19195117068684	-2.62533513276428	-0.294339812297985	-2.94030952784504	-2.53288241533251	0.189146158349082	-2.8122163532494	-3.01167666970126	-3.4725035151305	-0.00831695364670399	-3.06216454440516	-2.94464046359386	-0.0687621337965225	0.0816012994129974	-2.59462508338876
7023|865700|865781|ECK120034431|atctttctatattcaaaaattgaatgagtaattcataaaaattctgatatttatagcaaaAgtggcgaaccacccttaatg	0.218047232390558	0.118926761889309	0.294298113180717	0.443121271347414	0.250195844751271	0.147926343552666	0.602706855973196	0.0285481847600364	0.421375112040879	0.306600456180373	-0.332654424087364	0.148958175421939	0.419884817217285	0.695571467141133	0.596322623581619	0.211125164282708	-0.20390021685273	0.397091741279004	0.220040984967706	0.455851965685865	-0.035595926840379	0.287255465623005	0.630069998265531	0.0189060436795172	0.714196442898238	-0.114413148107261	0.514723152020655	0.627789359506841	0.549421593224061	0.388526501196188	0.728342101238889	-0.0538490476816985	0.577523308132209	0.126062819920476	-0.48647758804539	0.312164290372025	1.04210759811811	0.769368990246464	0.29483641517684	-0.343780794330621	-0.479350102618269	0.209309562295007	0.506947824912671	0.0387215902549764	0.856867591040126	0.792570112436254	-0.328048487102528	0.326580123253488	0.227094202872047
7023|4492438|4492519|ECK120010039|cactggtcaggtagacacctCggaagcatttaagcggttttaactgtcattatttgtgatgaagatcacgtcagaaaattg	0.317369157729277	0.378771308757451	0.234866065499246	0.326780607715673	0.492119128103061	0.216090449137539	0.307007555867118	0.285247919858109	0.171075482534071	0.533443579386094	0.448486106343431	0.0516933361260732	0.331558324750823	0.236880089076275	0.45909329216935	0.253726692537079	0.18200149750247	0.53764828900403	0.40100846780359	0.32873090042435	0.479245138000685	0.476140976119614	0.533675846409338	0.410689466488281	0.539458199646902	0.512798942660465	0.399139882055354	0.296544045931991	0.317821326350011	0.46252266858088	0.462924504879896	0.447159621311918	0.361017665869275	0.407972263710818	0.408693483742646	0.423259192740305	0.563445603330034	0.216242834368339	0.415535243825928	0.0885979653082857	0.240007374600134	0.420602226344165	0.0532548046603123	0.0305019636311836	0.271615635747414	0.347938457539961	0.290146948536966	0.267757512571593	0.493453701965546
7023|2228565|2228646|ECK125155463|agcgctgatttcttaatgtgatcggtagcacgttttacgaattaattgtatgatgaatccAtctcatctggggtgttgatt	0.452183010684783	-0.086024019385064	0.0342675683133025	-0.0106163729201415	0.214531348430018	0.766045094105447	-0.144284396577392	0.385567444293532	0.436457487205585	0.366542786009171	0.236278179675089	-0.120483080451573	0.166568936799566	0.0782916799487925	-0.0487194053181592	0.461125608386355	-0.232987851360756	0.114695517519473	0.604512282229853	-0.0436480095314511	0.17437509159757	-0.02797997353514	0.0669252718154335	-0.140481614788724	1.39779065056111	0.0555419072086675	0.142836657494807	0.646453681911546	0.180576313332037	0.0667950266176937	0.549682561533183	0.564771453120282	0.523120827653488	0.460679800374046	0.191039957919535	0.15062617168494	1.17167372767997	0.364843158551301	0.549636475720057	0.554218905242429	-0.000580130164873516	-0.056592129711862	-0.546941098670811	0.030910622570872	0.218736973621598	0.141377775912262	0.114405440244364	-0.079881702269129	0.226914393679385
7023|1449413|1449494|ECK125162184|cgctctgtgggcggtttagtCaggttcacattatcagtactgatgcaaaggggattgcctgcacctgccaggttgtttggc	0.327932566394467	0.309937344293504	0.214791439120121	0.0704770067269663	0.498055698447112	0.9142684743169	0.149393658540982	0.358891925839759	0.334782611544485	-0.14632293938657	0.357985337713038	0.580863130155191	0.0850657041052696	0.326106507435318	0.38970441968167	0.572929123969848	0.0678905773904182	0.38920728016995	0.272257024631783	0.238817690012421	0.418986194838413	0.144088089603549	0.23754966187724	0.443033764511915	-0.0716088924186614	0.439066468979054	0.557574263104194	0.434116263722209	0.138707426058765	-0.0549256349219622	0.101664556026544	0.603783924815194	0.223400832021543	0.279477067426153	0.346315080312307	0.179637176144705	0.33795698864351	0.590588267553464	0.0961337541150401	0.48673949933654	0.0847655349122076	0.422812929009742	0.356685600444654	0.00949723070856348	0.186528605619326	0.416093413557599	-0.284388989140643	0.166922324713125	0.265652033556809
7023|3828394|3828475|ECK120034337|tctcacctctttaaccattcccgccttgaggattgcgcgtaaatcgtgcataactcccttAtgtgcatttcacgggatgga	-0.512729289801274	-0.263913168717986	-0.138784645694381	-0.747152798281778	-0.0561091199055497	-0.038772053068499	-0.384499359444438	-0.236339577412571	-0.687554982516224	-0.560016106808021	-0.034936573646389	-1.17916291276351	-0.158493853224237	-0.650854004043907	-0.313217721500323	-0.530448203606411	-0.352996956269569	-0.366847027575018	-0.687378574278859	-0.276202237582995	-0.611934433130112	-0.406573585028723	-0.168540898214166	-0.489466680379762	-0.561376454024511	-0.188726321078695	-0.624572306685477	-0.623399551512299	-0.261411792810745	-0.402340758482551	-0.283824190904806	-0.351295317109932	-0.18899261917085	-0.315530640764535	-0.328081904847847	-0.607331978393112	-1.66286481972115	-0.316285292906484	-0.685938924162739	0.084731826986568	-0.608939819900831	-0.299678120535302	-0.195097154555434	-0.0356398284685234	-0.482685433717442	-1.09352415278107	-0.123867256969229	-0.0658525004924713	-0.290073758004414
7023|682685|682766|ECK125136592|aatcaatgacgtgtgttaagCgtaaaatttcagacgatcagccagtaaatcaacaaagccctgacgatcaacatcgaccat	-0.0656482333651466	-0.17845832394965	-0.327713365892243	-0.207590826310239	-0.162804552061427	-0.0476264710230276	-0.145527772645872	-0.226694045355059	-0.364815657974774	-0.195588584504267	-0.321565298519069	0.111773413941107	-0.180339616252535	-0.125927287890052	-0.0643610824943854	-0.236540461199759	-0.101643047748833	-0.0360190876997851	-0.0653857160709595	-0.163324499059144	-0.186538309953513	-0.152674610250141	-0.369468943895858	-0.104927653105162	-0.111517043493456	-0.107646793163965	-0.00269677101773628	-0.185775018853051	-0.0885164043842924	-0.309641020386166	-0.330125053226195	-0.195645742767001	-0.343689640764893	-0.0650991024224372	-0.137220217269295	-0.0560096108323292	-0.475285310926367	-0.179312318625369	-0.168863087774896	-0.0874980341075668	-0.18248797352151	-0.195024900042207	-0.188047539548422	-0.0176570483928443	-0.406221545185026	-0.612840709991925	-0.154174871930797	-0.119590640620829	-0.00815512318987053
7023|269390|269471|ECK125138134|tttgctaagagcttcattcatgaatccttttcactagggatgaagtggtttactgaatttGgccacctgaacagaggtgat	-0.118886719846494	-0.115586698406332	-0.143160190316869	0.05336769053005	0.0792748064233367	-0.017463595985008	-0.48586757350049	-0.179764554896472	0.195839052169144	-0.192295839584822	-0.0798730422812463	-0.926534028915633	-0.436934629935695	0.0660471713073697	0.416063594649533	0.174266936378057	-0.230769240082884	-0.326797441377392	0.140528730969746	0.272828099979402	0.00701593913640082	-0.198950319993937	0.110441326614115	-0.695065772138701	-0.439276369582388	0.213940373634854	-0.0135200868887296	-0.108922465715191	-0.0940584775006477	-0.115596891416826	-0.102860813301684	0.025824534033912	-0.359857796479104	-0.100000063006801	-0.485213126367425	-0.186701645555611	-0.178111882229471	-0.235835746062024	-0.109555883110249	-0.256521167217036	-0.290085801239831	-0.380309567113517	-0.00924258102647324	-0.0240941734846807	-0.330206346695159	-0.0150818630633016	-0.411195034866121	-0.712509410749341	-0.325045490528622
7023|2763485|2763566|ECK125155947|ccgccagcgattgtaatcacActtgatattataaaacacagttgcacgcattatttcctggttggtagggtcatatctcga	-0.0744212073545945	-0.639881222437075	-0.186364866983611	-0.322264829517801	0.0774562052448135	0.284883154815938	0.142310356520708	-0.264342711407694	-0.250009278191135	-0.257430429758877	0.38352829786134	-1.03981909128675	-0.2784776960489	-0.62223787781882	-0.182645379596122	-0.381049433491009	-0.148626760686612	-0.150506122333648	-0.652261234116313	0.152950054899643	0.229083503089854	0.289757817618334	-0.155143120320399	-0.318908497355957	0.341526889974421	0.186781598472085	0.059720588963059	-0.233967894675444	-0.302625362753541	-0.712671288719365	-0.31963421066557	0.292088384379438	-0.149256099915904	-0.162867610655198	0.00211388323933175	-0.661545165891812	-0.301661405815001	-1.31632609185594	-0.398450943721256	0.068378612298134	-0.129815845150007	0.0050236670445775	0.250131501150766	-0.0216918102105958	-0.346741423733507	-0.86548917225625	0.0686169086019215	-0.12231955434957	-0.0872163881776775
7023|4391998|4392079|ECK120010776|ggtatcggtaatacctacctgctgaaagcccagttccagcccccactgtttaattttttgCgctaactgattgagatcgag	-0.439609038285962	-0.221802738111452	-0.0993911132717823	-0.652163246766867	-0.373882727051032	-0.206655753436298	0.061592248819399	-0.72698777512317	-0.99981567304975	-0.441215644873692	-0.559423429559647	-0.0500871050486009	-0.423268928182184	-0.698067835600599	-1.00873756772425	-0.58770947492624	-0.746353249221946	-0.474389839136346	-0.574302092581673	-1.14221045048534	-0.850089225540081	-0.156303019104021	-0.237285848872896	-0.334054475367146	-0.54512568366093	0.0987338632565045	-0.252491656149333	-0.139628072636462	-0.149534733927817	-0.332643240652187	-0.382112729268201	-0.39271392082486	0.005795194046517	-0.399692702434951	0.0786318782904505	0.0584509226059325	-0.403386841799405	-1.23364218994695	-0.305300534482872	0.195770805247517	-0.603759481859893	-0.272877583551602	-0.520704353773865	-0.0262049805102859	-0.298289025816196	-0.939365351298867	-0.365752091800752	-0.174529395670081	-0.833840336951039
7023|1030922|1031003|ECK120010606|tcggccacacttccggaatgAcgcgcactataaacatcccgatgcggcgtgtaaacccctaatttgtttgtttgcctgaaa	-1.06932825152812	-0.760843212069349	-0.506941510866937	-1.17541012454711	-0.306750974488174	0.00674851035768986	-1.724271819538	-0.882877671334442	-0.96211647343919	-1.0379726125162	-1.00902346746716	-0.0513005397808988	-1.1191997489276	0.0018003406580972	-0.614452276621557	-0.903341826318394	-0.254323337066258	-1.49915162409039	-0.517012860127419	-0.486040580992158	-0.731185396387081	0.030179498958624	-1.87745204178189	-2.18166700937243	-0.33757151423475	-0.541159201471669	-0.39441474847722	-1.51152781200492	-0.310437723286468	-0.531167802038693	-0.297645205440221	-0.723216707516758	-0.0488466956496225	-0.0525873178223865	-0.953947523918904	-0.44157920799851	0.22521081078391	-1.39964392420235	-0.724590968648917	-0.47617809851817	-0.94844323236404	-0.583373790791723	-1.43692150586766	0.0158547507315826	-0.951975083076684	-0.699924856585298	-1.1682575396798	-1.07772873567212	-0.451087989626621
7023|4150918|4150999|ECK125157524|cagctcgtcgttcgacaaatTttgtaaggtggtgagcaactcctggcggttagcatcattgccagcgcgtgaagatttcga	-2.80603503107274	-2.8267336356008	-2.6826041350913	-2.8424506064815	-2.91140148451538	-2.60577009671178	0.138559176441314	-2.36012025586668	-3.31376891525666	-2.90699704067093	-1.60426007902679	-2.32442811666393	0.136808160876421	-2.66289583894965	-3.48634513591983	-2.06570474059233	-2.89828333523338	-3.01110643085588	-3.0281556819215	-2.12967454274779	-2.87728090187725	-2.59154030286505	-2.17224825698571	-2.63969026481463	-0.893846779214766	-0.115725364805913	-1.32548693056112	-2.61825695778702	-2.57760677722839	0.623863371879913	-2.57453788509177	-1.09811026558102	0.272989852559011	-0.343498825566605	-3.05389296988298	-1.74090372493727	-0.218800172967077	0.225766650063957	-2.91799130728891	0.412136558646969	-2.22612962808549	-0.228677285099364	-3.05923029353084	-0.0237687311768563	-0.0775349380965625	-1.35994483450362	0.202120951319499	0.305404926881228	-2.67200443521447
7023|125365|125446|ECK125153453|tccgcgcgttccgtatatcgctcaggtgatgaacgacgctccggcagtggcatctaccgaCtatatgaaactgttcgctga	1.18055282210716	0.813158025243393	0.839801417455043	0.632306765199392	0.657217927560673	0.912004769152791	0.790925726733712	0.687158078059982	0.660734185854559	0.613644946416606	0.578965450532437	0.900710244388906	0.695226830044214	0.547491389872454	0.695671600721732	0.625880181063787	0.657866515307975	0.691652562458972	0.653377276818478	1.08610662055073	1.28150874741999	0.6489199291254	1.10718615998181	0.564186701449591	2.40058987671235	1.69440853369291	0.763422037806516	0.722271635117901	0.858936534278479	0.76636559415991	0.703008378301238	2.06089615179109	0.74328881301608	0.929734323707149	1.1476148998612	0.619225055854725	3.87555289104516	0.853248471923292	0.81742855614427	0.762578821503477	0.514768682805494	0.601906195620776	0.408771996186734	0.361288814091566	0.857692648149414	1.26658633075811	0.661793203883436	0.787937256939033	0.631048479284904
7023|1599424|1599505|ECK120015409|atatgtgcaatgtccacctaaggttatgaacaaattaaaagcagaaatacatttgttcaaAactcacctgcaaaactgaac	0.214314952347381	-0.324132510931693	0.0160357457932525	0.263836637092802	0.0588888022465438	0.173662803320645	0.17318162353142	-0.056557077197492	-0.352908805869293	-0.246111235195479	-0.336331230790921	-0.358510629996258	-0.718689655153179	0.113009515388621	-0.0376212853971025	0.00849189755956099	-0.286413026194114	-0.489737797738801	0.055573064620188	0.150337390996136	-0.0888493796126295	-0.06532830701809	-0.039798976487873	0.114253350790279	0.140460174369132	-0.613725067814019	-0.253476504284283	0.0301111050327705	-0.367091474905208	-0.514798562429833	0.185959769914311	-0.550606290269803	-0.267569668993686	-0.404923081485253	-0.100877188882673	-0.086976611710303	0.385855516131756	0.195181784588381	0.097872007535216	0.240891190784381	-0.00989185361578648	-0.366945422612733	-0.354794484113218	0.0112428039567839	-0.0285577182742888	-0.17060646525401	-0.192311374030512	0.0618221638538373	0.160650179902487
7023|3875618|3875699|ECK125137904|ggcgtgaacgccttatccggCctacaaaatcatgaaaattcaatacattgcaagattttcgtaggcctgataagcgtagcg	-0.21655439187141	-0.49505764849583	-1.13910930634425	-1.38145926978644	-0.322429551977725	-0.499183673072412	-0.131359418281763	-0.999000848169221	-1.26593584103563	-1.0908084279425	-1.12176456787493	-0.498081045984943	-0.428473376056342	-0.0726723784848907	-0.523196055456159	-0.554333002490824	-0.243958978475134	-0.138919026903144	-1.01651061784204	-0.398258890488569	-0.589119251517152	-0.571638924115692	-0.978019353059545	-1.75639692748157	-0.950771602149142	-0.755688107849587	-1.19797929269298	-0.873307554671797	-0.556044695061114	-1.1805942927023	-0.685117269881777	-0.587478221995012	-0.690775805237324	-0.0314488999469057	-1.26948981359323	-0.82375867926637	0.286403206455961	-1.31366777775423	-0.651642678453968	-0.030303498541462	-1.34480910542074	-0.238741549614171	-1.45895690187043	-0.00946317537901083	-1.75003047076585	-1.03447797613794	0.194673906344478	0.21234471484091	0.110145624496329
7023|2631293|2631374|ECK125155769|ttagcacgggtttcacggatAcgttgcagtacaccttctgagtgaccgtgggaggagtcgatcagcagaacgtcaacgcct	1.57436804388438	1.71923649746508	1.23249918518641	1.51486607304269	1.54135984489255	0.757593115972038	1.65688756545799	1.59724119891394	1.55968330250212	1.48487067959092	1.47518627825381	0.735724585731232	1.74588738038054	1.46419108004845	1.57884856435194	1.53424860637573	1.54263964960087	1.58536227728733	1.54388590052333	1.99321650867522	1.66586566737798	1.54468120714492	1.49924965282473	1.46106429332792	3.3473294640249	1.82054158153809	1.63864003167263	1.64252433274784	1.72741312811844	1.625405232477	1.57331809796008	2.45983526199641	1.6439037135063	1.82639279329267	1.53701137116883	1.50272497826965	4.83990414822484	1.77032676337909	1.70198274912136	0.594404333995896	1.40504254505614	1.48143278368344	1.32310013338254	0.561136152509843	1.79743721988547	1.68032069448842	1.55283527192478	1.67461009575841	1.50042924628814
7023|3948945|3949026|ECK125157262|taccaagcacagctttctggtgcagtcgctggaagagttgccgcgcatcatggctgaagcAttcgacgttgcctgctcagg	-3.3837456224347	-2.81047930124907	-3.24530388935557	-2.80203905239615	-2.74591143963141	-1.81452016985006	-0.0896128795866987	-2.64491148735428	-2.68652059235952	-3.85941133765804	-2.63647661029803	-2.65100386698841	-0.179702178151393	-1.48814497878744	-3.76287799670461	-3.3917156522833	-3.17516008931939	-2.88571675968467	-3.02585553520608	-1.86711814426927	-2.79609943253939	-3.48228087470337	-2.88627602705064	-3.58556251911295	-1.37149738437848	-3.32329545313516	-2.63851731770149	-2.81291312264535	-1.51411896733628	-0.726024301200294	-2.00992362360038	-0.71889342814919	-3.10449439272109	-1.78484235934289	-2.35437705098247	-3.04009003222015	-1.91672763516642	-2.44425458126724	-3.20253181590046	0.165200632228213	-3.28212811874623	-2.97352881850152	-2.80067258420041	-0.0339618981726464	-2.03002829055835	-1.49542428346275	-0.188115873267174	-0.0690700134301818	-2.08882856429145
7023|4540657|4540738|ECK120010667|tttaacttattgataataaagttaaaaaaacaaataaatacaagacaattggggccaaacTgtccatatcataaataagtt	-0.057908587185675	-0.0567596803680747	0.1358163234993	0.27713746570993	0.120124802801005	0.366202704558428	-0.0268240867244043	0.134718204595693	0.310444897465482	0.10184405106197	0.0816539298321303	0.284262226750168	0.241369378399901	0.188646653264949	0.19365694916414	0.136611831210147	0.0445462589642785	0.301332386397984	0.0578269037810222	0.107893536730172	-0.0137182641253665	-0.0645332462387193	0.129597735963806	0.132685019925497	-0.552771039915933	-0.00476551837836066	0.032427742551988	0.0351619973012298	0.159631412415272	0.222946295537602	0.0224189775110197	0.203971540931559	-0.0235804784736443	0.0187689938592673	-0.0960645615939828	-0.106210936324125	-1.88447691281296	0.0356950187592708	0.232539779764274	0.193252355047305	0.169903411810145	-0.0947753179597317	0.303705170623712	-0.0327130505480754	-0.040818894025876	0.265149414135146	0.146464559243843	0.155394621786242	0.0432298284044683
7023|2138030|2138111|ECK125155414|gtgtcgcaggtttgatctgcCagattcaacatgccttcccctgtcagcgccagcacaggcgattgaccttgcatgtcgttt	-0.559542658061855	-0.695056420809377	-0.101237383454861	-0.596996098381668	-0.265001117432632	0.533621588063517	-0.509995063304162	-0.223267811431786	-0.188053930956621	-0.382716960536617	-0.824430100992601	0.369543212801176	0.0700041741188675	-0.497628589297514	0.283438562015895	-0.447261626449539	-0.212641859726851	-0.118912903285322	-0.345845270897486	-0.199478071891218	-0.578191181016324	-0.772619789471868	0.0349678622537943	-0.468600180778485	-0.850096994087538	-0.808242472543463	-0.560361078548382	-0.292939108107814	0.245239644595426	0.291998154482545	-0.309293552990555	-0.44898338717996	-0.35169262909576	-0.178530655208329	-0.216512518146948	-0.36989233101534	-0.816217653085957	0.20743153636049	-0.314550554192099	0.00292837998901814	-0.563821362013134	0.722148666798456	-0.176283430687599	-0.024314796487307	-0.611438063727517	-0.138492684824842	-0.227048170984432	-0.689894270392651	-0.258503944166904
7023|1918160|1918241|ECK125155214|ccaaataatgcccactgctccggcgtgcctgcgccggagcgtttatgctaaactgcgcgcCtgtttttttgccagtggtac	0.343541896977281	-0.195697433355553	-0.103469402616403	0.23826566297136	0.18745912637593	-0.883909063746905	0.158995178091284	-0.183849960329303	0.045853489441085	0.101279694428716	-0.276529135685176	-0.15914240952611	-0.411748014343793	0.0152673165195	0.510287082580943	0.0837561155988075	-0.0926953219828335	-0.308082034570392	0.33502417205574	0.151306257029675	-0.0658612173113315	0.0497088141436679	-0.30539528273031	0.191349810433271	-0.104932153219854	0.0625276014804648	0.297894930504139	0.180867153918113	0.281039012566169	0.170449403374699	-0.264781687539088	0.275505465095024	0.189818604223632	-0.178677045783262	-0.340839213043522	0.251293004409348	-0.641596908260348	0.257612225462901	0.054781852522986	-0.517890571396033	0.300999233877113	-0.0895252345268518	-0.254091215975999	-0.0127229648133393	0.258871229970995	-0.0179034483334515	0.474032629993888	0.0668164786147809	0.0645240545301505
7023|1020541|1020622|ECK125154391|gtaaaacatccgcctgtctggctgacatataaaaagtgtggccgatccgttaccctcaatTactatcgggttgatgaaagt	-0.185443693451159	0.0618156117268292	-0.0968133711524713	-0.210611471555833	0.0607079529960908	0.124825168551245	-0.424821637863095	-0.0823867848358514	-0.265500833523388	-0.271292533275896	0.0666474186839277	-0.331607184411619	-0.12831213722232	0.0383552452207893	0.07796064295401	-0.11017618963766	0.111943454928926	-0.0257599144590703	-0.399460675570397	-0.152310079198922	0.295810863836168	-0.106903523141446	-0.0840684395765423	0.0745760497095332	-0.598574245625363	-0.0106428545579474	-0.000742151096023015	0.161655166565789	0.0764009310469461	-0.37204267908229	0.220964323960827	-0.00424205158886467	-0.0372808453403337	0.0925219896024108	0.167330198665775	0.0826876786859899	-0.757406537008397	-0.155651447409	0.100643163489492	0.334068414885771	-0.0622882488486428	0.0803514755448767	0.0274034258979643	-0.0322170107041888	-0.130177797305647	-0.592595514009553	0.0249560777186653	0.0244226098966818	-0.299184477561644
7023|1905621|1905702|ECK120034247|gaactgtacctcgtttaaccCgaaatctgttatcacatacaacgttaattatggcaagccatttttaaacatgtctcgatc	0.528835912490394	0.069197669178679	0.484300470226309	-0.367403853672278	0.702734273014051	-0.562297038162071	-0.163370544502603	0.113459380799982	0.445054974773864	-0.064103484722872	0.270126856322149	0.534833672006246	-0.519056501251629	0.404553507130923	1.05227235524	0.865967074019817	0.140992105507586	0.463489532311833	1.97471783375627	0.417890641101009	0.0979164726059915	0.0365828350161645	1.14318506518549	0.873061003617257	5.6966159156531	1.293667022075	4.96605382456687	0.210194205602297	1.53302747717445	1.03825561558311	-0.826978153622713	3.4458127709972	0.630042937295066	1.41585480426862	0.268972778017833	0.210709592833568	-0.250685599259221	3.20159766089748	0.267563535914729	0.32660816451186	-0.129297439585723	0.138181461526761	-0.104290687357556	-0.0498378262830853	2.36164013181143	2.8151120210091	0.665282604221212	0.422888616912979	0.155782474448766
7023|2857699|2857780|ECK125137467|gctatcgggaatattaacgacaactgacgaataaaataaaaacaccctgtataataggaaAgcttattttacagggtaaaa	0.201538776501413	0.0453032696539729	0.0100294255788499	-0.137433696005153	-0.228064552781765	-0.0228470140159138	-0.0604366431505535	0.0831853481658852	-0.27608635006047	0.102461152109793	0.12693497406358	-0.157890098586963	-0.122738001702314	-0.10218596593856	-0.27102752082224	-0.103737031235494	0.0561605115104647	-0.0803781949628224	-0.359963306332251	0.0554269058953474	0.270754265468723	0.283766472934326	-0.0158251382767579	-0.02156327863093	1.13823107314426	-0.120084986201979	0.351850696300191	-0.00170945693329762	-0.0554087588482137	0.168827565832766	-0.315123689028003	0.505128414419444	0.179102148350598	0.503282138434631	0.240931510816934	0.276821211574444	0.573261053939658	0.170631745078214	-0.0930211923766997	-0.355027201356006	0.00796443356901854	0.23388656717463	-0.0870670095067789	0.0277427560839365	0.536655327899692	-0.0350035523607019	-0.12717137047658	0.189289196663479	-0.00371335313306437
7023|3806479|3806560|ECK120015161|ttaagtcaaaaacgggaaaagtaatggtaaagccacagctaaatacatagaatccccagcAcatccataagtcagctattt	-0.379865920462489	-0.0867321647545545	0.396778252133928	0.451248277603013	-0.134067587592533	0.795918006524807	0.17828329883297	0.292295467927491	-0.444494415960671	0.373920238386412	-0.0650941910236625	0.731045854428939	-0.139423966845774	-0.233044451786981	-0.515811693359621	-0.35307888905713	-0.38159155558511	0.327462987019023	-0.567391950557844	0.00964617422371494	0.755616963111309	-0.17092006224341	-0.435033006529999	-0.343853249068328	0.390734930787348	-0.340835855878139	0.335724254270011	-0.0987886435904042	0.554594289513004	-0.084107914421828	0.361143439407572	0.180148965683163	0.387074387267805	0.144056954393616	-0.470560740245102	-0.231746331549859	1.30959171895327	-0.532187993804078	0.37294549217348	0.184855195392318	-0.663096659416366	-0.124515704593372	0.197208418994188	0.104471051562221	0.0718165921423005	-0.0563851330342495	-0.752455714243672	-0.00472171139282501	0.853335537720159
7023|3684207|3684288|ECK125157021|cgattgttctggttaatgacCttatagtaatagcccgtcatccagcgcacgcgccagttatcttcgacatttttaccggtt	0.0122768101360998	0.0237557242616002	0.0737252125920438	-0.0981855862795154	-0.0700760611282583	0.671721823683807	0.00815228159472072	0.244874588393116	0.13306804739739	-0.226357299133141	0.0667540461877682	0.560881674606789	-0.0843435348225116	-0.00390342644432171	0.182951007909476	-0.331244334464001	0.0455315392004607	-0.00759014358261048	0.136068117406726	-0.135066436813477	0.0809400663670715	0.143847344460875	0.0643464080778175	-0.0691926582845606	0.15712488708993	-0.0725741742921123	0.0959171415593541	-0.10916505024402	-0.234869773855815	0.264467424100008	-0.409933516806936	0.104295609476198	-0.152826457496142	0.251859874353856	-0.0370255871482013	0.118882679318436	-0.0761780740650202	0.176107848395585	-0.0642791830550039	0.354138416685717	-0.137695946054976	0.0267659675152264	0.0428934773851804	-0.0151162185916166	0.153996507248359	0.212764327234918	-0.352810477048853	0.084537690793016	-0.0217698211669872
7023|1271394|1271475|ECK125154636|cgtctcatgcccaggatatctataaagaagcgttcaacagcgcatgggatcaatataaagAtaaagaagatcggcgtgatg	-0.620719819944303	-0.360829414881964	0.117838558251252	0.0818478859107998	-0.430465148989034	1.04041052290796	-0.362312452984086	-0.903824760578095	0.161720934100342	0.213095121955835	-0.346930622155512	0.732066424506031	0.0835295817288346	-0.488055815827375	-0.251036123466355	-0.511258992980363	-1.34912684917567	-0.52042299049574	-0.582104365216464	-0.135875400249717	0.177268145175663	-1.43229871353578	-0.287004012147042	-0.24225818130395	-1.42846822535147	-0.62413885999002	0.0473750932045295	0.226066998344773	-0.027206182578989	-0.118520889375893	-0.256276262024182	-0.1927268362495	-0.361091211691848	-0.784158278133472	-0.455860013796545	-1.11377593733376	0.0937614532198227	0.174221508284826	-0.0743018324296485	0.219220665409548	-0.24586327603114	-0.141012340743946	-0.648149123531027	-0.025748373689237	-1.09446966480983	0.287115939765558	-0.100527852927666	-0.016541047001418	-0.156294016280212
7023|1299289|1299370|ECK125154712|tgtacccgcaggcgtcacactggcggaaaaacaaacactggtacgtaacaatggttcagaAgttcagtcattagatccgca	0.295530278536159	-0.153315299631454	0.277047540661189	0.177584940192549	0.62999095498456	0.42562817871769	0.413711058312033	-0.135669293006672	0.102876869821614	0.239289718414927	0.963103001753985	0.400953311612433	0.282355565231683	0.696321268070162	0.150705100519265	0.493177147614997	-0.898528172855448	-0.817152761772529	0.037012415013149	-0.617671607978648	-0.465163520140323	-0.23961859044027	-0.388070342392713	-0.623500674354561	1.23091984057644	-0.0529139127146925	-0.143444587986887	-0.589388507700098	0.634642270342076	-0.272873396054655	0.65749052370334	-0.94653272305999	-0.481048265727713	0.217642022489371	-0.841866405712172	-0.623610417763714	1.50535738343584	-0.301935809142424	0.389958799202791	1.44066089302839	0.173835463327813	-0.609073982432766	0.345099137397826	0.0841639880023229	-0.914603332524786	-0.487664208896912	0.535987750596591	0.24241142651534	-0.256822796955358
7023|606894|606975|ECK120035105|gaagggtaagataacggcgggtgcctgaagctttccggtttcaggtttactctgaggtctGgaaagatgaagccccaggag	0.661444911540889	0.807343133277839	0.397867750540062	0.617060012383866	0.836292236810474	-2.04116700805187	0.480428611276242	0.102426638570572	0.346718906405424	-0.217525256320011	-0.239260182129742	-1.0385457033336	0.972972663522764	0.266364802535293	0.374550905050142	0.355652237250193	-0.18165440151883	-0.42318103105806	0.698346763710135	0.282215886077195	-0.349959005204364	-0.448671680877813	-0.344642317421035	0.0652984699593454	0.348842035879657	0.320652173312931	-0.570556589419416	1.02836154911157	0.893991983470699	-0.334564887294131	-0.130714059376019	1.04404210660724	0.724876676409908	0.488430827980062	-0.17518500189957	0.789396959735984	1.78750009927467	0.725214874676069	0.744907533439818	-0.693247364836822	0.359739904264814	-0.333951996036141	-0.392780791372903	0.0649851316576288	0.029525583648899	0.830484288219665	0.140269166793696	-0.308981861819906	0.791535176566793
7023|482582|482663|ECK125153787|atgatcgcttcgaccagcgtTttaaccacttcgtgaatagagattttcacgaacggcgtggtgtcgtatgggtaaacaatt	-0.176765628582155	-0.209148128986478	-0.0237474499583523	0.207481355238365	-0.0010432808392234	0.260308182106492	-0.0608311740767834	0.0165238604129792	0.364388439762274	-0.0118364481656334	-0.0549228586757718	0.205056934560339	-0.115504862851765	-0.0712462704756813	0.187926556068805	-0.158325234380578	-0.107329160896122	-0.118998639266121	0.363181437970628	0.438840619202569	-0.0759509115724477	0.0904110129637019	0.2631100293601	0.0936682872403126	-0.113213182178144	-0.471229477150703	-0.585485889798828	0.107565480516583	-0.294617549635513	-1.00793272406925	-0.121179239810611	-0.750262856382008	-0.00234804307650201	-0.0531166944210648	0.359454068868225	-0.113711561538499	-0.351363593302915	-0.0780380334806715	-0.132775321398589	-0.125456962254522	-0.115888548473181	0.0759388186362493	-0.0917302172148803	-0.0376810459734231	0.240095080380196	0.320154714528327	-0.166323848688692	-0.0105063576276151	0.187562794992768
7023|3535230|3535311|ECK125156907|gtcggcgatctggcggtggtgaatacccctgccggggaagcgagctggtatgttaatgctAtcgagtacgtgaaaccgtaa	0.139612401465042	0.337992868057859	0.24968749401075	0.275038604078283	0.0530879317833446	0.212583847268997	0.195820824126739	0.130533208198068	0.245650017907449	0.434938105033876	0.490335655004979	0.130136234077506	0.0222032427077357	0.150594183737202	-0.221756759610239	0.538322792318305	0.365634893912302	0.45845857054995	-0.240558713398893	-0.428006185647445	0.1324623228648	0.366067568667114	0.587188537049822	0.227007195998661	1.32909425401252	0.204119156999672	0.177359689639309	0.24682391533504	0.375993145373269	0.23073835460243	0.160705425015472	0.130204323040709	0.483356343517428	0.269464884558061	0.409140643187088	0.555742531224069	0.44085498032655	0.642139954273009	-0.0415885131762975	0.1268980807052	0.423255096576305	0.22907238588669	0.425567256023544	-7.21109082791099e-05	0.529402000686456	-0.00609174081240511	0.557299488609154	0.129196648027115	-0.0422250123797923
7023|4570325|4570406|ECK125157957|aaaaatagttgttgccgcctgagtaactatacaatattctgaaaggttttctttcaaattAgaaatgttgtggggttttgt	1.21867190933002	1.18663685779344	0.050787408581646	0.583313249648024	0.640055891178884	0.743340237851352	0.791272645459842	0.406066547561725	0.610474864947764	0.590280891449688	0.815142156063713	1.04871905481842	0.34928200008025	1.02800053046717	0.664005804151682	0.575083954210831	0.96092348570744	0.413403822546547	0.62018803303966	1.0325845791001	0.784087297602621	0.860904110613944	0.580523483745725	0.286660669867529	2.60090724019864	0.894755802287496	0.729813158929065	0.930004927721212	0.58684857706596	0.724490264502134	0.449657259486826	1.93036556985923	0.468696970837389	0.659144259771779	1.00070873861562	0.851408798690151	3.54571869454722	0.549341204014622	0.971389370092648	0.288248057229048	0.473249775382109	0.600429134853862	0.908215990312935	0.300201680184192	0.565825787241763	0.719544094144786	0.414467866243524	0.786831102496292	0.352686163793623
7023|4414719|4414800|ECK125138037|acaggcacttaacatcaacaccaataataaactggcaaaccggtaaataacgctattacgTttcctgctaaccatagtgta	0.173473339803174	-0.188468490305962	-0.291536949556631	-0.181065567245251	0.0878032097498417	-0.18560474357181	0.108143868771859	0.154770518944233	-0.218744593315384	0.0930322708021641	0.275393989543264	0.231012899431911	-0.169986467669213	0.294267038811898	-0.277790775431542	-0.0709063422119503	-0.0885325940220924	0.0287668438467589	-0.389029639916789	-0.11775653859082	0.300896524240097	0.101121953417221	-0.101745453742795	-0.204331175730946	-0.146843738034561	-0.138150913700632	0.268393364572745	-0.197519622182673	-0.17281805567483	-0.454908713501354	0.196404817375394	0.154356326664052	0.0736881973953353	-0.0651038542460173	0.236579773977816	-0.0360836880078395	-0.0562035786966975	0.00269462129561412	-0.0370126501921239	0.166438450448495	-0.253009694020991	0.201666183050612	-0.220035345133975	-0.021543923672244	-0.403851376046614	-0.77417933323407	0.0713899604663126	0.182911720592015	-0.101366530446378
7023|526098|526179|ECK125153828|agcagcatgatgaggaatcagggctgtactataaccgtcaccggtactacgatccgttgcAggggcggtatattactcagg	-0.168851947759343	-0.0884804967230744	-0.124998008788571	-0.154501477630676	-0.127858254122986	-0.0676726633829432	-0.0759128629112776	-0.255896946746124	-0.617673830889555	-0.14930081020122	0.00931898080740483	-0.215816000411745	-0.199040179654199	-0.311750440873689	-0.268772404970198	-0.182404691342397	-0.126967915469207	-0.25043662443747	-0.25182945414152	-0.20568398909715	-0.117961914452853	-0.176312218234863	-0.249319024869747	-0.265817019101668	-0.423976019233404	-0.0547667535056754	-0.0717746849316791	-0.200863763269074	-0.165088636225258	-0.552249313062827	-0.264561831323741	-0.260208968113116	-0.206593726473595	-0.370871244513805	-0.189131854964562	-0.132015208719451	-0.377296175334604	-0.437203995869352	-0.222938126438952	0.0580038437968565	-0.150922287239614	-0.105120022276342	-0.135468678328172	-0.0286744163066844	-0.442349069027765	-0.756599722429358	-0.257893473950469	-0.162623362274728	-0.279772113578105
7023|4604276|4604357|ECK125138114|aagctagcgcgtctaccaatTccgccaccttcgcccagtgcgagcaatatcaacgtggtttttggtgcgaggggggggact	-0.01001767969314	-0.424430536826759	-0.402128807200484	0.262671978687156	0.194101671635035	0.495957891976561	-0.456294293450862	0.0919240787340915	-0.305523682672109	0.236292766669393	-0.138857164917424	-0.0781592413044728	-0.0992746652330825	-0.137998017152702	-0.0266830115102103	-0.0760393404718785	-0.0735578589955357	0.164286548843761	0.225448511383735	0.214990660391208	-0.169912023378516	-0.211552898761488	-0.0254567495265255	0.015489830483795	-0.013153314838086	0.011403282120157	-0.049953428961083	-0.273091579871831	-0.182584072157332	-0.0126216304849155	0.107462414762687	0.238396736282625	-0.039637148546289	-0.0697389795970872	-0.467111191240816	0.037266329862521	-0.295064509391633	-0.693362644229541	0.0842017133916866	0.430781898783019	-0.0331976417382331	-0.0294719354322205	-0.0193559703754195	-0.0282158113636326	-0.226884213079399	0.114114507941659	0.134701278353375	0.190367879432418	0.0644566404717765
7023|3113934|3114015|ECK125156234|ttcagtaacgttctgtccctCttccgatactgctcccggatacttctcgacatcaactttgatgttcagatcccaccagga	0.507630821013931	0.133382620068638	0.136539018315596	-0.234153259467962	0.31564448015279	0.746306502235407	0.168343482530927	0.428105918752363	0.273691850714675	0.387638281977364	0.479761656700813	-0.475465518498306	0.0266399267090488	0.367572266420147	0.397806256211485	0.272693593808071	0.458416871148683	0.216812512233297	0.752908486788926	0.073160432727357	0.475237506795922	-0.030794955873363	0.20152107265881	-0.129113376908862	0.143594996561927	0.447413347572269	0.292324592025743	0.202398640788606	0.499803597546771	0.0543719856974315	0.414009563208238	0.46912897893989	0.037521290766974	0.229630822052142	0.427783981573936	0.34880049321433	-0.391745653096896	0.353614734528996	0.0673836632918656	-0.0505959102861103	0.321397502724751	0.0749982340982406	0.463201921082061	-0.0180911169911245	0.555534223870451	0.015636247148292	0.379578096465231	0.25179357865042	0.286150392133595
7023|3057355|3057436|ECK120015378|tcgcctgtggtatgaaatttCacacgcattatatacaaaaaaagcgattcagaccccgttggcaagccgcgtggttaactc	0.22542068654365	0.388360932346122	0.0695103183567683	-0.27329073766994	0.110216766604376	-0.181780549329175	0.333757484274024	-0.0476393092906643	-1.09888372163479	0.0849627788170104	0.293471265401862	-0.637589202786829	-0.198651328921287	-0.239926809108979	-0.639058583973273	-0.047476337842428	-0.0319602255645006	0.120297464909743	-0.230644449674445	-0.178230224327026	0.177683148791689	-0.274243156564214	-0.0929951115293245	-0.261048048529487	-1.31397390371695	0.0888958610330781	0.161747755853305	0.0845995645086882	0.115346405355071	-0.464827760618553	0.07991503940829	-0.230630998466465	-0.0648571082020413	-0.0767470182540625	-0.317952070346869	-0.146251132673284	-1.93524479213156	-1.40660199113739	0.168084458766437	0.0761398290233087	0.0594497476395515	0.122250671426686	0.0222812528134097	-0.0299397226239145	-0.812060682742473	-2.31155337996856	0.257795947676328	0.189674003007815	-0.232777833513555
7023|4560685|4560766|ECK125138093|gtggacgaaggcatgtttaaCcttgtttgtcatttttgttgttaacaagttaataacaaaaaggtgaagcatgccagcctg	-0.178562370589651	-0.0840946322946375	0.342741550756222	-0.337732317455509	-0.0382762623395285	0.161352370295789	-0.214735422364847	-0.718424317346069	0.366247775151581	0.153024585499965	-0.590646052690429	-0.0887844689315167	-0.482727614466965	-0.761527833719465	0.45047898668757	-0.103248199307582	-0.686310794212222	-0.342604245278143	-0.232105772188906	-0.145747574418315	0.139312242013476	0.148627463414424	0.220906290534961	0.631469532627662	0.880093836319646	-0.129515203549752	0.377519353700499	0.0929684808420344	0.423773781896936	0.186212070580088	0.521325105968413	0.431794337883043	0.180418776915344	-0.061669144107213	0.426135959916914	0.0193991841429384	-0.371253420721152	-0.0529526012139445	-0.180859322912333	0.0906528247219953	0.0912054642792095	-0.336827171095862	0.19876262468399	-0.012410812865352	0.345012383362772	0.478446499584442	-0.098826787996046	0.253252257575372	0.36158856923328
7023|2872030|2872111|ECK125137476|aaatcgcgcgcgccccagtgCggaaagtggcgacgaaccagagcattcaattccagttcgaatgcactgaattcagatggc	-1.71532378979038	-1.58226825605642	-1.61468026345709	-1.20610982823024	-1.46817844359445	-2.97111662607559	0.0888370646453915	-1.02607826685018	-2.73126527242751	-3.27663496744286	-2.02032207793764	-2.95817482507304	-0.269134086221145	-2.05190500561226	-1.92251010039307	-2.48997460437195	-3.24365343290539	-3.21163200334579	-1.77935622910977	0.373894340255343	-0.663647992525934	-1.75345544777785	-2.00122006092137	-3.34125456035096	-1.01197117338936	-2.4873658973709	-1.84763063220827	-3.16536602158771	-0.741768280948732	-2.68688447284562	0.0300750648342271	-1.83654443317035	-2.36849735583888	-1.39386820380139	-1.4793817104231	-2.4940516446903	0.0372805696652263	-2.55942776177487	-2.28735869662026	0.248014823741336	-2.88856156638531	-2.79890678201359	-1.69843461156774	-0.0447707986673314	-1.09731252410566	-3.14511790402728	0.276836806069748	-0.204362752485654	-1.2013196063839
7023|3836607|3836688|ECK125157125|atcgtcgcctggttctcactggtgcgtaaatcgcgcccgggcattctggttttctgcgctAttttgacatcgctggtcggg	0.290489686073532	0.46249070939816	-0.0746069099089119	-0.0464798853532108	-0.0584668057608631	-0.160517441160531	0.0659104191201241	-0.217191552326675	-0.444902478879408	-0.0587596662284182	0.10447561955723	0.00650767514075501	-0.0637922721341186	0.0114473551884586	-0.190274798867472	0.135275792243687	0.0717319680896719	0.108710385614996	0.0815290615502466	0.164716699816813	-0.0947815185938322	-0.197293166323157	-0.282286442510904	-0.289444328511731	-0.306314646184503	-0.162803599975406	-0.0481667889175282	-0.147907339173679	0.244840844278392	-0.410730409746949	0.084461150332722	-0.129700044237638	0.0339230892395674	-0.292129582822587	0.0901810249682199	0.112691311041886	-0.0796031657963368	-0.170065895553099	-0.580144441157746	-0.00988291204433476	-0.0951242388415492	-0.133577925317224	-0.00259813052114538	-0.00340416355158055	-0.165914107657245	-0.528434269320105	-0.0956114246891735	0.209292607836132	-0.356266074644246
7023|4285394|4285475|ECK120009981|tgcttttgttctccttgtagGatgttaataatatgtggcataagcgttaaatgtaggggtattggcagttttgtttagtat	0.034658432448017	-0.246305167580888	0.1915823897427	-0.109001897561742	0.532859283842268	0.317364268090427	0.301938079906378	0.430390093623972	0.117678540828686	0.249449209574898	0.000336568206109	-0.232392706248577	0.127189224986675	-0.0764760532601615	0.0877345245190865	0.078935942989221	0.333289184247138	0.12336511903838	0.316709797787282	0.45130309737206	0.109134028313368	-0.625740046045792	0.043882368634523	0.0086656361314178	0.301354334203756	0.560495000279212	-0.436848122893566	0.232858026603008	-0.25294356937176	-0.653496975868255	-0.656268723980072	0.509977513559787	-0.317524485700427	0.0348253363635046	-0.563966981092735	-0.12301474947611	0.0727326220024993	-0.205541334841818	-0.333157566495895	-0.0437956758877876	0.768205991670126	0.242415286688496	-0.150217697752832	-0.0080087878676624	0.597284173135778	-0.0294418862170202	-0.15106096759002	0.256108810872313	0.323466888245484
7023|3492943|3493024|ECK125156879|ttgaccatattctcggtagcgaaaacgcctttgaaggtgctgaccttagcgccaagctgaAactgctgggcgtagacgtag	-0.316850411827145	-0.0908828637270002	-0.104746609123094	-0.273706975716006	0.0306187439733696	-0.167465860911654	-0.348035594782916	-0.0828251589112523	-0.575508847620386	0.188529598776155	0.144571552665012	-0.216993330408439	-0.287718392489876	-0.26870888684734	-0.464537984150033	0.138138426969555	-0.225977224984699	0.0117362000253073	-0.503030237662752	0.0296197598807812	-0.238040728074141	-0.0127048746869974	-0.203348472742098	-0.0348041751893959	-0.266183547017613	-0.026497311332147	-0.115972463561644	-0.391416924697283	0.022069294944239	-0.358306522908697	-0.401670975885636	-0.101994158168916	-0.137078010546233	-0.257104121806589	-0.238088252112116	-0.150550419520291	-0.542078294298086	-0.529241746654473	-0.117079680470298	-0.251339196592978	-0.327120594479822	-0.203989413376752	-0.248135934615567	-0.0227758544890913	-0.15557467156418	-0.379827474434507	-0.498622851653302	-0.0634365440893083	-0.0322550144724346
7023|4150447|4150528|ECK125157521|gttcagttcgcgcaggtaatTtggtacgccttgccacaggctgttttccactacggcaaagccccatttggcttcatctac	-2.19281756773572	-1.79399819598563	-2.02122540226868	-2.22923314314448	-2.19442464635865	-0.840512738362386	0.49762614794405	-1.89314341770996	-1.95055145191964	-2.1900202025142	-1.76024651495248	-0.851652008675123	0.222419626790026	-2.29967837561263	-1.87312767258281	-1.49496852761589	-2.18130649707664	-1.89788896751887	-1.91493821858448	-1.76645707941077	-2.01406343854022	-1.55880486324988	-2.21999484109238	-1.7764728014776	0.638888660400412	-0.101404185622062	-0.729866799196962	-1.75503949445	-1.46438931389138	0.697232251729393	-2.10756104693504	-0.381133427424288	-0.420328823153358	-0.675621290610749	-1.79443488136567	-1.95816828532209	0.89441729036994	0.095602166241274	-1.95101446913218	0.49005469318638	-1.8396348136506	-0.134663721025053	-2.44601283019382	0.0297845479696839	0.672965632211992	-0.723450020068729	0.130721509823657	0.0705430345235565	-1.95502759705776
7023|3535138|3535219|ECK125137773|gtttccgtattgtcggctacgatgaaatttttggccgtaaagattacatctctatcgattCcccgatggcccgcgcattgc	0.019260706268098	0.617142183229955	0.200948220488544	0.209180220369387	-0.00166047437235348	-0.270038070974734	0.297068178281223	0.150667639220783	0.186793983908988	0.705620871974238	0.200482064779418	-1.85020240277402	-0.486559818718849	-0.363453586316695	0.805199790990377	0.78895195823998	0.392349305225967	-0.340961239746322	-0.631346544988068	0.235688876465628	0.642063686891891	0.15409534868652	1.00258807701949	0.800584007911165	0.412385834162987	0.52436962426302	0.122234698337441	-0.103925911888766	0.331541515829628	0.842955264423763	0.395083650122081	0.0964450585291465	0.201068182791498	0.484054990357004	0.153889304798528	0.634151995854507	0.01242882439861	1.2909982089656	0.140913654187619	-0.0752214075924988	-0.0230152476563635	-0.256878497707471	0.693550494104952	-0.00649395340832726	-0.066691209835381	0.165887035375453	0.325362128654551	0.0232152779840442	0.253192184853256
7023|2326201|2326282|ECK125137297|tcgatatagttctcatcaagCccggtgggataaccatcaaaggccaggtgcagatactcatgggttaaatccagccgatcc	0.0793746315118387	-0.099580416280357	-0.284230792367906	0.695308497802284	-0.0902051019983526	0.704266475578121	-0.200967083676207	-0.190569641852087	-0.16989196429249	-0.263364704107145	0.142174841040393	0.147283163339223	-0.348529531533128	0.0365246018495914	0.393636952626768	-0.098293527776642	0.0176599270285023	-0.150617432351449	0.732953738909075	0.506310686165417	0.419894035464225	0.368099784142963	0.061320024976115	0.930305169448016	1.6812619456282	0.1620061614557	0.0431955345016177	-0.21290056448821	0.17670087038221	0.74772918044095	0.369533940863342	0.571977324397643	-0.114362896727548	-0.0672999679527539	-0.202547679224661	0.208666357900437	1.20055356074245	0.609650522300346	0.416557248801772	0.19403613854883	0.520023442738697	0.00465402277500826	0.154962557728967	-0.0038139479462553	0.359293018391663	0.481362784609051	0.00623524739957371	-0.0522826787715133	0.211572869479857
7023|2411919|2412000|ECK125155605|acaaaaacgttgctgtatttgacaccgcgttccaccagactatgccggaagagtcttaccTctacgccctgccttacaacc	-0.0615930718866015	0.860758285431133	-0.392172331193826	0.401481967031243	-0.0922597210270014	-0.327487378695215	0.0150478421639601	-0.0450210215959964	-0.0631759654463872	0.344860922038147	1.42521256720669	-0.335630708900977	0.233148406955696	0.340272344821036	-0.0581958954877093	0.412955817244882	-0.106748259028338	-0.0593131933026255	-0.0983713418126129	0.333514135039784	0.487857115348358	-0.0913837729569023	-0.131953367437094	-0.177471566328001	1.69585372789078	0.173921555244879	-0.0104903533283617	-0.008499324096259	0.569229417231246	-0.0111358749650034	-0.101979351608896	0.790681696310873	0.500786434932885	0.191746132950791	-0.124996226990172	-0.148027335110172	3.26306351101517	0.14070959685924	0.0070043788242059	-0.000572222780317449	0.543800400618059	-0.168730906514492	0.186439954802598	0.244957059264947	0.634180686486952	0.0322659038013232	-0.100712097078319	0.0176762211183765	-0.140197721809304
7023|3297014|3297095|ECK125137678|gttttaatcactgatgaattTgaggattcagaatttacttcacccgcagacgagttccgtaaagccggacacgaagtgatt	0.899630513814697	1.55938533108757	0.911133423188369	0.072979442680789	0.776460057465628	0.834107839889763	1.19220281463251	1.23561035561014	0.996549254324013	1.30362748529158	0.550267427351852	-0.410201989150873	0.711552317764768	0.232562723827909	1.2646008237247	0.358435673820448	0.910705181161006	0.039028500498476	0.683758230088888	0.392723423009778	1.06834956428293	0.619393152493106	1.02217657786781	0.410957137161611	0.527338226022566	1.04479668490459	0.518729385466934	1.36630096094478	0.876058053490429	0.739527483461335	1.08919976860409	1.39368368805156	0.496351928334351	1.18905818234419	0.687004172221262	0.71722289882077	1.48855177234377	0.71667542537191	0.474295366632379	-0.189611320748657	1.00841095551892	1.76408486823211	0.868077954289676	0.0620584559511995	0.931771142137848	0.74600795524235	0.170176630262946	1.46987744056849	0.869624817504838
7023|3662654|3662735|ECK120035126|tatttcatactgcgattattTcaatttcagtatactaatgaaatgatgccagactgtttcttagcgcaaaaactgccagat	-0.34625077861341	0.203880919940296	0.228342599486404	0.00713045735989753	0.144794691563816	0.269848025066841	-0.320055827592769	0.0670468832364253	0.153397363019652	-0.0927073350353443	-0.0643434963485766	-0.0962844552244203	-0.007884178191032	-0.141405784670659	0.0761013201331277	0.0840839428240886	0.103909725753977	0.00658683020673349	0.540509392345019	-0.0484849873894203	0.0914814371451143	-0.0410128390077494	0.292438302950143	0.193745529777577	-0.0501586142363178	-0.0471354062294032	-0.362921279757552	-0.173404534520117	0.267687338780458	-0.248552296847049	0.0276110010442797	-0.177644261749887	0.0148087379164083	0.20670438905687	0.311212164802376	-0.0357074563691606	0.244599137821952	-0.161881788116056	-0.134051070226012	-0.0689781267447095	0.151082057115426	0.156187848611998	0.0910026730435075	-8.6575611393279e-05	0.344967161486851	0.0561928588102033	0.095545139676233	-0.0564989172937065	-0.145249577955229
7023|2286966|2287047|ECK120016706|tcttctcggctgactcagtcAtttcatttcttcatgtttgagccgattttttctcccgtaaatgccttgaatcagcctatt	-0.111808885649783	-0.0382241686874173	0.253993840531263	-0.259073024192207	-0.315707098941913	0.0771770373945293	0.0926031482724447	-0.139001663240056	-0.686851913592282	-0.148629656157789	0.137180811484367	-0.287565944545779	-0.321093256941218	-0.18106167005344	-0.375347205192122	-0.235643802900221	0.103157566458098	-0.0369422538773072	0.0507004459101893	-0.209492989487837	-0.0424192294960086	0.079575553624185	-0.186641640780991	0.213920222813136	-1.05292438213739	0.106831851248755	0.00221066525593327	-0.267626425830865	0.186903782121538	-0.225412864063329	0.15741869932385	-0.0653301356947106	0.230049196905702	-0.114326419877336	0.250189241421235	-0.0480897952571607	0.048929080861491	-0.360243471583554	-0.0570829667175807	0.248343437780036	0.0131564293245172	-0.271556328415855	0.224450814349625	-0.0321615382111036	-0.955016189885044	-0.724589205434434	-0.036463428801509	0.10314496405311	-0.222432868976932
7023|2802998|2803079|ECK125155961|cgagatatttgtcatcatgggattatccggctcgggtaaatccacaatggtacgccttctCaatcgcctgattgaacccac	-0.180259609611183	0.123158860636596	0.0456839607486644	0.00421308758746344	0.0948627898272349	0.626873334110461	0.0826918567391812	-0.00928628191308391	-0.0289929334182344	-0.0818434079738754	0.0285742982330944	0.229345149347147	0.0900650172518858	-0.199182060052463	-0.11433226682472	-0.0655910151437087	-0.213075853456816	0.0175959942077394	0.298304133771752	-0.041317601582089	0.208594125207663	-0.0667657538203427	-0.0395044812587132	-0.109327311508436	-0.126984907077496	-0.129040986634499	-0.145217193070185	-0.00699165857969487	0.104982181745898	-0.210359035305258	-0.23735375345044	0.331489920036728	-0.0344432576083238	-0.0794642829283243	0.00265549945065458	0.0435205667480382	0.585076653579307	-0.0385670668847556	0.0927369606263269	-0.010843568577044	0.124712364096484	-0.18434662274447	0.0277988853258845	0.0353371442129069	-0.0797626772757878	-0.263563835832712	0.00790981946583157	-0.0813809406028333	-0.106785008983645
7023|2868688|2868769|ECK120033212|ttttttgaggcgctcagcaaCaatctgattaaacaacgcactgcgggctgccgacaaccaaaaactccgtttattgcgatc	0.00281675518716999	-0.113842062843238	-0.341126290473993	0.19289763578772	-0.403907764412165	-0.579551231874683	-0.212282748436831	0.377706417890517	-0.0350865934890185	0.0799202835182869	0.497079380239519	0.171108191871927	0.439921924903564	-0.194775171768883	-0.227285146581602	-0.221698465349286	0.0513198404865875	-0.722884817883939	0.2037730311211	-0.595608116729599	0.220422858563762	0.29303034639397	0.0958714135663525	-0.352574928203253	-0.81027062130999	0.23834688225716	0.252253981666474	-0.066010420196333	-0.095270182622914	-0.988807860682143	0.000921381570908	-0.271795700985971	0.11912474741523	-0.19760226870012	-0.78273150999716	-0.395988938505798	-0.0595456313261075	-0.59201199462129	-0.269463933122444	0.565798871491811	0.210951552630716	-0.00387308062982501	-0.199389346832269	-0.011900754165739	-0.745078678158164	-0.741246512321227	0.222342987973254	-0.496269474838579	0.127652571930603
7023|1081317|1081398|ECK125136726|aagtcgccgtctggtttatttatctcatcccggcgctggtggcatttgctctgccaccacGcgcaggggcgacagcgtctc	0.220515651361835	-0.495323998324792	0.013534332599247	0.536878089015687	0.6535005043157	0.136466029192104	0.631499599728103	0.48362755868143	0.21567876401703	0.246533381657823	0.632524515701536	0.958564408196069	0.826976587613132	0.710596291473973	0.853700009506275	0.83235619755989	0.287095436293893	0.307714365388521	0.211696401964265	0.522662651676095	0.219990482761297	0.24092412118178	0.247550714415923	0.317827929924057	0.234353872329667	0.671074761530379	0.707294357879682	0.650949480043785	0.568092063893096	0.461004671400762	0.0462278818404965	0.491137906397872	0.576803561191283	0.467629640580333	0.570283098480146	0.777936333143986	-0.0121791371828286	1.0927042138297	0.122633274627424	0.441864832238642	0.341298741986167	-0.218296032630202	0.480873182490161	0.0101097247144022	-0.0268200990661435	0.920637331912112	0.268035244530269	0.361113574581454	0.841925885322561
7023|3719827|3719908|ECK125157046|aaagaacatggtattaaacaaagcatgtccagaaaaggcaattgtctggataatgctgtgGtggagtgtttctttggaacc	0.194886577424219	0.164762221671201	0.196299712888289	0.024214235301306	0.119222840584415	-0.0486977703950955	0.122492923489366	0.134495683278977	-0.222872145342658	0.145968640463946	0.157530255031936	0.0505784472220186	0.0601954340379327	-0.0738958794859324	0.0175007379179166	0.227346110818309	0.0824583754367873	0.0863517978323478	-0.0477848406504328	0.078162351355494	0.123303780651958	0.0154266284373506	-0.0834286537789573	0.21278336893681	0.0621374510752821	0.0557857282838321	0.164506345472267	0.222586204513036	0.211942001913059	-0.170850408946178	-0.0423028129526383	0.0637473029329598	0.0781101591702071	0.22724978217893	0.240171332109673	0.0640472141653732	0.107888805739915	0.0124200712083109	0.088999540756066	0.378928176437233	0.230795345894864	0.0130905840308384	0.00913146711453574	-0.00740263321656591	-0.182573628696813	-0.280894989754741	0.0605545420078051	0.150097707217881	0.0746138857834533
7023|4378899|4378980|ECK125157809|tgccagcttgtcgatggtttTctgcatcagttccggcgtacggtagataccgcagccttcttccatagccaggcccatttc	0.329663199853769	0.472779869371079	0.227953955936187	0.321650697811704	0.592577496900649	-0.00129229477506683	-0.0101274363471825	0.585148775315941	0.262966848979816	0.303776842649558	0.0854406422396872	0.153459822409838	0.0518565319657358	0.16179282787313	0.509777821911211	0.308996995103662	0.184151034083032	0.357933941099197	0.573933180830091	0.0359653945622302	0.360922762472384	0.0685932492017213	0.580506912001563	0.631616555118921	0.646300344216679	0.277670477392939	0.412112233185346	0.387717755687486	0.305903335925855	0.0496133723468659	0.283619279484723	0.316447616297128	0.177004242691326	0.208843127559094	0.56010583092262	0.383081017153008	0.365238573114882	0.749950129172889	-0.0597318351296522	0.199557519178541	0.28875320311194	0.586645165137786	0.431464908639487	-0.000516294925283241	0.537304687297143	0.672494997768069	0.322778615476803	-0.00439584328516432	0.658681069321776
7023|741961|742042|ECK120016934|tcttaatatgtcaaaagattggctatcgacgaactggcgaggtaacgctatgttaacggtGtagctatcagaatacggaag	-0.032559375698465	0.130575772225196	0.181724973417547	-0.147569727914539	0.298190409644121	0.152663608081074	0.366504867920012	0.371481020805221	-0.00362609893561072	0.87865904945692	0.785093537784646	0.012664552102241	-0.0566026975399928	0.677647421364063	0.0902239229007243	0.429845161423149	0.485213226056331	0.264391262076335	-0.279937288399484	0.110705039700437	-0.214274382420243	0.423467905573763	0.291397396414752	0.482729425751313	0.542478344787003	0.645386612312386	0.892441913951906	0.399130090421833	0.0263371029867405	0.255858034486292	0.620293001500647	0.333730764053488	0.172032748790318	0.199770623248276	0.291943953661664	0.598290732349769	1.09127455347491	-0.473293954897992	0.387839928501897	-0.111019375230576	0.614731188892865	0.479464325669062	0.395141685160886	0.102601652232636	-0.285463864676371	-0.277463483839399	0.22394025322487	0.597492661882939	0.629114202038194
7023|1990855|1990936|ECK125155269|tatctgttgtcagtaagattAcccctatgttgctacagagacatcaatgtttcaacgaccagaagatcttttctgccagac	-0.014697744006318	0.161075451769032	-0.543987241625822	-0.355441196214938	-0.15584847623863	-0.501531759217486	-0.245071718661864	-1.05667141675367	-1.61459242975147	-0.840944060993809	-0.252395805903896	0.207796813301122	-0.51073620974589	-0.452737916071857	-0.310975338573059	0.233287672713501	-0.393539385094025	-0.228943091748278	-0.863868504187041	-0.607499776656266	-0.270896987266925	-0.460763661772578	-0.247790035012998	-0.221460153665959	-0.598101113462346	-0.078293617777212	0.141144738751112	-0.481064704182193	-0.689406075558278	-0.514690909670277	-0.339444152734108	-1.19763779170275	-0.697227637186601	-0.303288442904885	0.253024832364487	0.248482359634768	-0.137861039335233	-0.0160607086837615	-1.05294188876753	-0.504710690918458	-0.264749763800953	-0.344988922976899	0.274789247477931	-0.100700109638744	-1.45294345736853	-1.95962603920694	-0.705649971846068	-0.080230334687711	-0.261453569292569
7023|2140284|2140365|ECK125155417|tcaagggcatactaggttatCactgaacggtacacaatttatcaagcttattcaaagaactgacttattttcgctttcaat	-0.0973157763345768	0.0520329817408969	-0.0159938177355029	0.144559683129291	0.102755382899825	0.273828198774707	0.182190919040515	-0.093230414922827	-0.191142359398208	0.387956192835091	0.191960990827358	0.484681430145641	0.035225175983241	0.297094413342936	-0.012075536901804	0.131901655169347	0.0332315435461945	-0.0869758424129546	-0.18553810810583	-0.269718954233739	-0.000512969516656314	0.247144687382936	0.106401232613659	-0.0513329333653162	-0.206099547760714	0.153394698645472	0.224563423169817	0.102883028990565	0.0593223562231552	0.268816635263684	0.172673257566102	-0.0151096326073654	0.0997804753371665	0.276902374024341	0.0469449995711123	0.0539928823925225	-0.254128394704747	-0.169871123889965	0.265595985378195	0.215010170772199	0.0797082059799308	0.182998672661145	0.0797124567605249	-0.00145740994541654	-0.175655520492852	-0.0914883468167955	-0.116880561396125	-0.00292712887050965	0.278137479819561
7023|3595921|3596002|ECK125137791|ctgccaaaagaaataaaaaagagaaagcctccgattaaattatttcgctacactggttccActtttgtgatttacacgggt	0.0318115570619645	-0.316119602143766	0.165648478629456	0.178203941020501	-0.245151614892798	0.16214408987836	0.259275114624306	0.085576131685968	-0.129819769184647	0.045630245677502	-0.026083870057882	0.219523262967034	-0.242603735628639	0.293867567223051	-0.212753659195868	0.434819759271407	-0.161574205547673	0.381778039233762	0.239809047149522	3.34750678412192	1.49384350066547	-0.544835464824033	-0.457301802782454	-0.164893357123027	0.411779013780283	-0.28775417247107	-0.017766224278761	0.18793833252316	-0.654814972577544	-1.03099450367411	0.216423500949754	0.0705451974204551	-0.0430491984983865	0.332493923776336	0.173346654564724	0.0329610537490035	-0.0705779114185801	0.0796086931653205	0.564420948342641	0.142772315695582	0.029975865884664	-0.0858266605478803	0.149443495515209	0.0127739676009398	0.827182447855092	-0.28184644396057	-0.322470731333278	0.225741648955757	0.554078555963165
7023|2750661|2750742|ECK125155936|atgaactgcgccactactgcGatcgtctggatctcgatcccaaccgactatttgaacttgaacagcgcatctcaaaacaga	0.112378139500742	-0.146907906857567	-0.360477515244305	0.173890279379106	0.243783158903968	-0.0249025336950215	-0.0347777427588275	-0.182139658876256	0.210943868756477	0.283128938560551	-0.227909809406715	0.0670302912858856	0.234246326029385	0.254819844761377	0.138336394635154	0.177472258323289	-0.033075092272026	0.21112803060422	0.149738696558225	0.0793574327291438	0.391441355689928	-0.152763197369151	0.0389322051818807	-0.0155212715342583	0.512047284178176	0.540533439122973	0.311566599840494	0.230277407814729	0.207960991089105	0.137852334750262	0.0832452582754957	0.143572043776228	-0.0884860415142595	0.603848790140406	0.386601280521382	0.0295859096885835	0.250708012385641	0.438221068859868	-0.153965805707724	0.417025617476239	0.0828974393986838	0.318614663513376	0.0908662873245353	-2.27701112899192e-05	-0.332283362971822	0.441034445996319	0.218300756125596	0.0743012717728315	0.221631302177947
7023|1147525|1147606|ECK125154483|ctggtttgtgacggctttacaggaaatgtcacattaaagacgatggaaggtgttgtcaggAtgttcctttctctgctgaaa	0.155035377071766	0.0991807963805277	0.27784996559425	-0.415161955804673	0.353522877102326	0.26306219002357	0.174663742444992	0.070161225008408	-0.0929767821952027	0.0342428804094047	0.079072329831628	-0.464705219585875	-0.132544402869156	0.770665193527566	0.236565519651664	0.048317753565981	0.1079934247268	-0.111811528020414	0.391164648613196	-0.180026156808149	0.370178571256817	-0.008792509871789	-0.0535720859600533	-0.170573003735066	1.45540896004157	-0.0691017499194343	0.810275027480547	-0.18828655723186	0.237977644376857	-0.0474475406965142	0.304983363403161	0.472483677805379	0.295251300436499	0.0851529273081327	-0.282547520336997	0.108060437990891	1.43949362118597	0.157848362573288	0.0764165076741353	-0.158472574814804	-0.095681488877755	-0.119143889953637	-0.525306841905228	0.111110689736194	0.190586986508102	0.443043168905427	0.353086005104068	-0.425918291081952	0.226142586475921
7023|1305180|1305261|ECK125154754|ctacctgtttaacctctgttGgcgacgttttacagcaacggactgaagaagtaaaacagtcgctcggcgacacgttgccat	0.591287447603426	0.821003608309242	0.6519913373513	0.654452688985758	1.16698624159386	-0.159334322003467	0.79001759846576	0.240068910034241	0.46625715137127	0.79418110151067	-0.760997053177222	0.395128248004797	-0.425127356200999	0.258033846750813	0.620694857465872	0.284747146592389	0.413415208451803	0.430755826270887	-0.0810843462882805	0.732756660667408	0.81179646176749	-0.0454030383711665	0.652036338590758	0.323552640911533	0.327207628617438	0.931426145315903	0.148512355150944	0.154278775633013	0.916882780279465	0.769145142256822	0.064415752411142	-1.07566479591823	0.566871696285131	0.593377165055527	-0.116703136089074	0.0438325949962285	0.593258648427773	-0.312888279815974	0.746107772096778	-0.771032851517743	-0.501397345049813	-0.15849187348381	0.747176167881741	0.0225831576567696	0.897204130806088	0.034174053072436	-0.219454874591441	0.0358646937622965	0.744610984182128
7023|3728810|3728891|ECK120010746|atgccgcgggtgatggatgaTgtcgtaatattgggcactccctttcagttgctcaattatgttatttcacactgctattga	0.116987564276102	-0.233938146728859	-0.109523352355455	-0.103355073546664	-0.123177721388824	-0.118397423384443	-0.221087629532046	-0.17947386306146	-0.647267906512474	-0.22241010277464	0.0236124439990499	0.335642833548856	-0.0860149964275228	-0.129927192160721	-0.259424505054416	-0.119695513688407	-0.0229579530854984	-0.0228031083358165	-1.554631270448	-0.107225910070779	0.0555680977745192	-0.0376963400285334	-0.162419765010401	-2.11997015156347	-0.0957972347906312	-0.0295024464831395	-0.0828542760790893	-0.139087836880659	-0.0561370880940433	-0.479603819789282	-0.0913286802175901	-0.140668904414868	-0.0722024478818757	-0.0171196962973702	-0.321668586090169	0.0421156645690036	0.47854861373189	-0.587763644744808	-0.148628120227356	0.288240693187827	-0.0984643487546691	-0.173294882258371	0.0472588403454138	-0.000378212743328411	-0.42267935504686	-0.751238874062306	-0.0714682381241145	-0.0384052678368634	-0.135083247068788
7023|3570079|3570160|ECK125156945|ggttccacttgtaccagaagCccagaccgcccatatcctgcggacgagaaacgccagggaaatcggtagactcctcagcca	-0.10857817190986	-0.162395746788197	0.190180751710412	-0.131532719822204	-0.130197330392505	0.57018970871126	-0.126311271257581	0.141842013970483	0.498550224264272	0.0499768140621495	0.222048025592061	0.458693431536126	0.158916059887746	-0.306968781678589	0.00205814592972006	0.0612556591039195	0.274504689585203	-0.0792449109000108	-0.347876795008056	-1.238737015446	0.54042932360467	0.269233876993762	-0.189164696474152	-0.25433443050259	-0.585910408173696	-0.38883910591112	0.103754055583288	0.111214649797967	-0.339097099354026	-1.52138627347088	0.204339303706543	-0.540921788790657	-0.227528855984452	0.0116816427049343	0.00572552876398194	-0.201906702640397	0.12021970388859	-0.0659086791834168	-0.146838948503448	0.385039381498205	0.270428313136945	-1.11576008736029	0.0779298463655985	-0.0338687511740728	-0.607868479852379	-0.319750998122469	-0.121527649290745	0.233297941004321	0.0483564500229099
7023|178725|178806|ECK125153501|gccacgtacagcgttaagatTcagttcggcaatgcaggcctcagcggcagcgatcagtttatcgtcagctttaaagcctgc	0.430552822107162	0.313158025243393	-0.160198582544959	0.132306765199392	0.157217927560673	-1.04144052865147	0.540925726733712	0.187158078059982	0.160734185854559	0.113644946416606	0.578965450532439	-1.05273505341536	0.445226830044212	0.0474913898724535	0.445671600721731	0.375880181063789	0.657866515307972	0.441652562458972	0.153377276818478	0.586106620550729	0.281508747419985	0.1489199291254	0.107186159981817	0.56418670144959	1.90058987671235	0.401927283332332	0.263422037806516	0.472271635117901	0.608936534278479	0.26636559415991	0.453008378301237	1.06089615179109	0.49328881301608	0.429734323707149	0.147614899861196	0.119225055854725	3.37555289104516	0.353248471923292	0.31742855614427	-0.775596391213849	0.0147686828054945	0.101906195620776	-0.091228003813266	0.261288814091565	0.607692648149417	0.266586330758116	0.161793203883436	0.287937256939033	0.131048479284904
7023|354048|354129|ECK120010248|aaaaatatatttccccacgaaaacgattgctttttatcttcagatgaatagaatgcggcgGattttttgggtttcaaacag	-0.100144824666614	0.000317563049844315	0.0252421352869398	-0.629335833726175	-0.191203420299257	0.46736831235468	0.142251388918812	0.208262223483682	0.012902200366103	-0.0288685780547383	-0.516612732720598	-0.0372335465923475	0.0474238491299245	0.339020190656205	-0.13612433197273	-0.502302388390516	-0.356064464031096	-0.281451377647653	0.373607277567792	0.0872052014593916	-0.30661591870557	-0.0866213409374465	-0.703321313642651	0.403063587957585	-0.647781540285927	0.175226730613314	-0.215012590346907	-0.191351473154373	-0.0267144261242205	-0.0822525839484805	-0.430097321010849	0.280988437625351	-0.660193157975006	0.239979571703532	-0.57623076472969	0.067506963939215	-0.302812391515833	-0.126414172030498	0.136190267692779	0.22656222887064	-0.620069756144142	-0.715104028545918	0.232483789150613	-0.0961341778898534	-0.478436843408737	-0.168681541781549	-0.17688280701083	-0.065183185526427	-0.0953598867607215
7023|1831533|1831614|ECK125155098|cagacactcatccgccagagcggatttttcggctatagcctctatattctgttattcatcAttgccaccctcttgctgtta	-0.457357472070717	-0.440745727937363	0.00480015688921635	-0.190972626143916	-0.343871313945247	-0.439203456018616	0.404669565038922	-0.0886375152710877	-0.398814509609299	-0.0747622307761047	-0.138497866065464	0.121671405007853	-0.039855396304865	0.111913538310827	-0.462752827917274	-0.182643518943967	0.174397174223817	0.206945670969805	-0.166013968812161	-0.19676824056891	-0.149316696220419	-0.039857537553417	-0.0308414837544857	0.243853948292643	0.0694120984944313	0.0870955452262673	0.147992360005643	0.197950328127297	-0.189058847820574	-0.235987936930915	-0.152419193269061	-0.036578004670694	-0.0667524358497096	-0.223057066843708	0.0907954244724563	0.15809502197918	-0.075647976312727	0.00987419009465096	-0.0979208582276	0.0797080075614443	-0.0830912569678173	-0.356473402198454	-0.266146372697613	0.00193319638638604	-0.199869703088467	-0.431970531292082	-0.0394633734736676	0.113430004592689	0.0694459859905577
7023|2221757|2221838|ECK125155460|gctacagcagcgcggcgcgcagtaccctgccgagcataacgtcggtcatttgtataaagcAccggagacgttgcagaagtt	-0.419465877379134	0.020425673009315	-0.0315286923731765	-0.091355991291326	-0.085832861420912	0.558526344466025	-0.110185637221084	-0.175527033059693	-1.00943692422932	-0.444729864345109	-0.163645508521448	0.11993920760808	0.0810288589738785	-0.100579621005023	-1.75407420207616	-0.435088217911898	-0.410058329446992	-0.322241111923606	-0.554444214259519	-0.214737383459473	-0.252785300123543	-0.169363467561597	-0.010609762153336	-0.156963619160029	-1.36733603262903	-0.157305448708087	-0.845825189905397	-0.116389830637763	-0.375616781444159	-0.583111358350039	-0.087720705132117	-0.156559904136798	-0.096078741097072	-0.376812188118534	-0.0581541340052829	0.0085080734648791	-0.759867808526859	-0.87184993032183	-0.24599374984689	0.331561279317568	-0.0126866870604121	-0.0689515528745597	-0.18827826590986	-0.0217069566232402	-0.628025093104822	-0.955525341953693	-0.066187799845031	0.056618437662791	-0.378082712027487
7023|4446672|4446753|ECK125157896|agcaggatgtctggggtaaatccacccctgcgggtgacgaaatatggtaaagaaaagtgaAtttgaacggggagacattgt	0.178831676444849	-0.575271045173644	-0.062109848424243	0.00988338911000997	0.145974927092713	0.634784636007286	-0.280502403944708	-0.20371307462334	-1.05068098972251	0.389087604223315	0.355006071658538	1.39800437825822	-0.0597748343181029	-0.336011190751753	-0.488636714682228	-0.181616890651811	-0.529050244114952	0.667614943453119	-0.240095543925645	-0.0423286980341428	0.077298448858082	-0.091424710447496	-0.083461690366408	-0.835397182094728	1.19714111514915	0.02927858486756	0.641449594812187	0.108671916144575	0.269445028858955	0.0806648109888482	-0.00458309578486549	-0.122808177520244	0.137590709618302	0.414905650237254	0.411162640825913	-0.102319978471508	1.15233773169582	-0.557930090312628	0.754733357744893	0.524592738573549	0.399731793343738	-0.554034941682601	0.208067710469986	0.0153560512150926	-0.666944898153516	-1.9289323373724	-0.0275668522908415	0.694685466800966	0.513938449418667
7023|2399475|2399556|ECK125155556|aaccgtttttgctgcggtatTcgtccagccacactggctgtttgtcatcgcgcagacgccaggtcagcggatgcgtttcgg	0.0997856589605001	0.0622241020708405	-0.604993222578844	-1.09793464768141	0.40930294534295	0.676997938330203	-0.196863789197393	-0.549649999486257	0.23320770028266	0.63539970046775	0.83252313061608	1.07840393719031	0.734713146531358	-0.663374338832111	-1.06389453801004	-1.0907183002381	-0.608611354891889	-0.267332709195321	-0.599667932923027	0.991386675244501	0.772424549718534	-0.0898928931793888	-1.13312536609836	-0.669924491334122	0.695758252673802	-0.327970954773626	-0.516370761402479	-0.224161273676453	-0.434370285635261	2.27789734155984	0.186082724651645	-0.212995603399026	0.286464117760723	0.48215081345771	-0.125091063480882	0.429584323703741	2.26306351101517	-0.856308166867094	1.00119787038211	-0.673141738133917	0.248675012790678	0.118424736314536	0.478451808806344	0.116243546893338	-0.874236553861935	-0.966336304231167	-1.10209589008897	0.00967999419687399	-0.34731949788565
7023|2037250|2037331|ECK125137183|accggggactatttcaagaaacaaaatcttgaaagtttcttccctgagatccccgttgaaTttcatattaataaagtgaac	0.539328384873764	-0.14443774352832	0.724320778800137	-0.806295444345075	-0.169377464194678	1.8259007966218	-0.595928938062372	0.171854128969929	-0.065609407637467	-0.750941048552068	-2.05675969389848	1.08349483276177	-0.198465535113259	-0.364399930630524	-0.669288270166259	-0.156834640778694	-0.327796005264625	0.512108422740323	-0.428106946666146	-0.015526486053961	0.038573808745598	-0.00484144080917101	0.371029898067372	-1.53815365476219	-0.161588408728122	1.30675565201882	-0.126098344751233	-0.590434180536945	0.141260241947366	-0.653740240393295	0.425849064683485	0.3198510368295	-0.103993198523004	0.285973849285142	0.297826652100666	1.04680214679695	1.4600357742748	-0.579540616397816	0.052071749483105	0.477141483223057	-0.164585103406376	0.524735650505317	0.280449016873111	0.0642338317885106	-0.030045171225499	0.536775183704494	-0.220117864489434	0.079887179971363	-0.453018858670507
7023|3775252|3775333|ECK120010666|tttcccaattaaaactcacatcaatgttgccaatacataacatttagttaaccattcattGtcattatccctacacaacac	-3.3157197379211	-0.311560577023142	-0.779094128133903	0.00736155181704698	-0.272969763684795	0.878991967137765	-0.202870697260042	-0.484566853944173	-0.200428182680285	-0.23341758271575	-0.230281508488152	1.0497559982391	-0.170097302498516	-0.423649258237629	-3.02932887213858	-0.432719237740305	-0.516142167902404	0.362836513517862	-0.383575776665224	-0.656166991751636	-0.656101772196419	-0.587202454589031	-0.586725018943519	-0.566888480317622	0.09305464950246	-0.00117034972296651	-0.534505235584786	-0.379238757498908	-0.212004972887583	-1.32378632287255	-0.14803711405887	-0.769473478864817	-0.131279367208945	0.0269885962457365	-0.694179584448492	0.00209965359976982	-1.02165590488203	-0.578863338874443	-0.114197729509682	0.163853173302119	-0.350215402461914	-0.307851738899302	-0.485559453425771	-0.0496736897447858	-0.903297586452464	-0.470307325285809	-0.367487701022357	-0.393760166689416	-0.410593026463267
7023|2465699|2465780|ECK125137354|actggcttgatgagaaggtggagtgagcgaccttaacaactatcgaatagcacaaagtctTgcaatccagtgcaaagcttt	0.095346838640869	0.16191426683464	-0.386063284359532	-0.0164701879482225	0.0862248201201685	-1.02411535390981	-0.120929785572193	0.231407085433854	-0.330280409774763	-0.0689261415357625	-0.569891561264584	-0.39111037185367	-0.27410555608886	0.342479013157648	0.218596747362748	0.153456841302366	-0.288830335963807	0.116174656095269	0.322824628835725	0.387616120419747	-0.177893529959026	0.239089836338796	0.500800334814074	0.549122416513568	-0.470740902401338	0.00770323752848801	-0.0839008589125545	-0.518802129904855	-0.072951094096675	-0.456514655226349	-0.81278488740129	0.127716146964693	-0.196219783596542	-0.299420319518003	0.00350314124535935	-0.206462776106388	-0.327334032308547	0.154982784639307	0.431484548342686	-0.938237405968019	-0.0491104117536185	0.111194554705245	0.298987309999073	-0.00393417712179836	0.449419275941167	0.100808363839381	-0.151734763420683	-0.115870220469877	0.239673509962686
7023|8578|8659|ECK125153251|gcctgatcaaactctacaacgatgctggtattagcaacgatcgtattctgatcaaactggCttctacctggcagggtatcc	0.243309358200634	-0.0388220542155719	0.171529829731375	-0.127663885247739	-0.0917900219336272	-0.180391837129571	0.156905547972484	-0.128078292841765	-0.270975433795194	0.120928301621531	0.194280231139326	0.385686505663056	0.0916505649673125	0.502734826196244	0.468650569129613	-0.0831005228821268	0.107525759809554	0.159712978140117	-0.354272208916359	0.238518959977205	-0.642297048509117	-0.258156658315884	0.155076009660704	-0.802186081801145	0.973335048929625	0.0891694323271355	0.182083900590599	-0.0161002077325763	0.143643025335271	1.33638474852452	-0.281392810723229	-0.0502367370255875	0.012574365947856	-0.00970644349565908	0.0444286053535897	0.17501254836291	-1.48214139098526	0.696434245593699	0.11437758300378	0.00222289801943468	-0.0458779959388304	-0.0702458297334614	0.172442845175572	-0.0282423062130807	0.188771300757475	0.165992027099824	0.139095823567168	-0.0931120586136806	0.299309229800003
7023|1811352|1811433|ECK125137070|gctttttgttacaggtggttTgaatgaatgtagcaacgaaatacagaatttcaggtcatgtaactcccggcaaaaccggga	0.0487893011584525	0.284154509209589	-0.235613246121785	0.286703606397139	0.402876358982254	-0.327376255989107	0.021188602809	0.212927711970764	0.174706266163986	0.0117737978897353	0.0270398696010093	0.0832030950005671	0.300833158615701	0.289638454889691	0.247270686088157	-0.110841789545126	0.256290866266674	0.00019751141923624	0.000880291367540753	0.483754217516409	0.244151489439663	0.059154790354217	0.163233567465727	-0.0109262790011368	0.983486154192875	0.234159681195405	-0.0680124468675143	-0.19528863307992	-0.0857906127641342	-0.209795515945578	-0.111069318046556	0.366829593181351	0.15471398291604	0.179550978235021	-0.072776886675396	0.0739886281768163	2.3009543273297	0.133808025721286	0.331441012119089	-0.351500240601949	0.075543587344644	0.196953664675452	-0.272650857374856	0.229814964275427	0.156359094867649	-0.220817984248718	-0.157727384353606	0.182918961856884	-0.101741327392961
7023|3522304|3522385|ECK125156899|tctacaccgcggcgatggataaaggtctgacgctggcaagtatgttgaacgatgtgccaaTttctcgctgggatgcaagtg	-0.155935513741866	0.0254611391878251	0.167340998101595	0.265732412123042	0.233662317712371	-0.0444609820980302	0.237004228850188	0.106335090412178	0.250024988465778	0.0341890709889718	0.384845646786633	-0.031001828465722	-0.0978582523816671	0.255784107591295	0.132737619527287	0.0800310299839839	0.210761927766653	0.43610747631416	-0.156993092076804	0.209890877132314	0.015501159580539	0.17508927333158	0.0748795101080823	0.0299480170071616	0.561070429939356	-0.0555603588529852	0.360093129188662	-0.092254224330481	-0.0749661143601705	-0.146372290700255	-0.0724888489372002	0.675510053533003	-0.170139065945423	0.137978869439975	-0.0297292643743788	0.097818253289899	0.380602281660531	-0.0159617174971644	0.407096873076102	-0.0607189118070746	0.162951309449556	0.280948827851961	0.00970087237785454	0.0167505236015051	0.217089170002726	-0.303660987853359	0.00238849371070695	-0.0766018861453433	-0.0968961210832564
7023|3962984|3963065|ECK125157282|ccggttccacttcaatatatTcggcattgttcatctgctcgaacgccagttcacgtacccggtacgaaagcgtggcggaga	0.0340924585586002	-0.146627871691332	-0.275986159429432	-0.378490828350374	-0.493087205774343	-1.25968586256116	0.163293243594776	-0.671567952469855	-0.415338509318047	-0.318409955058137	-0.259314384376836	-1.39151556083412	-0.313249191035596	-0.375618674739563	-0.71013663601932	-0.359081010809062	-0.139928807248495	-0.158511617731381	-0.146230422027605	0.182143080585149	0.279253991251493	-0.320218288013129	-0.818037189457582	-0.222434466123528	0.122536914163699	0.189460376894335	0.451479485738886	-0.34051071024985	-0.579152933821142	-1.66872456074694	0.144469710685071	-0.153431605412861	-0.0594983806981288	0.399286800484975	-0.548898836389398	0.16150799777883	-2.21151654973452	0.232118198858688	-0.0797045865603865	-0.263652566662396	-0.504606762194009	-1.9565801264946	-0.408173975370098	-0.0440114499316612	-0.249169484084738	0.533846214846385	0.2304040522644	-0.242115068700789	0.244475652170098
7023|395717|395798|ECK120009967|tcgaaacaattcttatggtcaggctggcgaactaagcgccttgctatgggtcacaatgggCggtttcatttggctgacgct	-0.0625732371626894	-0.0447486488310702	-0.122257246860176	-0.175535030142433	-0.226908837431113	-0.159222848383746	0.0704519121931407	-0.046804256977003	0.132262578127484	0.055588037756965	0.011349082861082	0.266032631830791	-0.0618181013144486	0.0807211055389255	0.115121502724294	0.0165153492342735	-0.0592120635239807	0.231446552508618	-0.157976600066957	0.00489710410588542	-0.0776879195930634	-0.0406684446274077	-0.095783905318424	-0.109107944219796	-0.325310680468628	-0.0157119031641172	0.0360208723534251	-0.231242557342974	0.18024376400914	-0.230189401406011	-0.11004573897757	-0.343855209000308	-0.0374940888490679	-0.201885512533248	0.119267527916606	-0.00283310304464992	-0.288226143542488	0.0294259743005068	-0.284605215602715	-0.0204367763335913	-0.248472248357147	0.0602608869722157	-0.11886373530107	-0.0217622439953921	0.155627732832075	0.120822314465759	-0.0860998415067426	0.132693839706764	-0.182341012983998
7023|3698099|3698180|ECK120030796|tgcgaacgtcatatagccgcctgtgttgtaatgacaacgtttcgcggctattcttgagtgGtctagagtcaagattagccc	0.14684173300725	0.121613937998977	0.197610443055254	0.176461585429493	0.200228717643555	-0.35527889648886	0.157587999726277	0.0668624782135173	0.111644384838118	-0.0527517437215421	0.0816976269629891	-0.192069506219169	-0.175877891064297	0.25050328669359	0.117949829055889	0.159283058689022	0.0177589846591959	0.0716710962123688	-0.0196677026284849	-0.016976266885723	0.245343328762087	0.376091391430198	0.175875825814232	0.148439266236247	0.0984400225504006	-0.0469448766763424	0.0515693115412807	-0.188133885938127	0.227724670364532	0.214483283402098	0.0773959611003202	0.282377064111073	0.091238327047044	0.0557171782028568	-0.0641097615358285	0.213755156843127	0.0652341813410069	-0.0695659714730943	-0.0406409934678645	-0.134767023998826	0.148330773626649	-0.132265044720812	0.191081268902499	0.00116215214157802	0.0216145012108932	0.161554904706408	0.267538886201997	-0.0618146688575805	0.128604084549821
7023|344416|344497|ECK125136461|atgcagatgttttgtgaatgtgttggttgacattcatatgaaaaaaatcataattccatcAtgtttgtgtggggtcttttc	0.288348200480896	0.0558029563203515	-0.033293861872982	-0.03579848895693	0.168928757124743	-0.607759315367091	0.349163134281872	0.304303324450935	0.0114446034912175	0.460883998973443	0.38990330969766	-0.115236058593621	-0.393847360095986	0.19272275467798	0.0874060059942745	0.022520907398797	-0.18035504669127	-0.388518630164844	0.132182635442072	0.350218222426	0.0210124297719445	0.426906424700028	-0.10172758585562	-0.126173154709308	-0.134166005532861	0.360164737329383	0.18731828205738	0.458973379711163	0.535966841973911	0.375611636122905	-0.0205075230905211	0.280883823854186	0.434692465009048	0.0140706237957335	0.309185218083605	0.440505496923697	-0.936431671784556	0.116808173809991	0.109823491059913	-0.405966833890204	0.0464435326205398	0.0512985775722865	0.219816164253165	-0.0438980132652292	0.407481520041022	-0.31102623165867	0.340880227425653	0.306525238226995	0.38344515851191
7023|3723905|3723986|ECK125137851|cacagatgcagcccaaaattTactggattgataacctgcgagggatagcgtgtttaatggtggtgatgattcacaccacta	-0.149563080447851	-0.0171961864795666	-0.103445244515873	-0.0124715831174922	-0.100737145031594	0.179092840051289	-0.0749843070846355	-0.0504954246919707	-0.26287782102723	-0.0767513871429627	-0.0698277900495836	-0.0236546838016721	-0.152631557055057	-0.187446610478928	-0.168522482162271	0.0184262835337937	-0.262564627917945	-0.138714081305826	-0.227268960156303	-0.0454653178709208	0.0196280619190392	0.00708716309442671	-0.103442141307434	-0.0667002330815267	-0.119051601257545	-0.098150106332549	-0.294439505470933	-0.261745520057669	-0.0135078622505224	0.0417690074453023	-0.12217781949208	0.217474529306979	-0.23527768646012	-0.179813993054366	-0.099296472182037	-0.00556575199811164	-0.0869380547518486	-0.171923964510323	-0.155106684353708	0.176273611916141	-0.0836815254128915	-0.200896171012419	-0.0405607859217181	-0.0187865296430361	-0.0278660341609682	-0.189777394113429	-0.222929427235316	-0.122621643396633	-0.212042685679653
7023|4622241|4622322|ECK125138121|cagcgggtgcgtttaccctgTagcagcgtgcgggtcagcactacaccgattgccagtgagagcagcaacatcaggcgtaaa	-0.237670558589648	-0.238288937377174	-0.0460005855615872	-0.071882836362551	-0.0892512499335555	-0.0201341608568021	0.0272346321387941	-0.124680909198971	-0.224136178928371	0.280806955732432	-0.161929801907721	0.0186251345036416	-0.0351358060648973	0.0803387046362443	0.163372465830551	-0.345815505881008	-0.298235669747548	0.249852772123191	0.123440532579941	0.329140623849392	0.102384897476066	-0.0588734944940148	-0.326215559559253	-0.352041443853679	-0.0115928880921425	0.144865938564199	-0.203130122869691	0.0648927126576315	-0.101273186759985	0.444730765634398	0.217519425171541	0.450628819952895	-0.193916199011415	-0.0187652520837466	-0.0684224142307563	-0.120130876170122	0.176817266502205	-0.241442086945322	0.294858717310445	-0.122612648013023	0.0426388991051718	0.0772829261024544	-0.183887451780765	-0.00570946350191192	-0.315236398116356	0.173676447647205	-0.0637291599940983	-0.156552769134285	0.045888889952791
7023|1405874|1405955|ECK125154833|cgtcatatgatcagataattCtgataatgatagacgctatttaacacttcacacggtttgtatacggaaaagcattttgct	0.585687230668815	0.580815144342918	0.50041795150805	0.50272753080674	0.730202023598895	0.754442375627292	0.633742834741114	0.805353059432139	0.675130101574539	0.534070335297433	0.692199585775336	0.70240254876464	0.624233285582245	0.666963064372176	0.496983266256643	0.24538232214136	0.407918577551488	0.645176064814801	0.240024961841806	0.766622971683802	0.301963236550358	0.782058272534704	0.456566334111862	0.493715302904351	0.98318250013965	0.269315753073044	0.549589883713572	0.686547035152643	0.50844614807889	0.445555315070177	0.598335523796791	0.616040035139535	0.56383096569691	0.692975456049772	0.679189730014549	0.532922699465508	1.72243227454276	0.495309367450217	0.449508050820665	0.3847068024028	0.298132258669369	0.507216207782185	0.664378564207276	0.09819915635102	0.721695808268309	0.485326979031873	1.07063662099422	0.966737187133572	0.806741119261614
7023|4155582|4155663|ECK125157533|aactgctttctgctgccgctatcggcatggtgcatctgtcgcgttttgctgaagatctgaTtttctttaacaccggcgaag	-3.16153242854484	-2.51174710539998	-3.48952925017755	-3.2002402339681	-2.36924453436331	-2.08187097185688	-0.331176452320439	-3.11356486284131	-3.16801776370556	-3.16148340887467	-3.23075649257815	-2.09872800793042	0.038659748514543	-3.26697951397788	-3.09090845998865	-2.21909536952208	-3.15131916843472	-3.11930130732099	-2.63344962838605	-1.73231845238052	-2.98466593896202	-2.67814270011246	-3.19344930106679	-3.24526348906462	-1.47346922569483	-2.9182335779263	-3.02917704032904	-2.61886553998217	-2.43584051065268	-3.05125199330474	-2.57695936993913	0.452510865276487	-3.08107601627388	-2.37222506357447	-2.1579766449112	-3.17786593077234	-0.0613771146415589	-2.96327952568542	-2.12684162757223	0.254269952509986	-3.30917405766804	-3.17331541410586	-3.41365885543358	-0.00236827676809699	-2.94071551399708	-3.02126195983399	0.245457455483065	0.309156875087942	-1.37984748506241
7023|3190904|3190985|ECK125156289|tctgtgccctcctggatgtttaccgcaattattgccgtatgcattctgtttattattggaAttattttcgccaggctctat	0.26716244195334	-0.0994601123657247	0.060919331406528	-0.420571940040795	-0.235327287982453	-0.190378542008141	0.0408155898463355	-0.188383833575124	-1.06156583873724	-0.465763835336964	0.219548368697597	0.661986514520782	-0.139185412074152	-0.473477591109406	-0.709918525539128	-0.132117727052732	0.116517420018298	-0.0169978736598285	-0.590660995001209	-0.11453360528837	0.081235346218991	0.165741600189266	-0.133502777115799	-0.621419934431109	-0.876926289527292	-0.729077557298451	-0.231650916209288	-0.329937480986907	-0.588551983994623	-0.849596320029629	-0.288299394052103	-0.392991520938677	-0.265125887656217	-0.167691702619489	-0.0995819395751011	-0.222960778778298	-2.02466163248647	-1.01172482573015	-0.207483604888243	0.0901751911009953	-0.461779820428546	-0.0546079581645331	-0.282579895347542	-0.029317347680201	-1.05931327886168	-1.82192785193402	-0.194803212636405	0.151851691644863	-0.0893747860137115
7023|2184846|2184927|ECK125137239|ggatgcttttagggcatcctttcatttacactttttacgaaatcatgggatcactaacaaAatatcgcttgtcagttatat	-0.133466330814023	0.0222464615745575	0.193164844585404	0.0137000591035217	-0.101335280110262	0.0502640467810323	-0.0722593208358162	0.126785282200142	0.194935270977844	0.331631254759829	0.345191904948355	0.214663113742071	0.195641458458313	0.228640022336488	0.386433786907797	0.368796705044889	-0.0424238180847067	0.148340227769543	0.398998012801187	-0.0523851028079515	0.261652687076343	-0.143772254739988	0.139962250593489	0.0442686627725902	0.18263335228871	0.235603471776416	0.0424411011574379	0.0903867078396465	0.224238602250207	0.433674757547421	0.148593404922237	0.353714994109277	0.0870415096701012	0.0183815802696887	0.256404814968433	0.36235537281997	-0.243297047649013	0.667107407606628	0.0588794109027	0.360822764451652	0.184566483881149	-0.0881849961061749	0.178945599462908	-0.00685563240176035	-0.0350535263723935	0.358957099426137	0.554711921341812	-0.00646496186328847	0.139662739286692
7023|3894620|3894701|ECK125137905|gttgatgactcattatctatttccgaacaaggagggaaaatccgtcgctatcgtataccaAaatgcgacaataggcgcgtt	-0.264515751269256	-0.504442245350238	-0.419771962328285	-0.217083777642526	-0.289799702942625	0.161507079480579	-0.0611856736917987	-0.131413901910946	-0.596482172097833	-0.0554296030965475	0.0592933631108002	-0.322246309454923	-0.0368177881371465	0.0526004622684415	-0.286918147333206	-0.169849132538461	-0.148657519216262	-0.619275306500655	-0.334934765164597	-0.0716570675731595	-0.292649495736699	-0.45685669159831	-0.0945336032925905	0.0931285691690865	-0.756191879135519	-0.07434883720745	-0.106059419536939	-0.250218140643457	-0.03011468170881	-0.187211648686924	-0.240714701717284	-0.691121230432023	-0.191100829844308	-0.133088803291641	-0.338196749316041	-0.192500575837294	-1.80325852898014	-1.24727722724753	-0.0672683009858375	0.0829997224043283	-0.456365806798413	-0.122224445017245	-0.641114629991822	-0.0252736110473517	-0.582748673251794	-1.16058540198025	-0.341232994833832	-0.327102430692383	-0.371072014457669
7023|3182954|3183035|ECK125156284|aaaaatccgccaaaccctacaagcgcagctgacgcgcctcgaccttgtaagccgtgaagaGttcgacgtccaaacgcaagt	-0.45010509551407	-0.763474401130269	-0.147965886526579	-1.22196478152742	0.315517293095989	0.287786698941391	-0.166637996237459	0.37502897351314	-1.26067925332793	-0.955682840069012	0.078524813857813	-0.162804083367192	-0.666864769374445	-0.523356695401584	-1.30468441302935	-1.03532135885889	-0.019477903021069	-0.660071845087585	-0.711393107055397	-0.117231082651934	0.646615831369412	-0.0289465490052887	-1.19123634486984	-1.28517868943944	0.0627238965153989	-0.340988437244706	-0.56552656198159	-0.146848556538778	-0.15870514013549	-1.25991721947295	-0.199750368719425	0.147086751947908	-0.696987037079185	0.363975042938449	0.339642474506389	-0.638284031492658	1.31456809195526	-1.12883158335909	-0.213615433343338	0.468502638459164	-0.0715452222872883	-1.28452439108515	-0.700410531866816	-0.0059877438662482	-1.31143892510931	-1.56237442706622	-1.06756491106051	0.184772031327202	-0.234842004804076
7023|761912|761993|ECK125153994|acgatcaaagagttgctggaagatccgacgcgtctgctgctggacgtgtagtagtttaagTttcacctgcactgtagaccg	-0.762258321437131	-0.730413918735983	-0.084340272967721	-0.46227129358397	-0.076908893410394	-0.449418196632057	-0.821798684804564	-0.0923576681413248	-0.572365767656724	-0.542948765161411	-0.258814021602047	-1.03427047629676	-0.491401792450982	-0.21336144678801	0.348843945573345	-0.453553946843105	0.105158519222673	-0.274631640134988	0.111851715551387	-0.203512026580635	-0.223861124041419	-0.652261015185754	-0.379249153381439	-0.0976597664585185	-0.367987857135371	-0.439670524962726	-0.133731013216501	0.0911678186597523	-0.16000248732347	-0.474431436527121	-0.775753991203921	-0.362719439511832	-0.561458756587566	0.147758401082225	0.136303451979274	-0.198488328319788	0.794112135440286	-0.619052107458874	-0.941161432403405	0.256631670162364	-0.43923517559604	-0.642369995693864	-0.428891450137086	0.0161154902126621	-0.607265521517609	-0.395635953626306	-0.483118821014632	-0.333884538076675	-0.860525882158903
7023|2525041|2525122|ECK125137375|cggccagaggcgatttcgtcCccttctttgaaaatctgaccaccgcagctattgccctgctgttctttatgcacggcgcga	0.0766322129131745	0.564147967288421	0.248818252305747	0.013405966136762	0.106833254547926	-0.779067891424619	-0.242983031097428	0.095974266731807	0.0837054871875349	-0.0217703962119752	0.0256856848091882	-0.802736683337189	0.020084713125348	-0.346535615282575	0.260665997734097	0.216316601095908	0.401739020130357	0.150412874689794	0.0742940947783075	-0.044518659307614	0.133611819387402	0.115810293218548	0.452993937037667	0.173797020768353	0.630360518551978	-0.147597079642821	-0.32464092306957	0.320060277057092	0.383438478883165	-2.01177312235942	0.40014208238638	0.193649837162161	0.454612353611724	0.60379581336372	0.595169360703718	0.082762986654838	-1.18268054250667	0.277092289392119	0.336477540925237	-0.493378788357164	0.100510876020131	0.110539891604317	0.175934765767683	-0.0368459031809946	-0.130275020467219	-1.66518685459229	-0.045534383432151	-0.0370713438696735	0.107158007713942
7023|53885|53966|ECK125153308|aggtcgttaactttcagaatAtggaagccaacgccggaacgaatcgggccaacaatgtcgcctttcttcgcggtgcttaat	-1.77887879653013	-1.6462735933939	-1.61963020118225	-1.32712485343791	-1.30221369107662	-0.0879952308472089	-1.66850589190358	-1.27227354057732	-1.79869743278274	-1.34578667222069	-1.88046616810486	-0.0992897556110939	-0.971723538232503	-1.91194022876485	-1.76376001791557	-1.83355143757351	-1.00908385296875	-1.76777905617832	-1.80605434181882	-1.37332499808657	-1.67792287121731	-1.81051168951189	-1.35224545865548	-1.8952449171877	-0.0588417419249478	-1.55750433530496	-1.69600958083078	-1.73715998351939	-1.60049508435882	-1.69306602447739	-1.75642324033606	-0.3985354668462	-1.71614280562122	-1.52969729493015	-1.8118167187761	-1.84020656278257	1.41612127240786	-1.60618314671401	-1.64200306249303	0.0240181070117191	-1.9446629358318	-1.85752542301653	-2.05065962245056	0.0501255830792372	-1.60173897048789	-1.69284528787918	-1.29763841475386	-1.67149436169827	-1.8283831393524
7023|2974531|2974612|ECK120009842|tcccacgatgaaaacacgccaccccttgaaccaacgggcgttttccgtaacactgaaagaAtgtaagcgtttacccactaa	1.66532564561005	0.931851505911314	0.287839195398761	1.6520085801348	1.09570949032969	-2.10909347255817	0.771794000361372	1.00412625564715	0.903676874768594	1.07852716659594	0.913669173588987	-1.12031572227095	0.531581029620278	1.37298464805035	1.41222636892304	1.06840644617111	1.14292527000806	1.88110031138768	1.45561676461117	1.46273577095017	1.44508400521505	1.09799797308807	0.864940691194434	1.30049829628886	1.33207500657552	1.22554480092875	1.23247502626874	0.840722140751765	1.16283247679299	1.44356996197143	0.644552531705514	0.720507938770146	0.188995502293125	0.380440877136075	0.295373256290013	1.43945679290869	2.05113364628892	1.46360150571733	0.57507304568292	-0.602962353660352	0.670593029980282	0.925371291151367	1.46596378460321	0.0969199881909016	1.20524291417874	0.421232367844533	1.1106286670997	1.30644389500124	1.56062794415572
7023|887260|887341|ECK120030786|acatcaaagaaaagcagtggCactaattaagactgatgccctgcggaaaagttctgcggttgtgcaaaaaaatttcatttt	0.281142245283131	-0.027001581927882	0.0658111517094945	-0.359751719304635	-0.293133370688149	-0.219597150559514	-0.056032779497256	0.089976356458696	-0.033454663684612	-0.115012422085428	0.025394593706131	-0.351470835979673	-0.631037023015592	0.059124647176135	0.418100140471605	0.182390613429912	0.23773241831461	0.354740030536308	0.52195231472197	-0.135242865690291	0.0497951489197318	0.237527652430804	0.620736113529071	0.079354450471858	0.397279059000928	0.250265762458345	-0.111498845049442	0.385310646684576	0.0164649725302893	0.750431566052044	-0.241728976251661	-0.458379478903544	0.346109919909609	-0.241288806237889	-0.312677958246341	0.351636302898243	-0.198367785864468	0.661142349913749	-0.608663622896098	-0.320040902048211	0.476046554072237	0.506837981729888	0.158664903614594	0.00053458254038735	1.08668425210488	0.658036963888545	-0.705008056201825	-0.379174037125481	0.302059892720316
7023|2380616|2380697|ECK125137317|cacacaggcatattgagcgatttttgatatttattcatctccttacgcactatattcagaGcaataagttgcctcttttca	-0.237285070305482	-0.118821967631579	0.179978998890027	-0.288720522771797	0.052217062995259	-0.436698084825112	-0.075775659569791	-0.310300934318995	0.0940457878224539	-0.776679919330605	-0.119825170260448	0.0980279093998868	0.0213964305451003	0.452315970766035	-0.147905648089606	-0.109141188296738	0.0214368862255958	-0.517874856418106	0.0563598004170391	-0.16910146125769	-0.0593541278855717	-0.324397534786702	-0.280161882456737	-0.137381203833696	-0.613522125707037	-0.094212176309905	0.134104029945639	-0.182505730379777	-0.0365571318824268	-0.500344660413031	-0.698202881954092	-0.582587270602128	0.16397396696665	-0.0380831194307193	0.395305035579915	0.295758514934255	0.970818652711256	-0.788062555306642	-0.556170157200531	0.111689372982195	-0.542557845678224	-0.119757284405875	-0.152767201952331	0.0117179663747821	-0.681833496199848	-0.471972105535258	-0.320423880486238	-0.334311171107527	-0.585045077796788
7023|3069405|3069486|ECK125156171|attatttagagtatgaaaaaTtgcgtgctctaaaagcgcgctgaaacaagggcaggtttccctgccctgtgattttttact	-0.570533902853559	-0.187057281633256	-0.098173065659559	0.0828865454102022	-0.142596284254995	0.0606255518601033	-0.100370513386737	-0.195606406344451	-0.174131883531095	0.062455962610996	0.129341693803281	-0.544879004981105	-0.494502127923422	-0.43520484703264	0.042541821522736	-0.348114217535605	-0.091779136016245	0.000416619667862508	-0.137474944414931	-0.325828335138229	0.0833507213495909	0.315790384427094	0.285095831166034	0.281306714970567	-0.597453409983206	-0.298262156984392	-0.322352606966972	-0.343016510093936	0.064867292457004	0.174556069009603	0.103918302547021	-0.186466143326979	-0.148032947743468	-0.0741577240734865	-0.752437581931528	-0.220795503213325	-0.913631103508772	-0.365944174350967	-0.222567395980218	-0.084111551541116	-0.0607138989552795	-0.132166265528164	-0.268565350752822	-0.0222065982192685	0.290094105664042	-0.0579220569246842	-0.247680268140062	-0.206303051036436	0.232278534416417
7023|2402732|2402813|ECK125155569|gccaatacgcaccagataaaCcagacctgccagtaacacaaaaataaaaattgcagcttccacaaagcctacccagccgct	0.387520159483323	0.24562484790784	0.852382592844013	-0.178613746239733	0.259535836240867	-0.0491662437992219	0.557638019174974	0.855708953727023	0.886054711049992	0.191736968202305	0.3608439641898	0.380700802393146	1.04256962429886	0.777276469113794	-0.643943714456847	-0.169773959570161	0.627481355466269	0.96789455220315	-0.346137181524867	2.16722381022167	1.46619116757996	0.664451908765207	-0.0188144471985946	-0.42616033835037	1.1181629552026	0.743249321686061	0.169796632638998	-0.26156703925142	0.982240492249418	0.151982356872473	1.04626710372421	0.874682531878905	0.302761733788294	0.637810944524112	0.110904981040985	0.269044710842936	2.68543738263617	-0.438963682262701	0.451951123860642	-0.336422747670617	-0.0133904186597787	-0.3205474143186	0.300132647880224	0.20823926658388	-0.182394234411755	-0.551273163412663	-0.515467237617943	0.846000312196418	0.70953276033613
7023|1911810|1911891|ECK125155208|gcgcggtcttcgagacgaatAcgttcacgggtcaacgttacagtacgggtcttggtccctttaccagcaggtaaaatttcc	-0.635318351163983	-2.02823529411475	-0.733688987731603	-0.216672414653174	-1.29028902940123	-0.517490504124926	-0.685074656685341	-0.767684588020224	-0.0454914624982725	-0.627277604636793	-0.340824304793021	-0.076226134321086	0.836907960377405	-0.653605717545713	-0.267802075702204	-0.290796252103773	-0.0364532795267	-0.424740511488893	-0.0361473714681225	-2.37757528183604	-2.1360779269701	-0.442186141077762	0.553238380983603	-0.686872340352162	3.10917661464012	-1.15411548012236	-0.094549727327844	-0.429458672397646	-1.32662859194417	-1.77833401718715	-1.60566261345664	-0.308857126655331	-0.758879027211154	-0.452106758571461	-0.855840952580039	-0.801257276381767	0.569454352077234	1.10803488468517	-1.05257536082319	-0.329789574337642	-0.42567985231391	0.149646938086231	-0.589992400306667	-0.00517519123282385	0.726146293470959	1.17311733839917	0.683412650722983	-0.135277492842263	-1.03595430104922
7023|3564566|3564647|ECK125156930|gctaagcgtgggcgatgaatAtgtaaacggagcattcatataggcgtttcctgaaaactatttcaagcgatagtaaagctc	-0.227222793921565	0.16127856486939	-0.0325901231269488	0.370918766267345	-0.145853768761157	0.790765948043819	0.0565574430182498	-0.0479119160979217	0.273766853768241	0.068499803445188	-0.0428769839024914	0.241951081934459	-0.189517773591271	-0.0238836020273335	0.476599840000794	-0.296847124421126	0.175916816316508	0.310699700658433	-0.216682970051795	-0.144704627890472	0.191648997955889	-0.0781749328393507	0.123674751085402	0.198550655482903	0.163431499151487	-0.271600319115893	0.476150021112714	-0.403333672969229	0.237150290390239	-0.746081555626469	0.149970766514023	-0.394531351840735	-0.121741674568901	-0.177665037227649	0.405486186995648	0.511058937508	-0.197145464859715	0.0966442704289742	0.0928542314106256	0.24773197572604	0.214678965869641	-0.31276942149671	0.0455202327949873	-0.0214560233770874	0.261979122902608	0.0661001998353933	0.120618938419263	0.0525345838370831	0.0705468025291329
7023|2446135|2446216|ECK125155649|cgcgttcatcgacgtaaaatTcatggccgcagaaccacgctttgttggtcaggtaagccaccggaatgcgttcattgacgc	0.528946702196958	0.664628706332751	0.194411501881048	1.48834832106659	0.996827296391968	0.679912385117771	0.607287957975677	1.04414438112567	0.524120817720693	0.938844455158576	0.426119323735125	0.669299709629625	0.812576752461812	0.427105355230745	1.03153054018159	0.501156206721279	0.494822707212106	1.03175417975176	0.494403284565324	1.71455221901954	0.577789775627123	0.505974591507153	0.459059920462798	0.411867872649769	2.28871631062491	0.77305590333233	1.08505439192656	0.583054954105261	0.661587822387865	0.577932038115525	0.495879223608733	1.38824759487183	0.594271152033234	1.28040878535443	0.471676711988301	0.445404851609513	3.85059176849561	0.741960512060233	0.600458963331392	0.363843142180454	0.346053395605113	0.922172662481459	0.276494223065664	0.361246188117272	1.51578637383183	0.628723618543006	0.493017239759918	0.614179899311883	0.950331889787412
7023|2079710|2079791|ECK125155336|aaatttgcaccgtagtaaagTtttgttgcccccaacgcagtaattttcttgcctcttcctcacgaccttttgcactgtcag	0.541222257035362	-0.641378492372724	0.551890340160041	-0.0646011843826425	0.212745603793925	0.882504950399001	-0.345384863633358	-0.117189682479906	-0.0705969226001345	0.128789045353496	0.217961524584826	-1.30273128642328	-0.391651315469582	-0.27909594779668	0.633150099157241	-0.031234546913873	0.244454454336176	0.126505013475817	-0.0258327612257212	0.764415230046976	-0.73199476150263	0.182402162356046	-0.581273899024857	0.102252438613496	-0.080468256313725	0.10268581444518	-0.299820784162364	-0.122939092612612	-0.282961364945675	0.290179176569065	0.0142959143493133	-0.4879964612399	0.69918253058521	-0.106706327397016	-0.684779589703597	-0.114408610792327	-0.25727854692473	0.612630773174596	0.196926207413213	0.0921973308684744	0.560872784693283	0.361168586362602	0.129474555542809	-0.0395368313399	0.763390729936989	0.294746686338447	0.197853935062651	0.00584579358557902	0.563271477710585
7023|1561111|1561192|ECK120009977|tgtataagacaaaaattgctGcgctttccgcttatgcagatctcatgccatgccgggataagcgccagaatgctggcttaa	-0.28686142220801	-0.142010833651338	-0.510368085309728	-0.227214748150887	-0.464119853388115	-1.09602087033144	-0.0154249531908192	-0.610325625887505	-1.48008136709186	-0.549912015989476	-0.422855175612399	-0.188876699571094	0.0194629071184375	-0.921658506374957	-0.0702171486303394	-0.0166309579274073	-0.365872179946482	-0.555911165411798	-0.418634847537025	-0.120835884673522	0.439245104073718	-0.082252592483343	-0.553160082403764	-0.509564454776887	-0.712759198370384	0.306612560045294	-0.746214477484102	-0.574779920601143	-0.15226608258867	0.282059673339314	-0.0306183540246763	-0.387204510397059	0.00886031205558133	-0.332283504094295	-0.6792147868344	-0.207752336574673	0.290817730432843	-0.215948266706471	-0.639728427416684	-0.616695406764268	-0.45956913683697	-0.375645554465383	0.086995714196419	0.0143679833484366	-0.46357944624474	-0.391999993066241	-0.282565602526644	-0.0270627109319	-0.8564913682762
7023|2389226|2389307|ECK125155537|ttgtcgttatagccttcaagCcacgggtaggcgaaagtacaggtggcgaggctcgccaacaataccagcccggtgtaaagc	-0.303608430543961	-0.23259680102035	-0.550821380797194	-1.35152907934315	-0.597179293213699	0.850376820048716	-0.436846093207433	-0.0800037067952529	-0.731520365416419	-0.542921248706025	-0.00237022819329569	0.749842814658429	-0.371796399770518	-0.232496129749452	-1.53424340616771	-1.06851203776035	-0.363713858712222	-0.208978319785874	-1.48795789177539	1.13083958549461	0.323262806639664	-0.106420931604826	-0.960846458065773	-1.50490007841503	-0.131715226580591	-0.132341384604151	-0.203332093238549	-0.794928891043914	0.15380905902079	0.577148585216235	0.481097048348124	0.543486926921959	-0.377433319302674	0.0545242703923498	-0.0805255388759766	-0.430646986373978	1.13246661308788	-1.62663520549707	-0.0268363680748633	0.0869397697976624	-0.32002503564944	-0.992171457956498	-0.0847359156971144	0.089137514015094	-1.9017475386827	-1.83055718876306	-1.83191472526201	-0.127108139266914	-0.183095367330623
7023|4039045|4039126|ECK125157387|catgcctgtctatcactaatTcttcaggtcgatgtccggctccatcgcgaaacagcacaatctttgcgatctcttcatgct	-0.242212151889891	-0.220956953737089	-0.620708461029236	0.271267450880645	-0.277187136871867	-0.01697244897604	-0.304707133840522	0.0208382071754935	-0.442937232791228	-0.224669281440535	-0.58374154172949	-0.127261699317341	-0.680836601314102	0.0970696489340919	0.04037911219632	0.102723832289654	0.167386424619776	-0.26933245034967	0.337454240916962	0.322975099766412	0.109361029818156	-0.312891542132916	-0.161597131789963	-0.0284885048047085	-0.439042710979981	-0.469071061989682	-0.657331135066846	0.0711817219513948	0.024980448735644	0.382801065633115	-0.0565949150000069	0.335745340044545	-0.506183197244328	-0.032683759523988	0.053120202746804	-0.122156023141863	0.226458241719759	0.0152153629777145	-0.124998269592351	-0.17648595568527	-0.000856412546652502	-0.369027171848461	-0.376180325323716	-0.00421050459685706	-0.679686586662305	0.50414072617495	-0.255001206382072	-0.379423187237602	0.217319541840558
7023|913332|913413|ECK120033255|gtagagcggctgcggcgaatCagcccagggatcaacataatagcaatcagttcacgggccagatcattaaaaaacgccgcg	0.00988221816219101	0.406027371547314	0.0462323639599405	-0.12514333395336	0.018046964594143	-0.0360873367648349	0.516016997327385	0.218484687514587	-0.569781499898257	0.00274283930788893	-0.0722542907939405	0.262393210711773	-0.493126669485135	-0.206673865693473	-0.481450009650625	-0.0660110181544627	0.418578653845343	-0.329904376323646	-0.121007338121865	-0.558899941571847	-0.0243544597385415	0.380405809337847	-0.107579580252669	0.00530991926851599	0.284936071884995	0.0445805235045417	-0.0741938228005468	0.173684006077072	0.0954810422591023	-0.731213102538643	0.0254660699905633	0.052902736018734	0.0816584073462591	0.197084786302211	0.0924998882452519	0.0255482430851697	-0.53102997552774	-0.242771299807568	0.224117922943286	-0.0560101011591984	0.129379231061748	0.360835481035658	-0.40137593475412	-0.0164567312561841	-0.72120259566169	-1.2158604433537	0.144973286447871	-0.0986863851469058	-0.199495249348214
7023|3173648|3173729|ECK125156263|gactttaagatcgtaaatatGgcgtgactctagcacatattgctgcccggtgtaggggttctcgttctgaccgagatagtc	0.223477468682621	0.189370576538906	-0.218234922863264	-0.0634212761114294	0.114172288044808	0.227035662223613	-0.140938538784075	0.198717181839903	-0.208852148417778	0.0331919516648087	0.017319635720601	0.248529261049153	0.0833004400061021	-0.212490714907193	-0.081187255675199	0.305652277738736	-0.0273429303800701	-0.0611358401614325	0.192190007226479	0.175515323578557	0.257167955349774	0.0542100566343136	-0.0659983227112377	0.102411181457712	0.290565425249755	-0.272686943087215	-0.116256277650524	0.10773172411012	0.308199387973177	0.180869632963892	0.264179901339283	0.292350833535298	-0.291466096126138	-0.107867464047278	0.00769002568475372	-0.0970273209722298	0.50933568316341	0.127518245529086	-0.0177681164762113	0.278146687061578	0.123776328789157	-0.142333627068636	0.122455995592336	-0.00858312602215254	-0.0333179291501293	0.14171431642014	-0.403900019181117	-0.124548104368623	0.269107583435322
7023|3365772|3365853|ECK125156471|cttaattgttcagtgctcacCccccagagtatagctcattccattattcaacttagctccatataaagggacagataatgg	0.000442698575564717	0.114935486845213	-0.123102101471726	0.00070608379664928	-0.0156798407070831	0.0994777596571862	-0.0404434794699333	-0.0834705433117588	-0.200471043960811	-0.0906239798418158	0.0405773763289478	0.0877691517246396	-0.0725310454015122	-0.174255640258119	-0.185920648442127	-0.0371346019891497	-0.0229466540106287	-0.0438161448904574	-0.075485007604279	-0.087331202361042	0.0367216753944263	-0.014087999998411	-0.0664719532758143	-0.104933237810851	-0.279933025002114	-0.075041347670673	-0.104245969128594	-0.0810306812381361	-0.0372009219077944	-0.0655001700945936	-0.0467114865690034	-0.0177556932068604	-0.00624901754819417	0.112669522707447	-0.00888834674577465	0.00409036179197264	-0.532492729074708	-0.223563208738274	-0.0144461526856168	0.275238530645842	-0.0400501707745751	-0.0169304579428039	-0.0737546541689589	-0.0285578574150813	-0.193867310075856	-0.468449350158226	0.0414954401987744	0.00506748298019562	-0.142905180499727
7023|1154221|1154302|ECK125154513|cgcatccggcaaaaacgccgtatctctattttgtggccgatggtaaaggtggtcacacgtTtaataccaatcttgccagtc	-0.365467522492629	-0.424467108272326	-0.154954940317068	-0.259062191960965	-0.0432580912877295	0.223726316449529	-0.137246311111133	-0.444026874084209	-0.505188776236728	-0.351061798353186	0.0790728382173165	-0.137355949334571	-0.328255735118879	-0.285600568357552	-0.590388901435955	-0.666900856975225	0.371229191022651	-0.662545338635264	-0.372513934595049	0.06545546018284	-0.484238417449072	-0.906875475256519	0.0496398664240834	-0.81675152607505	-0.381965873116217	0.045288611491005	-0.248664720957812	0.314167433088283	-0.268762825761281	0.199067111015171	0.152008766536114	-1.18491198982278	-0.745151483370007	-0.271723270866944	0.0547793857294215	-0.357152454982042	-0.142854022321927	-0.671447986199934	0.354933857134337	0.238895799298299	-0.410294486211816	-0.385993785171905	0.249296944898516	-0.241979661410444	-0.841971798425429	-0.450137495349997	-0.701819644070762	0.105814390935547	-0.482546796977845
7023|2481450|2481531|ECK120009944|cattatcccaggaacgttggAggcctaatttaaatgaggtgcaaaaaaaacaacagaggactaaaccgtggcttttgcaat	0.0598061354264767	-0.28425401643755	-0.0538168285596246	-0.0909688530586522	-0.275076924114482	0.0232266677139234	-0.0998206055074593	-0.0824957847243684	-0.093524570069525	-0.0204341570482643	-0.150090486461399	0.0505411668908021	-0.163325753901692	-0.118526405915575	-0.155107971195682	-0.0761587134803412	-0.118803003156518	-0.00860528473497531	-0.112671506429832	-0.0751611896848168	0.0793601001943917	-0.217813468145102	-0.0974371454116188	-0.109874911183621	-0.19153501146527	-0.327424075651334	-0.20098213215155	-0.165038391805554	-0.115905019103113	0.0427980523080993	-0.121118934622693	-0.0973801923387004	-0.249064385332996	0.131703158682019	-0.24576178683076	-0.0336063192736193	0.399366091499945	-0.126536818909089	-0.247592558138813	0.210296238601722	-0.0329660796894272	-0.0679584190987512	-0.0266699856231116	0.0351794256039066	0.160592432515189	-0.267297381498141	0.141808466734772	0.161543655637417	-0.133375171652079
7023|2317116|2317197|ECK125155506|ttctggtccggtaagcgaaaTcagggtatgaccattttcatcaagaatggtaacccccatcggcaacgtacccggtaagaa	0.094555172639101	0.0549480764592125	-0.569877924432669	-0.030688110188376	-0.114528454647508	-0.516326223679208	-0.246235097556545	0.271402591094361	-1.31799876167377	-0.422174234142782	0.18386105628221	-0.962313165636679	0.178409865866407	-0.545092679381508	0.162182994764295	-1.12191176945602	-0.545954380222989	0.394726067094263	-0.938948467036342	-0.310678425393092	-0.561616056462791	-0.625776528992465	-0.318491223674865	-0.206673098840942	0.510729797098893	-0.080968138699912	-0.495571471710791	0.168766823581926	-0.324352187704327	-1.39349848589849	0.369164980840196	-2.05384796728527	-0.0412091447296076	-0.357199272635288	-0.651014780948222	0.163932744421451	0.449840305832289	-1.9111662394888	-0.691242988359248	-0.612158729478169	-0.516658749093784	-0.299804104755802	0.0215751687475042	-0.00782580520195879	-1.05361075411764	-0.630232432820504	-0.645925866378094	0.0715811735480915	0.0981977877863208
7023|3194928|3195009|ECK125137617|atgaagttcatcgcgaagcgTagtgtaagcacgggtcagcgccatcgcttcctgctcttccataatgtcgttttgcgccag	0.084607808176343	-0.300231867295608	0.252875078173708	0.180353793437802	1.06256947107308	0.0423635211661838	-0.678385312800018	-0.132008886960945	1.70254882977406	0.276805500743151	-0.386277909077158	-0.159806367339894	-0.874378159296876	0.234870681466612	0.365220972895334	0.349425903795628	0.160876627019104	0.330377355326485	-0.879862230514771	-0.232607772270437	-0.0801290314329378	-0.247618108511795	0.749868607494676	0.119754023622442	-0.602183661875216	0.0724814836279978	-0.225779121892265	0.515593341698791	-0.336768915210272	-2.3948957686057	0.0727989938388654	-0.217961830842616	-0.0689984487524585	0.0203767972041257	1.26066161368086	-1.66424740054965	-0.592681007473795	0.910271891958373	-0.0764580063070599	0.207855703159546	0.231171916560361	-0.328298174928312	-0.629888558298695	-0.0365053732725159	-3.29731771745527	0.91792828566022	-0.714211780888773	-0.446555029636276	-0.635539746257332
7023|1144076|1144157|ECK120029523|cgcagtgaagtaataaggtgCaaaagtaaatataagcatagaaaaatgagtggcgcgaatcctgttggctaattagaatcg	0.180031573652823	0.240048615842741	0.23043491935332	-0.370200165031519	1.03070199582325	1.11577005109749	-0.0462813974379213	0.474663516776339	0.36766798623167	0.265392873288651	0.272643863635716	0.68271231216294	-0.199472157836422	0.539709751440193	0.0251631962846886	-0.100980046325283	0.240754077256977	0.488876625613327	0.601374170457106	0.898325114531205	0.353773443639519	0.217281214542472	0.527658059153174	0.378084536023334	0.59654354724708	0.500848953564351	0.293100705900566	0.309992555898866	0.43981696891075	0.640660498919077	-0.360631320587739	0.0961897558656413	0.1921443340122	0.0655009836790473	0.417467708993777	-0.152009461286399	-0.392064970999599	0.932336689108758	0.387785573513333	0.171430936578993	0.335825840508877	0.500024497055657	0.100003064996736	0.0012171492204299	0.874500550535906	0.583268521290462	-0.183699071271003	-0.0279779132461228	0.783435078656414
7023|3029151|3029232|ECK125137539|agagtgcgacatgccagaatgattaatgaaatatcaatatgagaaaattacagataattcCattgtcaggttctcttctca	0.147871678402177	-0.225379827943143	-0.132385076796208	-0.00896786443607951	-0.039354162820805	0.221197507017948	0.090817123402071	-0.150780408946455	-0.506101667385866	0.143221942374281	-0.062741945000583	0.159032289798714	-0.019890076945409	-0.283197677155095	-0.239465839863755	-0.00426010978097412	-0.391240020443616	-0.0221563405935405	-0.103071088495201	-0.144714452657583	0.0777811832298683	-0.0581625202485915	-0.176859424540137	-0.178129997931165	-0.29660105616396	-0.185992486410366	-0.340816648902756	0.081770569772769	0.0454116268586677	0.0456171836829025	0.0841618783439109	-0.335303119095119	0.335938342869909	-0.149066236136446	0.132917243813064	0.0128242159504613	0.392326271490115	-0.414755271317101	0.00470289710233729	0.124072210212378	-0.113209930315014	0.0191691255199621	-0.476439135931288	0.00169529603747908	-0.566856019032424	-0.152218254416589	-0.206513914443771	0.130117745244489	-0.0786375606241875
7023|2928996|2929077|ECK125156071|ctcttcccgatttctcatccagccgtagcctgttccggcatcgaatgttacccttatcgcCtgatctttaagggggttatc	-0.218045918993823	-0.249955438376609	-0.157046210939986	-0.0305658764926292	0.102178782437306	0.595036208326224	0.263085068113286	0.158157559801262	0.0197579107439645	0.08829468251511	0.273595109506359	-0.0448572820274172	0.032972401042589	-0.416554853460413	0.405259700421654	0.0879391333451557	-0.011680376395902	0.155899514371907	0.558354872423882	-0.0161403340449311	-0.0268004641746305	0.311317777951465	-0.0392021235718702	-0.166639274203986	0.38664025212445	-0.487415987391176	-0.00848768981598151	0.0992983776522519	-0.128324009797297	0.399680425164376	0.092114273710991	0.00740416935834598	0.240227248567193	-0.0247910897015425	-0.15637788653355	0.09461742802958	-1.19758347533244	0.301791614470814	-0.0931787734305175	0.154396179983841	-0.081693493846926	-0.22331018954803	-0.037375547433282	-0.0241071846373666	0.0802814649962506	0.110019132619088	0.0508902395392081	0.105798226331286	0.784035600406686
[truncated: 1,070 more rows]
[truncated: 1 more columns]
