# Supplementary material for: Genome-wide analysis of fitness data and its application to improve metabolic models
Source: BMC Bioinformatics. 2018 Oct 10;19:368. doi: 10.1186/s12859-018-2341-9 (PMC6180484; doi:10.1186/s12859-018-2341-9)
Supplement: Supplementary file 3 — Perl and Java code for the automation of promoter motif analysis according to fitness scores. Can also be downloaded from: http://wassist.cs.technion.ac.il/~edwardv/fitnessAnalysis/Sup3.motif_analysis_and_fitness_scripts.tar.gz. (GZ 763 kb) [file 12859_2018_2341_MOESM3_ESM.gz › ./motif_analysis_and_fitness_scripts/find_sig_results_from_all_pairs_of_conds.after_DRIMust_run.use_mini_len_maxi_len.pl]

#!/usr/bin/perl -w
use strict;
#################################################################
## Script: ./find_sig_results_from_all_pairs_of_conds.after_DRIMust_run.pl
## Input:
## Output:
## description:
## How to run it:
## Date:Tue Mar  1 03:13:21 2016
## Written by : Oz Solomon
#####################################################################
my$t_tmp="./tmp.list.of_files.tmp.txt";

my$c0="ls -lrt ./pairs_of_fitness_scores/*.sorted.txt| awk \'{print \$9}\' |wc -l > $t_tmp";
system($c0);

my$num;

open(TMP,"$t_tmp")||die("cannot open $t_tmp\n");
my$li;
while($li=<TMP>)
{
	chomp($li);
	$num=$li;
	$num=~s/\s+//gi;
}
close(TMP);


if(!defined($num))
{
	die("Error:\t no sorted files were found!\nSee if you ran the scripts correctly.\n");
}


my$file_names="./list_of_files.After_DRIMust_run.resulted_with_reported_motifs.min_len.max_len.txt";
my$c22="ls -lrt ./pairs_of_fitness_scores/mini_len_maxi_len/*.res | awk \'{if(\$5>0) print \$9}\' > $file_names";
system($c22);


open(F,"$file_names")||die("cannot open $file_names\n");
my$line;

print "#file_name\tDRIMust_p_value\tp_value_corrected_for_multi_files\n";

while($line=<F>)
{
	chomp($line);
	if($line!~/^\#/)
	{
		if(-e $line)
		{
			my$pval=read_p($line);
			
			if($pval !=-1)
			{			
				my$p_correct=$pval*$num;
				print "$line\t$pval\t$p_correct\n";
			}
		}
	}	
}
close(F);


sub read_p
{
	my($fin)=@_;
	my$res=-1;
	my$p=1000;
	open(FF,"$fin")||die("cannot open $fin\n");
	my$li;
	while($li=<FF>)
	{
		chomp($li);
		if($li!~/^\#/)
		{
			if($li=~/^mHG score/)
			{
				if($li=~/p-value/)
				{
					### mHG score = N 2781, B 2, n 2, b 2, score 2.586927226623129E-7, p-value 5.173854453246259E-7
					my@arr=split(",",$li);
					my($t0,$t1,$p_v)=split(/\s+/,$arr[5]);
					##print "$li\t$p_v\n";
					
					if($p>$p_v)
					{
						$p=$p_v;
					}
				}		
			}
		}
	}
	close(FF);
	
	if($p<1)
	{
		$res=$p;
	}
	else
	{
		$res=1;
	}
	return $res;
}
