# Supplementary material for: Genome-wide analysis of fitness data and its application to improve metabolic models
Source: BMC Bioinformatics. 2018 Oct 10;19:368. doi: 10.1186/s12859-018-2341-9 (PMC6180484; doi:10.1186/s12859-018-2341-9)
Supplement: Supplementary file 3 — Perl and Java code for the automation of promoter motif analysis according to fitness scores. Can also be downloaded from: http://wassist.cs.technion.ac.il/~edwardv/fitnessAnalysis/Sup3.motif_analysis_and_fitness_scripts.tar.gz. (GZ 763 kb) [file 12859_2018_2341_MOESM3_ESM.gz › ./motif_analysis_and_fitness_scripts/run_DRIMust_standalone_on_list_of_sorted_promoters.minimal_len.maximal_len.pl]

#!/usr/bin/perl -w
use strict;
#################################################################
## Script: ./run_DRIMust_standalone_on_list_of_sorted_promoters.pl
## Input:
## Output:
## description:
## How to run it:
## Date:Tue Mar  1 01:18:28 2016
## Written by : Oz Solomon
#####################################################################

my$fi=$ARGV[0];
my$pref=$ARGV[1];
my$mini=$ARGV[2];
my$maxi=$ARGV[3];


foreach my$si($fi,$pref,$mini,$maxi)
{
	if(!defined($si))
	{
		die("Usage: ./run_DRIMust_standalone_on_list_of_sorted_promoters.pl <file_of_seq_in_tab_format><out_prefix><minimal_len><maximal_len>\n");
	}
}

my$fa_f="$pref.seq_file.fa";

print_fasta($fi,$fa_f);
my$pref_drimust="$pref.DRIMust_result.res";
my$c22="java -jar -Xmx10240m ./DRIMUST_6_8_13.jar $mini $maxi ds 0.05 $fa_f $pref_drimust $pref_drimust 4";
print "$c22\n";
system($c22);

sub print_fasta
{
	my($fin,$out_fa)=@_;
	open(FI,"$fin")||die("cannot open $fin\n");
	open(FA,">$out_fa")||die("cannot open $out_fa\n");
	my$line;
	while($line=<FI>)
	{
		chomp($line);
		if($line!~/^\#/)
		{
			my@dets=split("\t",$line);
			my@s_1=split(/\|/,$dets[0]);
			
			my$seq=$s_1[4];
			
			my$header="$s_1[0]|$s_1[1]|$s_1[2]|$s_1[3] $dets[1]";
			
			print FA ">$header\n$seq\n";
		}
	}
	close(FA);
	close(FI);
}
=head4

[osolomon@gene3 e_coli]$ java -jar -Xmx10240m ~/Arkin_data/Arkin_data/e_coli/DRIMUST_6_8_13.jar 10 10 ds 0.001 ./Promoters.all_in_RegulonDB.sorted_by_Avg_D-glu_minus_Casamino.seq.sorted_promoters.only_one_sequnce_from_each_gene.seq.fa ./Promoters.all_in_RegulonDB.sorted_by_Avg_D-glu_minus_Casamino.seq.sorted_promoters.only_one_sequnce_from_each_gene.seq  ./Promoters.all_in_RegulonDB.sorted_by_Avg_D-glu_minus_Casamino.seq.sorted_promoters.only_one_sequnce_from_each_gene.seq 4


=cut
