# Supplementary material for: Genome-wide analysis of fitness data and its application to improve metabolic models
Source: BMC Bioinformatics. 2018 Oct 10;19:368. doi: 10.1186/s12859-018-2341-9 (PMC6180484; doi:10.1186/s12859-018-2341-9)
Supplement: Supplementary file 3 — Perl and Java code for the automation of promoter motif analysis according to fitness scores. Can also be downloaded from: http://wassist.cs.technion.ac.il/~edwardv/fitnessAnalysis/Sup3.motif_analysis_and_fitness_scripts.tar.gz. (GZ 763 kb) [file 12859_2018_2341_MOESM3_ESM.gz › ./motif_analysis_and_fitness_scripts/README.txt]

#############################################################
March 26, 2017
########################
Scripts from "" regrading promoter motif analysis.
#############################################################


These scripts will help you automate the motif analysis of your promoters based on fitness data (as presented in Vitkin et al.).
It can also be used for analysis of other sequences as long as they are attached to some measurement that can be sorted.
################################################################


Installation:
####################
in Linux shell:

tar -xzvf ./motif_analysis_and_fitness_scripts.tar.gz
cd ./motif_analysis_and_fitness_scripts/
chmod 777 ./*.pl
chmod 777 ./*jar

Dependencies:
#############################
It assumes Java ,Linux shell, Perl, awk are installed.
########################################################################


How to use:
#################

In Linux shell enter:
./run_DRIMust_on_all_promoters.sorted_by_pairs_of_conds.all_pairs.use_mini_len.max_len.v2.pl [input_file]


Pay attention that all the scripts used by "./run_DRIMust_on_all_promoters.sorted_by_pairs_of_conds.all_pairs.use_mini_len.max_len.v2.pl" are in the same directory.
In addition, the input file:  needs to be in the same directory or supply by the user to this script.
The input file is not mandatory, in case you did not supply it the script will be run on example (PromoterSet.seq.Avg_fitness.in_each_region.txt) input we gave it.

###############################

Input file (PromoterSet.seq.Avg_fitness.in_each_region.example.txt) format:
##############################3

Example:

bin     D,L-Lactate_C   D-Alanine_N     D-Fructose_C
7023|1049905|1049986|ECK125154414|atccccctctggaaatacgaCttgtgagcataagataaatcttagcaaaatacaaattaaagataaggaaattgttacgaa     0.517209254855808       0.336498362647934    -0.0375282950722985

The first line is a header.
The rest of lines are the data in tab separated format according to the header columns.
The first column contains the promoter details (separated by "|") and the rest of the columns are fitness scores.
In the first column the format of the promoter details is:

<chrom>|<start>|<end>|<promoter_ID>|<promoter_sequence>

The sequence must be in the 5th place.
The ID must be in the 4th place.


###############################################################################


Output files:
###################

1. In ./pairs_of_fitness_scores/
###############################
a) contains .*txt files of the calculated fitness scores between each two conditions.

2. In ./pairs_of_fitness_scores/mini_len_maxi_len/
#################################################
a) *.fa files - contain promoters sequences file (fasta format) sorted according to the fitness of each of the conditions pairs.
b) *.res files - contain the enriched k-mers according to DRIMust (Pay attention that the resulted p-value you need to correct for the number of pairs of conditions you have).
c) *.alignment_details.txt - contain the alignment (of the k-mers) details of DRIMust run. 
####################################################################################################################################
